# Supplementary material for: Single-nucleus multi-omics of Parkinson’s disease reveals a glutamatergic neuronal subtype susceptible to gene dysregulation via alteration of transcriptional networks
Source: Acta Neuropathol Commun. 2024 Jul 2;12:111. doi: 10.1186/s40478-024-01803-1 (PMC11218415; doi:10.1186/s40478-024-01803-1)
Supplement: Supplementary file 2 — Supplementary material 2. Supplementary tables S1–S13 [file 40478_2024_1803_MOESM2_ESM.xlsx]

## Sheet: S1. snRNA-seq Metadata
	Table S1. snRNA-seq metadata
Sample.ID	Diagnosis	Sex	Age	PMI	Braak	McKeith.SN	McKeith.AM	McKeith.TC	Mass.mg	GCB.order.number	Date.of.nuclei.prep	Date.libraries.submitted.to.GCB	Days.between.nuclei.prep.and.submission.to.GCB	Library.concentration.ng	Average.library.size.bp	Run.ID	Barcode.exact.match.ratio	Barcode.Q30.base.ratio	Barcodes.on.whitelist	GEM.count.estimate	Mean.barcode.Q.score	Number.of.reads	R1.Q30.base.ratio	R2.Q30.base.ratio	no.nuclei.before.filter	no.nuclei.after.filter	Fraction.Reads.in.Cells	Mean.Reads.per.Cell	Median.Genes.per.Cell	Total.Genes.Detected	Median.UMI.Counts.per.Cell	Valid.Barcodes	Valid.UMIs	Sequencing.Saturation	Q30.Bases.in.UMI	Reads.Mapped.to.Genome	Reads.Mapped.Confidently.to.Genome	Reads.Mapped.Confidently.to.Intergenic.Regions	Reads.Mapped.Confidently.to.Exonic.Regions	Reads.Mapped.Confidently.to.Transcriptome	Reads.Mapped.Antisense.to.Gene	astro.prop	exc.prop	inh.prop	micro.prop	oligo.prop	opc.prop	no.astro	no.exc
963	Normal	F	82	8.12	NA	NA	NA	NA	103.1	6353	2020-06-19	2020-06-29	10	8.06	446	200704_A00257_0401_BHMMGVDRXX	0.957929	0.963946	0.97211	218665	36.4227	508809100	0.962019	0.939471	7716	7035	0.902	65942	3646	30931	10930	0.973	0.999	0.518	0.959	0.965	0.891	0.067	0.824	0.726	0.068	0.11258	0.406397	0.12651	0.0457711	0.275906	0.0328358	792	2859
984	Normal	F	65	1.96	NA	NA	NA	NA	140.9	6400	2020-07-15	2020-07-22	7	21.86	511	200728_A00201R_0229_AHMY7KDRXX	0.947363	0.960899	0.964541	184815	36.3729	512771262	0.958601	0.920011	9189	8698	0.884	55803	3229	31841	7791	0.965	0.999	0.364	0.956	0.968	0.939	0.069	0.869	0.577	0.261	0.133824	0.325017	0.159577	0.0840423	0.220051	0.0774891	1164	2827
1545	Normal	F	64	10.67	NA	NA	NA	NA	120.5	6400	2020-07-15	2020-07-22	7	20.29	467	200728_A00201R_0229_AHMY7KDRXX	0.969036	0.96142	0.982129	147994	36.3817	528429488	0.9591	0.925015	15578	14804	0.895	33922	3189	31468	8245	0.982	1	0.368	0.956	0.962	0.909	0.067	0.842	0.726	0.088	0.0845042	0.296812	0.165698	0.0316131	0.369157	0.0522156	1251	4394
1600	Normal	F	85	12.97	NA	NA	NA	NA	124	6410, pool 1	2020-07-20	2020-07-28	8	7.22	427	200729_A00201R_0231_AHMWNYDRXX	0.964704	0.961207	0.978477	308337	36.3815	524804564	0.958736	0.923641	4400	3858	0.82	119274	2488	30099	5601	0.979	0.999	0.744	0.955	0.848	0.75	0.07	0.68	0.61	0.045	0.0984966	0.234578	0.180923	0.134266	0.265682	0.086055	380	905
1670	Normal	F	87	18	NA	NA	NA	NA	121.9	6410, pool 2	2020-07-21	2020-07-28	7	17.54	446	200729_A00201R_0232_BHMY5LDRXX	0.963857	0.958817	0.978482	190366	36.3356	510899964	0.956564	0.924252	9982	9105	0.869	51182	3033	31273	7614	0.979	0.999	0.541	0.954	0.946	0.876	0.071	0.806	0.684	0.091	0.0533773	0.368699	0.09676	0.0445909	0.388578	0.0479956	486	3357
1690	Normal	F	84	4.42	NA	NA	NA	NA	100.3	6218	2020-02-21	2020-02-27	6	34.2	439	200312_A00600_0075_AHL2YKDRXX	0.947525	0.952577	0.974455	173818	36.201	471025548	0.925734	0.936046	7519	7080	0.903	62645	2873	30775	7531	0.975	0.999	0.61	0.951	0.959	0.918	0.067	0.85	0.745	0.077	0.0242938	0.261017	0.163418	0.0686441	0.427684	0.0549435	172	1848
99	Normal	M	85	2	NA	NA	NA	NA	110.2	6393	2020-06-23	2020-07-14	21	24.5	476	200719_A00257_0410_AHMY2GDRXX	0.950735	0.96117	0.968794	274142	36.369	520731955	0.959503	0.930815	6501	5980	0.917	80100	3527	30958	10195	0.969	0.999	0.655	0.957	0.962	0.894	0.06	0.834	0.687	0.115	0.182609	0.0525084	0.0617057	0.111204	0.532107	0.0598662	1092	314
196	Normal	M	75	18.88	NA	NA	NA	NA	103.4	6400	2020-07-08	2020-07-22	14	17.27	478	200728_A00201R_0229_AHMY7KDRXX	0.952098	0.960676	0.968447	282800	36.3692	461894498	0.958377	0.922276	5415	5081	0.909	85299	3286	30898	9362	0.969	0.999	0.621	0.955	0.966	0.907	0.063	0.843	0.703	0.107	0.0797087	0.208227	0.0834481	0.0755757	0.505806	0.0472348	405	1058
542	Normal	M	82	3.25	NA	NA	NA	NA	125.4	6410, pool 1	2020-07-20	2020-07-28	8	22.68	448	200729_A00201R_0231_AHMWNYDRXX	0.960582	0.962794	0.975775	204358	36.4088	537762771	0.960793	0.927736	9367	8849	0.92	57410	3220	31504	8867	0.976	0.999	0.478	0.958	0.966	0.936	0.064	0.872	0.649	0.188	0.0907447	0.299582	0.114476	0.0511922	0.409425	0.0345802	803	2651
676	Normal	M	60	9.5	NA	NA	NA	NA	120.6	6410, pool 2	2020-07-21	2020-07-28	7	29.97	453	200729_A00201R_0232_BHMY5LDRXX	0.960096	0.959625	0.975811	159991	36.3492	497568544	0.957547	0.92471	10638	9915	0.867	46773	2280	31769	4650	0.976	0.999	0.369	0.955	0.962	0.925	0.068	0.858	0.642	0.187	0.115885	0.230963	0.0800807	0.0854261	0.423802	0.0638427	1149	2290
688	Normal	M	63	7	NA	NA	NA	NA	126.8	6538	2020-09-10	2020-09-21	11	30.48	450	200928_A00257_0467_BHTKFKDRXX	0.955104	0.951608	0.974489	148057	36.1949	415238193	0.949855	0.920866	7596	7169	0.881	54665	2830	31516	7332	0.975	0.999	0.366	0.948	0.962	0.924	0.069	0.855	0.63	0.196	0.0563537	0.290417	0.0916446	0.0758823	0.41805	0.0676524	404	2082
1557	Normal	M	90	4	NA	NA	NA	NA	102.3	6353	2020-06-22	2020-06-29	7	49.97	484	200704_A00257_0401_BHMMGVDRXX	0.94619	0.964137	0.962744	211435	36.4271	539043475	0.962183	0.935858	11017	10529	0.886	48928	2928	31926	7259	0.963	0.999	0.351	0.96	0.967	0.923	0.067	0.856	0.61	0.217	0.0324817	0.197835	0.184253	0.0920315	0.438313	0.055086	342	2083
01_38	PD	F	80	7.5	3	3	4	0	108.1	7084 - pool B	2021-06-15	2021-06-21	6	21.88	404	210630_A00257_0647_AH2J5VDMXY	0.932899	0.942205	0.954134	239613	36.0294	507692430	0.93995	0.922467	4670	4214	0.811	108714	1808	29815	3821	0.954	0.999	0.731	0.937	0.888	0.471	0.049	0.422	0.387	0.02	0.111058	0.215947	0.0982439	0.0939725	0.406739	0.0740389	468	910
05_17	PD	F	84	2	2	NA	2	0	NA	6875	2021-03-12	2021-03-16	4	30.15	460	210322_A00201R_0382_BH553NDRXY	0.956226	0.946133	0.975083	148433	36.1089	444905023	0.94343	0.894829	16302	15580	0.911	27291	2394	31483	5534	0.976	0.997	0.309	0.94	0.946	0.874	0.058	0.816	0.67	0.119	0.0723363	0.149807	0.161682	0.0828626	0.479204	0.0541078	1127	2334
96_49	PD	F	87	2	2	NA	NA	NA	115.7	6789	2021-01-19	2021-02-02	14	27.51	462	210208_A00201R_0354_BH2T72DRXY	0.953546	0.935237	0.973764	232117	35.9175	415254112	0.932999	0.890213	13228	12757	0.9	31392	2659	31351	6800	0.974	0.999	0.349	0.93	0.952	0.889	0.06	0.829	0.684	0.117	0.0235949	0.150192	0.0574587	0.0381751	0.708239	0.0223407	301	1916
99_09	PD	F	77	2.66	2	3	2	0	119.5	7084 - pool A	2021-06-01	2021-06-21	20	30.15	433	210630_A00257_0647_AH2J5VDMXY	0.954058	0.946579	0.973438	156303	36.1048	475949448	0.944459	0.919006	8002	7386	0.857	59479	3331	31542	9168	0.974	0.999	0.43	0.942	0.955	0.898	0.072	0.825	0.649	0.15	0.0185486	0.337801	0.15394	0.0718928	0.383834	0.0339832	137	2495
99_17	PD	F	83	12	3	2	4	1	110	7060	2021-05-10	2021-06-07	28	23.6	431	210613_A00201R_0428_BHFVCNDRXY	0.952864	0.952981	0.969264	176233	36.231	449727608	0.951682	0.926837	10062	9531	0.872	44696	3222	31115	8564	0.97	1	0.385	0.95	0.942	0.758	0.064	0.694	0.624	0.044	0.135872	0.316336	0.115098	0.0719757	0.315287	0.0454307	1295	3015
99_38	PD	F	78	1.75	3	2	4	1	130.5	6901	2021-03-29	2021-04-05	7	20.53	432	210410_A00257_0576_BH7LC5DRXY	0.959266	0.961811	0.974033	217201	36.3778	483729546	0.960064	0.924839	12265	11676	0.785	39440	2426	31339	5544	0.974	0.999	0.488	0.958	0.954	0.897	0.066	0.831	0.656	0.145	0.00727989	0.0739979	0.0359712	0.0764817	0.790939	0.0153306	85	864
11_90	PD	M	78	2.75	2	3	4	1	NA	6875	2021-03-12	2021-03-16	4	12.89	452	210322_A00201R_0382_BH553NDRXY	0.955996	0.944593	0.97488	227370	36.0831	490341552	0.941756	0.894946	5677	5209	0.878	86373	3414	30824	9993	0.975	0.997	0.626	0.938	0.91	0.77	0.058	0.711	0.612	0.075	0.132655	0.213861	0.0944519	0.121328	0.380303	0.0574007	691	1114
12_29	PD	M	86	3	3	4	4	2	106.1	7060	2021-05-10	2021-06-07	28	21.84	411	210613_A00201R_0428_BHFVCNDRXY	0.932903	0.951439	0.951278	249380	36.2039	535620033	0.949922	0.923394	2758	2466	0.79	194206	2056	28162	4869	0.951	0.999	0.78	0.948	0.876	0.422	0.047	0.374	0.346	0.017	0.0847526	0.184509	0.102595	0.206813	0.311841	0.109489	209	455
13_11	PD	M	81	3.62	3	3	3	1	112.9	7084 - pool B	2021-06-15	2021-06-21	6	25.71	418	210630_A00257_0647_AH2J5VDMXY	0.95628	0.946406	0.975583	139252	36.1023	454649763	0.944377	0.924124	9795	8861	0.875	46417	3440	31284	9419	0.976	0.999	0.414	0.942	0.938	0.838	0.07	0.768	0.683	0.059	0.0220065	0.378738	0.188692	0.0817064	0.281458	0.0473987	195	3356
96_36	PD	M	88	2	2	NA	NA	NA	112.7	6997	2021-05-05	2021-05-12	7	25.51	466	210528_A00257_0612_AHFHCLDRXY	0.941453	0.932566	0.96845	142635	35.8556	395299063	0.93162	0.918229	10541	10192	0.852	37501	2641	31253	6266	0.969	1	0.424	0.93	0.959	0.898	0.059	0.839	0.638	0.169	0.0195251	0.130593	0.065051	0.0264914	0.736362	0.021978	199	1331
98_29	PD	M	77	4	3	2	3	3	107.4	7084 - pool A	2021-06-01	2021-06-21	20	33.38	437	210630_A00257_0647_AH2J5VDMXY	0.955679	0.946678	0.975005	158014	36.1073	561176436	0.944548	0.919281	14353	13818	0.909	39098	2991	32633	7720	0.975	0.999	0.349	0.942	0.948	0.893	0.103	0.79	0.627	0.138	0.0179476	0.279925	0.113692	0.0169344	0.538862	0.0326386	248	3868
99_63	PD	M	85	2.66	3	3	3	1	128.7	6901	2021-03-29	2021-04-05	7	28.04	433	210410_A00257_0576_BH7LC5DRXY	0.96107	0.961985	0.975199	152784	36.3802	447406236	0.960384	0.926562	8775	8288	0.91	50986	3417	31346	9462	0.976	0.999	0.384	0.958	0.953	0.882	0.065	0.818	0.672	0.117	0.074083	0.306226	0.134894	0.0413851	0.409387	0.0340251	614	2538
Detailed descriptions of quality control metrics may be found in the Support section of the 10X Genomics website:
https://www.10xgenomics.com/support/single-cell-gene-expression/documentation/steps/sequencing/interpreting-cell-ranger-web-summary-files-for-single-cell-gene-expression-assays
[truncated: 40 more columns]

## Sheet: S2. Cell Types in Clusters
Table S2. Proportions of cell types in snRNA-seq clusters
Cluster	Astro	Exc	Inh	Micro	Oligo	OPC	Total	Astro %	Exc %	Inh %	Micro %	Oligo %	OPC %
Oligo1	0	0	0	0	27898	1	27899	0	0	0	0	0.999964	3.58436e-05
Oligo2	0	1	3	0	19736	1	19741	0	5.0656e-05	0.000151968	0	0.999747	5.0656e-05
Oligo3	0	1	0	0	14432	0	14433	0	6.92857e-05	0	0	0.999931	0
Oligo4	0	1	0	0	13342	0	13343	0	7.49457e-05	0	0	0.999925	0
Exc1	0	12969	4	2	323	5	13303	0	0.974893	0.000300684	0.000150342	0.0242802	0.000375855
Oligo5	0	0	3	0	12930	0	12933	0	0	0.000231965	0	0.999768	0
OPC1	1	3	13	69	25	9049	9160	0.00010917	0.000327511	0.00141921	0.00753275	0.00272926	0.987882
Astro1	9095	1	30	1	0	0	9127	0.996494	0.000109565	0.00328695	0.000109565	0	0
Micro1	0	0	3	8916	4	4	8927	0	0	0.000336059	0.998768	0.000448079	0.000448079
Oligo6	0	3	3	35	6588	0	6629	0	0.000452557	0.000452557	0.00527983	0.993815	0
Exc2	2	6481	15	4	46	0	6548	0.000305437	0.989768	0.00229078	0.000610874	0.00702505	0
Inh1	5	4	6257	10	58	0	6334	0.000789391	0.000631512	0.987843	0.00157878	0.00915693	0
Exc3	11	5936	96	13	57	6	6119	0.00179768	0.970093	0.0156888	0.00212453	0.00931525	0.000980552
Exc4	2	6027	16	19	50	1	6115	0.000327065	0.985609	0.00261652	0.00310711	0.00817661	0.000163532
Inh2	0	21	5432	20	36	1	5510	0	0.00381125	0.985844	0.00362976	0.00653358	0.000181488
Exc5	0	5040	10	0	267	4	5321	0	0.94719	0.00187935	0	0.0501785	0.000751738
Astro2	4292	116	6	11	6	2	4433	0.968193	0.0261674	0.00135349	0.00248139	0.00135349	0.000451162
Inh3	0	2	4267	6	84	0	4359	0	0.000458821	0.978894	0.00137646	0.0192705	0
Exc6	4	4068	1	5	33	1	4112	0.000972763	0.9893	0.000243191	0.00121595	0.00802529	0.000243191
Inh4	0	2	3571	4	3	1	3581	0	0.000558503	0.997207	0.00111701	0.000837755	0.000279252
Exc7	5	3256	65	10	16	6	3358	0.00148898	0.969625	0.0193568	0.00297796	0.00476474	0.00178678
Micro2	1	78	46	2296	268	3	2692	0.000371471	0.0289747	0.0170877	0.852897	0.0995542	0.00111441
Micro3	4	702	19	974	472	0	2171	0.00184247	0.323353	0.00875173	0.448641	0.217411	0
Inh5	0	4	2159	1	2	0	2166	0	0.00184672	0.996768	0.000461681	0.000923361	0
Exc8	2	1704	7	8	8	1	1730	0.00115607	0.984971	0.00404624	0.00462428	0.00462428	0.000578035
Exc9	3	1546	8	21	33	6	1617	0.00185529	0.956092	0.00494743	0.012987	0.0204082	0.00371058
Inh6	0	0	1449	0	0	0	1449	0	0	1	0	0	0
Exc10	0	1254	3	3	2	4	1266	0	0.990521	0.00236967	0.00236967	0.00157978	0.00315956
Exc11	0	1128	3	0	2	0	1133	0	0.995587	0.00264784	0	0.00176523	0
Inh7	0	0	983	1	8	0	992	0	0	0.990927	0.00100806	0.00806452	0
OPC2	0	0	1	0	59	467	527	0	0	0.00189753	0	0.111954	0.886148
Astro3	344	0	0	0	23	0	367	0.93733	0	0	0	0.0626703	0
Inh8	0	0	294	0	0	0	294	0	0	1	0	0	0
Exc12	0	241	1	0	0	0	242	0	0.995868	0.00413223	0	0	0
Astro4	44	0	0	38	0	0	82	0.536585	0	0	0.463415	0	0
Inh9	0	1	64	1	1	1	68	0	0.0147059	0.941176	0.0147059	0.0147059	0.0147059
Total	13815	50590	24832	12468	96812	9564	208081	0.0663924	0.243126	0.119338	0.059919	0.465261	0.0459629
Bold = Majority cell type fraction
Italic = Column sums

## Sheet: S3. DEG Summary
Table S3. Summary information for differentially expressed genes in snRNA-seq clusters
Cluster	Total DEGs	Total Upregulated DEGs	Percent Upregulated	Total Downregulated DEGs	Percent Downregulated	Total GWAS DEGs	Percent GWAS	Upregulated GWAS DEGs	Downregulated GWAS DEGs
Astro1	1005	63	6.26866	942	93.7313	61	6.06965	2	59
Astro2	106	81	76.4151	25	23.5849	8	7.54717	6	2
Astro3	457	2	0.437637	455	99.5624	19	4.15755	0	19
Astro4	2	0	0	2	100	0	0	0	0
Exc1	530	518	97.7358	12	2.26415	34	6.41509	34	0
Exc2	31	25	80.6452	6	19.3548	0	0	0	0
Exc3	1102	1081	98.0944	21	1.90563	77	6.9873	77	0
Exc4	73	50	68.4932	23	31.5068	2	2.73973	2	0
Exc5	3899	3885	99.6409	14	0.359066	216	5.53988	215	1
Exc6	505	4	0.792079	501	99.2079	18	3.56436	0	18
Exc7	52	3	5.76923	49	94.2308	5	9.61538	0	5
Exc8	1459	1366	93.6258	93	6.37423	92	6.30569	90	2
Exc9	736	54	7.33696	682	92.663	44	5.97826	4	40
Exc10	36	33	91.6667	3	8.33333	4	11.1111	4	0
Exc11	115	87	75.6522	28	24.3478	8	6.95652	6	2
Exc12	393	363	92.3664	30	7.63359	19	4.83461	19	0
Inh1	75	69	92	6	8	8	10.6667	8	0
Inh2	1596	1573	98.5589	23	1.4411	93	5.82707	93	0
Inh3	276	260	94.2029	16	5.7971	15	5.43478	13	2
Inh4	14	12	85.7143	2	14.2857	2	14.2857	2	0
Inh5	1550	1545	99.6774	5	0.322581	89	5.74194	88	1
Inh6	463	448	96.7603	15	3.23974	25	5.39957	23	2
Inh7	334	328	98.2036	6	1.79641	15	4.49102	15	0
Inh8	7	1	14.2857	6	85.7143	0	0	0	0
Inh9	0	0	NA	0	NA	0	NA	0	0
Micro1	5640	55	0.975177	5585	99.0248	307	5.44326	2	305
Micro2	654	7	1.07034	647	98.9297	43	6.57492	0	43
Micro3	1989	1970	99.0447	19	0.955254	108	5.42986	107	1
Oligo1	249	81	32.5301	168	67.4699	11	4.41767	3	8
Oligo2	103	87	84.466	16	15.534	4	3.8835	4	0
Oligo3	116	62	53.4483	54	46.5517	3	2.58621	1	2
Oligo4	182	67	36.8132	115	63.1868	4	2.1978	0	4
Oligo5	70	57	81.4286	13	18.5714	2	2.85714	2	0
Oligo6	495	90	18.1818	405	81.8182	24	4.84848	3	21
OPC1	5382	49	0.910442	5333	99.0896	271	5.0353	2	269
OPC2	0	0	NA	0	NA	0	NA	0	0

## Sheet: S4. Exc5 Marker Genes
Table S4. Marker genes for Exc5 cluster compared to other excitatory neuron clusters
	p_val	avg_log2FC	pct.1	pct.2	p_val_adj*		*FDR-adjusted P-value
CBLN2	0	1.8042	0.986	0.603	0
GREB1L	0	1.59745	0.927	0.442	0
LINC02306	0	1.53641	0.781	0.401	0
HHAT	0	1.48851	0.867	0.501	0
PDGFD	0	1.43621	0.767	0.161	0
ZNF804A	0	1.33033	0.965	0.601	0
PDE8B	0	1.2997	0.986	0.756	0
LINC02263	0	1.28926	0.747	0.288	0
MEIS2	0	1.2668	0.969	0.496	0
EPHA6	0	1.26612	0.989	0.646	0
KCNMB2	0	1.25553	0.974	0.604	0
MGAT4C	0	1.24428	0.929	0.615	0
AC021613.1	0	1.23098	0.939	0.471	0
AC011246.1	0	1.20809	0.768	0.386	0
LINC01378	0	1.20491	0.895	0.505	0
KCND2	0	1.20164	0.984	0.944	0
GNAL	0	1.16137	0.928	0.484	0
THSD7A	0	1.15707	0.858	0.425	0
DGKB	0	1.11443	1	0.908	0
DAB1	0	1.0665	0.999	0.906	0
LINC01500	0	1.0362	0.564	0.213	0
GRIA4	0	1.02226	0.999	0.952	0
PDZD2	0	1.01997	0.998	0.855	0
HS6ST3	0	1.00241	0.999	0.887	0
CDH9	0	1.00191	0.973	0.741	0
PDE7B	0	0.972131	0.873	0.558	0
STXBP6	0	0.966292	0.842	0.39	0
LINC01122	0	0.965909	0.993	0.905	0
RASGRF2	0	0.947676	0.971	0.741	0
GALNT13	0	0.947027	0.966	0.759	0
AC093607.1	0	0.934722	0.621	0.312	0
DGKG	0	0.920703	0.964	0.694	0
CDH13	0	0.920457	0.936	0.642	0
PRKCA	0	0.90278	0.986	0.84	0
ACVR1C	0	0.896837	0.751	0.26	0
ABLIM1	0	0.888883	0.986	0.92	0
SLC24A4	0	0.888333	0.887	0.434	0
AC008574.1	0	0.845186	0.713	0.395	0
CYP1B1-AS1	0	0.843284	0.844	0.467	0
CNTNAP5	0	0.839855	0.999	0.959	0
EDIL3	0	0.837372	0.982	0.874	0
HPCAL1	0	0.835026	0.81	0.408	0
LINC00507	0	0.829648	0.729	0.324	0
NDST3	0	0.824781	0.967	0.815	0
GPC5	0	0.811064	0.799	0.642	0
CALN1	0	0.791639	0.979	0.827	0
PTH2R	0	0.77613	0.751	0.486	0
DIAPH2	0	0.765966	0.971	0.842	0
LINC01250	0	0.760589	0.985	0.918	0
LRRTM4	0	0.754613	1	0.978	0
GALNTL6	0	0.746075	0.981	0.79	0
CCDC144A	0	0.734297	0.988	0.947	0
AL353604.1	0	0.732237	0.702	0.31	0
LINC00276	0	0.728623	0.646	0.45	0
SLIT2	0	0.728262	0.933	0.691	0
MAML3	0	0.721038	0.736	0.502	0
ARNT2	0	0.718513	0.978	0.925	0
PPFIA2	0	0.715101	0.998	0.988	0
DLEU2	0	0.714217	0.93	0.826	0
SYN3	0	0.712578	0.999	0.939	0
MAP3K5	0	0.702441	0.96	0.818	0
AP000829.1	0	0.702157	0.808	0.483	0
LINC00326	1.33638e-286	0.697777	0.422	0.215	4.88954e-282
AC110023.1	0	0.697755	0.695	0.47	0
PTCHD1-AS	0	0.693707	0.884	0.75	0
KIF13A	0	0.687033	0.903	0.792	0
CCNH	0	0.68679	0.943	0.891	0
AC011287.1	0	0.682986	0.966	0.808	0
QKI	0	0.68123	0.876	0.7	0
FAM106A	0	0.681167	0.955	0.867	0
UNC13C	0	0.671499	0.913	0.781	0
AL117329.1	0	0.671058	0.9	0.652	0
BTBD9	0	0.668602	0.994	0.968	0
TTC6	0	0.656419	0.601	0.383	0
AC110614.1	6.30769e-191	0.655003	0.449	0.294	2.30786e-186
MOXD1	0	0.650546	0.613	0.313	0
AC069133.1	0	0.64863	0.688	0.423	0
PAM	0	0.646628	0.971	0.881	0
SERPINE2	0	0.645818	0.72	0.382	0
AL049828.1	0	0.64176	0.963	0.93	0
MAN1A1	0	0.639429	0.906	0.762	0
SEMA3C	0	0.636036	0.593	0.24	0
NTRK3	0	0.635423	0.994	0.93	0
PHYHIPL	0	0.633833	0.902	0.819	0
KIRREL3	0	0.631855	0.997	0.874	0
ART3	0	0.628943	0.684	0.414	0
ADGRL3	0	0.623861	1	0.993	0
AC005162.3	0	0.619129	0.696	0.379	0
SIPA1L1	0	0.618616	0.998	0.98	0
AC091078.1	0	0.617243	0.666	0.467	0
SORBS2	0	0.614687	0.995	0.964	0
TESPA1	0	0.611297	0.862	0.612	0
EPB41L2	0	0.609728	0.979	0.933	0
AL591501.1	0	0.596181	0.947	0.878	0
RGS12	0	0.593285	0.818	0.52	0
HSPH1	6.13718e-34	0.591218	0.838	0.856	2.24547e-29
CUX2	0	0.586522	0.94	0.541	0
P2RX7	0	0.585707	0.842	0.711	0
AC097512.1	0	0.576552	0.484	0.226	0
PCDH7	0	0.576398	0.998	0.964	0
CHRM3	0	0.576313	0.998	0.957	0
UPP2	0	0.574277	0.903	0.827	0
NETO1	0	0.571419	0.968	0.916	0
ATF7IP2	1.0414e-29	0.566415	0.765	0.796	3.81028e-25
ITPR1	0	0.565397	0.96	0.942	0
LAMP5	0	0.564972	0.635	0.23	0
CDH18	0	0.558042	0.998	0.978	0
BCL2	0	0.553136	0.852	0.735	0
PVT1	0	0.551986	0.921	0.772	0
PTPRO	0	0.542357	0.939	0.843	0
LINC01484	0	0.53824	0.549	0.156	0
ZFPM2	0	0.532892	0.987	0.909	0
ARFGEF3	0	0.531001	0.958	0.923	0
SLIT3	0	0.529446	0.977	0.725	0
EML5	0	0.527376	0.867	0.83	0
AL136441.1	1.20189e-149	0.526073	0.465	0.34	4.39748e-145
KCTD16	0	0.52159	0.997	0.943	0
KIF26B	1.49595e-240	0.521109	0.656	0.526	5.47337e-236
SGK3	0	0.520586	0.921	0.878	0
ITGA9	0	0.516823	0.849	0.643	0
NLK	0	0.516551	0.978	0.941	0
AC013287.1	9.35612e-194	0.513654	0.883	0.767	3.42322e-189
AL391840.1	0	0.511642	0.944	0.9	0
EML1	0	0.511107	0.788	0.653	0
GNG2	0	0.505352	0.848	0.635	0
ARHGAP6	0	0.504619	0.535	0.293	0
NEBL	0	0.5023	0.988	0.959	0
FAM160A1	0	0.501107	0.524	0.302	0
USP25	0	0.498523	0.946	0.919	0
ESRRG	1.68649e-270	0.496727	0.916	0.844	6.17052e-266
AC106795.3	0	0.492752	0.616	0.389	0
EXOC6B	0	0.491002	0.989	0.973	0
RASA3	0	0.48608	0.771	0.656	0
ATP11A	0	0.485031	0.816	0.723	0
ZNF516	0	0.484229	0.685	0.473	0
ZDHHC14	0	0.483329	0.969	0.925	0
FNDC3A	0	0.481593	0.922	0.881	0
SORBS1	0	0.48074	0.99	0.969	0
CDH22	0	0.479886	0.845	0.696	0
NHSL2	0	0.479319	0.704	0.495	0
TMOD1	0	0.478862	0.833	0.698	0
LINC01102	0	0.478007	0.566	0.383	0
VGLL4	0	0.477788	0.933	0.899	0
IL1RAPL1	0	0.474409	0.999	0.989	0
KCNQ5	0	0.472588	1	0.978	0
FAM163A	0	0.467363	0.429	0.121	0
PIP5K1B	2.76739e-266	0.466617	0.718	0.584	1.01253e-261
BICC1	3.5145e-173	0.46642	0.773	0.705	1.28589e-168
AC013652.1	1.15281e-161	0.463325	0.72	0.657	4.21791e-157
KLHL4	1.4017e-224	0.462612	0.699	0.588	5.12855e-220
RGS6	0	0.458182	0.995	0.819	0
NECTIN3	3.42691e-296	0.457512	0.842	0.771	1.25384e-291
TENM2	0	0.456063	0.999	0.979	0
AP002989.1	0	0.454606	0.328	0.063	0
SPECC1	0	0.453746	0.91	0.86	0
SEZ6L	0	0.453687	0.955	0.907	0
PTPRR	0	0.453663	0.952	0.908	0
KCNIP2	0	0.452741	0.668	0.402	0
EEPD1	0	0.450502	0.661	0.49	0
FBXO32	1.32717e-305	0.449558	0.777	0.678	4.85585e-301
ANKRD62	0	0.44877	0.545	0.232	0
MYOM2	0	0.445413	0.647	0.436	0
NFIB	0	0.443337	0.936	0.748	0
SMAD3	0	0.442648	0.842	0.701	0
ECHDC2	0	0.441984	0.644	0.511	0
COL27A1	0	0.441481	0.532	0.26	0
PANTR1	7.32356e-277	0.441111	0.809	0.698	2.67954e-272
PKIG	2.23065e-306	0.4401	0.846	0.813	8.16151e-302
CEMIP2	0	0.439676	0.794	0.641	0
HYDIN	0	0.439357	0.953	0.935	0
TPD52L1	0	0.439122	0.481	0.172	0
MBNL1	0	0.434836	0.967	0.943	0
ERC1	0	0.434587	0.967	0.955	0
TANC2	0	0.429713	0.992	0.965	0
PTK2B	0	0.429265	0.931	0.84	0
CCDC144NL	0	0.426141	0.603	0.385	0
CDK19	0	0.423436	0.886	0.843	0
KCNK1	0	0.419436	0.896	0.849	0
ADGRL2	0	0.418875	0.996	0.962	0
TMTC1	9.83659e-280	0.417246	0.877	0.751	3.59901e-275
FAM153CP	0	0.416527	0.895	0.842	0
SORCS3	0	0.415949	0.926	0.751	0
CSGALNACT1	0	0.415652	0.932	0.819	0
ST8SIA3	0	0.414151	0.883	0.843	0
ABCB1	3.42122e-74	0.412945	0.425	0.361	1.25176e-69
FP236383.3	4.45949e-113	0.411129	0.959	0.949	1.63164e-108
PRELID2	8.13691e-184	0.410167	0.675	0.524	2.97713e-179
KCTD8	3.21904e-217	0.409512	0.889	0.786	1.17778e-212
HOPX	0	0.407779	0.765	0.601	0
PSD3	0	0.405802	0.981	0.958	0
FRMD5	9.16407e-258	0.405774	0.985	0.932	3.35295e-253
GRID2	1.62301e-271	0.404923	0.971	0.805	5.93827e-267
DTNA	0	0.404628	0.987	0.95	0
KCTD1	0	0.404338	0.972	0.916	0
TMEM178B	0	0.40353	0.995	0.972	0
DGCR9	0	0.402389	0.952	0.928	0
MPPED2	2.04968e-252	0.402191	0.86	0.754	7.49938e-248
TMEM108	8.69672e-275	0.401723	0.99	0.916	3.18196e-270
PHACTR2	4.81283e-236	0.4014	0.733	0.612	1.76092e-231
PHLPP1	1.08075e-204	0.397932	0.861	0.836	3.95426e-200
ZMAT4	2.77536e-268	0.397633	0.952	0.853	1.01545e-263
MAML2	5.38851e-52	0.392727	0.365	0.306	1.97155e-47
TRERF1	3.45197e-286	0.39124	0.882	0.822	1.263e-281
MPP6	2.60896e-225	0.391181	0.863	0.821	9.54566e-221
FANCL	6.54399e-284	0.390228	0.776	0.714	2.39431e-279
CALCRL	0	0.389113	0.431	0.166	0
FKBP5	5.4999e-206	0.389056	0.645	0.488	2.0123e-201
GRIA2	0	0.388961	0.999	0.988	0
TYW1B	3.1176e-203	0.388681	0.751	0.698	1.14067e-198
AMPH	0	0.387768	0.975	0.957	0
XIST	3.07418e-54	0.386144	0.536	0.549	1.12478e-49
GALNT18	5.42178e-290	0.385642	0.967	0.876	1.98372e-285
DNAJB1	2.38127e-08	0.385481	0.288	0.37	0.000871259
LINC01619	1.10832e-252	0.384833	0.405	0.229	4.05511e-248
NIPAL2	1.11665e-166	0.380066	0.873	0.841	4.08559e-162
INHBA-AS1	0	0.379006	0.426	0.191	0
TYW1	1.02518e-270	0.37832	0.812	0.785	3.75092e-266
GUCY1A2	0	0.377836	0.982	0.938	0
CDH12	4.56571e-239	0.377371	0.994	0.925	1.6705e-234
AC239809.3	1.34553e-280	0.37647	0.91	0.894	4.92301e-276
MMD2	8.30996e-38	0.375525	0.276	0.218	3.04045e-33
SPATA6L	1.98486e-222	0.371536	0.69	0.604	7.2622e-218
SLC37A1	1.7351e-257	0.370825	0.662	0.56	6.34838e-253
NELL1	1.31608e-165	0.370097	0.966	0.893	4.81528e-161
NGEF	5.36163e-274	0.367656	0.854	0.788	1.96171e-269
LIN7A	5.90933e-209	0.366118	0.884	0.858	2.16211e-204
AC007563.2	9.40714e-220	0.365779	0.931	0.811	3.44188e-215
LRATD1	0	0.364948	0.656	0.484	0
CSMD1	0	0.364189	1	0.999	0
MYO1B	8.20077e-289	0.363892	0.571	0.377	3.0005e-284
KIAA1217	0	0.363603	0.92	0.744	0
AC093817.2	1.84711e-189	0.363254	0.483	0.339	6.75821e-185
GSE1	1.14797e-175	0.36196	0.722	0.653	4.20018e-171
BTBD8	4.65956e-226	0.361374	0.899	0.881	1.70484e-221
ATP11B	5.66883e-262	0.361035	0.84	0.807	2.07411e-257
ROBO1	7.02708e-205	0.360551	0.923	0.702	2.57107e-200
ATP2B1	0	0.359434	0.992	0.977	0
ENC1	2.9404e-284	0.359127	0.939	0.858	1.07583e-279
GABRA2	7.50837e-196	0.358256	0.904	0.872	2.74716e-191
NFAT5	0	0.357992	0.964	0.948	0
KCNN3	1.04115e-189	0.357977	0.672	0.55	3.80935e-185
RCAN2	1.40542e-182	0.356902	0.943	0.901	5.14213e-178
LONRF2	4.01716e-307	0.356306	0.929	0.902	1.4698e-302
AC007091.1	5.4418e-90	0.355487	0.313	0.207	1.99105e-85
ADAMTS16	2.8475e-207	0.352866	0.565	0.407	1.04184e-202
ELL2	2.07379e-198	0.352829	0.867	0.847	7.58757e-194
MBP	2.55439e-183	0.352132	0.835	0.773	9.346e-179
ARL4A	0	0.352069	0.559	0.367	0
SNTB2	3.87246e-220	0.350296	0.834	0.782	1.41686e-215
SLC44A1	3.21273e-256	0.348906	0.941	0.92	1.17547e-251
BDNF	7.02966e-232	0.348861	0.419	0.245	2.57201e-227
BAZ2B	3.19287e-218	0.348397	0.926	0.908	1.16821e-213
ZFHX4	0	0.347468	0.382	0.163	0
GLRA3	1.06865e-189	0.347449	0.73	0.61	3.90997e-185
DPP6	0	0.347336	0.998	0.985	0
CPSF6	3.61713e-257	0.346571	0.86	0.853	1.32343e-252
RMDN2	8.14943e-195	0.346459	0.633	0.544	2.98171e-190
LINC02552	0	0.346437	0.296	0.117	0
SH3RF2	3.56694e-265	0.345214	0.485	0.299	1.30507e-260
KIAA1211L	1.25345e-272	0.344322	0.96	0.936	4.58613e-268
RFX2	1.82045e-246	0.343472	0.565	0.414	6.66067e-242
NNMT	5.83879e-223	0.342905	0.327	0.177	2.1363e-218
TLN2	4.18396e-235	0.342059	0.95	0.912	1.53083e-230
ANKRD28	1.53841e-248	0.341801	0.905	0.884	5.62873e-244
DENND2A	1.96595e-143	0.340581	0.453	0.332	7.19301e-139
SEMA5B	4.34683e-291	0.33978	0.664	0.497	1.59042e-286
PLEKHA2	1.07164e-259	0.339571	0.662	0.538	3.92092e-255
RPS6KA2	5.12022e-251	0.338633	0.969	0.877	1.87339e-246
SLF1	1.96845e-228	0.337603	0.84	0.812	7.20216e-224
WNT3	0	0.337084	0.453	0.249	0
LRRC8B	8.76611e-228	0.335755	0.913	0.886	3.20735e-223
CCDC88C	0	0.335588	0.456	0.24	0
MICAL3	0	0.33402	0.979	0.963	0
NR3C2	2.00732e-207	0.333087	0.96	0.921	7.3444e-203
TCF12	6.49675e-129	0.332865	0.849	0.845	2.37703e-124
LYST	1.36379e-280	0.332635	0.932	0.918	4.98983e-276
SHISA9	1.21631e-253	0.332264	0.987	0.951	4.45025e-249
SORT1	6.36531e-204	0.331847	0.913	0.894	2.32894e-199
GARNL3	7.46654e-229	0.331734	0.897	0.812	2.73186e-224
SESN1	2.86813e-183	0.331727	0.887	0.881	1.04939e-178
ATP9B	3.22373e-255	0.33103	0.941	0.933	1.1795e-250
PRAG1	3.70613e-207	0.330854	0.628	0.47	1.356e-202
ACVR1	1.76681e-186	0.327729	0.565	0.459	6.46441e-182
AC073332.1	4.75218e-47	0.326207	0.555	0.532	1.73873e-42
DNHD1	1.81565e-18	0.326135	0.609	0.663	6.64308e-14
DTNB	2.78873e-266	0.325533	0.962	0.944	1.02034e-261
SLC12A8	1.32542e-203	0.325205	0.631	0.509	4.84944e-199
SDK1	7.34743e-14	0.325179	0.481	0.487	2.68828e-09
HNRNPU	9.379e-182	0.323059	0.913	0.91	3.43159e-177
RNF115	7.71582e-207	0.322921	0.887	0.869	2.82306e-202
SUSD4	2.08903e-160	0.321812	0.853	0.814	7.64335e-156
AC011995.2	2.22975e-186	0.321317	0.862	0.814	8.1582e-182
SVIL	2.206e-47	0.320082	0.387	0.351	8.07131e-43
AL008633.1	8.13056e-140	0.319924	0.977	0.96	2.97481e-135
LONRF3	0	0.319683	0.398	0.172	0
EML6	3.26984e-189	0.318586	0.973	0.953	1.19637e-184
ZEB2	4.54782e-191	0.317453	0.923	0.847	1.66396e-186
CTNNAL1	6.42351e-186	0.317332	0.799	0.753	2.35023e-181
AKAP5	1.1416e-250	0.315448	0.58	0.437	4.1769e-246
ETV5	7.62109e-131	0.31479	0.508	0.4	2.78841e-126
PEAK1	3.80273e-207	0.314007	0.923	0.913	1.39134e-202
TMEM196	1.24795e-169	0.313709	0.559	0.406	4.56599e-165
CMYA5	6.22323e-148	0.313434	0.6	0.493	2.27695e-143
PTK2	0	0.312933	0.994	0.981	0
CLASP1	0	0.311977	0.977	0.965	0
EPB41L3	3.33532e-203	0.31175	0.965	0.939	1.22033e-198
AL050403.2	4.6651e-297	0.311653	0.294	0.123	1.70687e-292
CAMK2N1	1.79305e-211	0.311552	0.914	0.865	6.56041e-207
SYNJ2	1.14423e-183	0.310887	0.8	0.723	4.18651e-179
PTPRE	7.99919e-169	0.309953	0.863	0.839	2.92674e-164
NOVA1	5.12081e-174	0.309652	0.97	0.955	1.8736e-169
AC005062.1	7.28981e-145	0.308985	0.311	0.186	2.66719e-140
AC079298.3	1.35811e-74	0.308681	0.391	0.317	4.96906e-70
PTPRB	8.17993e-141	0.308675	0.745	0.699	2.99287e-136
UBASH3B	7.66134e-162	0.308567	0.445	0.315	2.80313e-157
ADGRV1	3.12222e-63	0.308183	0.673	0.676	1.14236e-58
AC004158.1	2.64553e-221	0.306759	0.526	0.332	9.67945e-217
LINC01197	5.88146e-67	0.306638	0.601	0.543	2.15191e-62
MYO9B	4.76484e-173	0.306425	0.733	0.69	1.74336e-168
TTC28	1.09806e-225	0.305424	0.953	0.927	4.01759e-221
IPO5	1.3112e-187	0.304714	0.753	0.722	4.79742e-183
FLRT2	6.24214e-144	0.304158	0.98	0.942	2.28387e-139
MAPK4	3.23185e-146	0.303937	0.731	0.641	1.18247e-141
SLITRK5	1.17104e-192	0.303721	0.859	0.844	4.2846e-188
AC138305.1	5.66629e-76	0.303605	0.283	0.189	2.07318e-71
RFTN1	1.06598e-172	0.303466	0.861	0.803	3.90022e-168
KIAA0825	6.91045e-156	0.3028	0.933	0.924	2.5284e-151
TUT7	2.73024e-125	0.302031	0.678	0.67	9.9894e-121
LNX1	8.35325e-176	0.301025	0.901	0.896	3.05629e-171
MIS18BP1	1.10053e-129	0.300984	0.608	0.54	4.02662e-125
TMEM161B-AS1	1.83025e-211	0.300003	0.983	0.968	6.69654e-207
BRINP1	1.31958e-175	0.299442	0.956	0.936	4.82807e-171
ABTB2	7.0189e-82	0.298833	0.22	0.136	2.56807e-77
SNED1	2.20619e-169	0.29866	0.897	0.814	8.07201e-165
PPP4R4	2.17628e-176	0.298139	0.784	0.641	7.96257e-172
PTPRS	4.27517e-161	0.29738	0.88	0.853	1.5642e-156
LAMB1	2.60348e-174	0.296943	0.68	0.582	9.52561e-170
MIA3	1.18085e-184	0.295623	0.784	0.761	4.32049e-180
PLCB4	3.05565e-142	0.295305	0.738	0.654	1.118e-137
DOCK10	4.15828e-56	0.294514	0.409	0.336	1.52143e-51
TMEM132B	5.62072e-287	0.294176	0.992	0.979	2.05651e-282
AC092640.1	4.35068e-185	0.293686	0.28	0.139	1.59183e-180
ITGAV	1.46707e-122	0.293563	0.578	0.504	5.3677e-118
TBC1D1	1.66844e-188	0.292724	0.868	0.809	6.10448e-184
AHI1	2.92454e-222	0.291328	0.992	0.98	1.07003e-217
COL14A1	1.38093e-194	0.291297	0.301	0.159	5.05254e-190
CACNA2D1	1.3299e-264	0.291237	0.992	0.978	4.86583e-260
AP001993.1	2.38104e-172	0.289411	0.398	0.252	8.71174e-168
KIAA2012	2.55503e-175	0.289001	0.543	0.408	9.34834e-171
ANKRD30BL	3.87426e-131	0.288927	0.962	0.898	1.41752e-126
RIF1	2.39416e-178	0.288408	0.846	0.841	8.75977e-174
CAMKK1	2.77933e-162	0.287192	0.793	0.774	1.0169e-157
ATF2	7.86737e-159	0.286702	0.822	0.829	2.87851e-154
ITPRID2	1.37841e-152	0.286584	0.718	0.685	5.04334e-148
AL078602.1	0	0.286462	0.237	0.061	0
ATP2B4	1.95454e-159	0.286332	0.888	0.842	7.15128e-155
SEL1L3	2.28184e-152	0.285177	0.578	0.439	8.34879e-148
KITLG	3.77872e-116	0.285083	0.586	0.497	1.38256e-111
LINC01793	4.35019e-122	0.284015	0.425	0.32	1.59165e-117
RAPH1	7.19056e-174	0.283437	0.858	0.827	2.63088e-169
INSYN2B	2.74331e-165	0.283331	0.524	0.377	1.00372e-160
INPP5A	5.39985e-77	0.283141	0.723	0.734	1.9757e-72
PCDH8	0	0.282451	0.415	0.203	0
TACR3	0	0.281991	0.226	0.069	0
RAPGEF5	1.22007e-169	0.28173	0.99	0.971	4.46401e-165
GRM1	2.34736e-168	0.28089	0.963	0.864	8.58854e-164
ECE2	0	0.280824	0.432	0.227	0
VRK2	0	0.280442	0.286	0.098	0
LMO3	1.98848e-154	0.279215	0.929	0.891	7.27545e-150
ZNF831	3.51726e-147	0.279011	0.625	0.541	1.2869e-142
CDK6	2.73938e-136	0.278914	0.804	0.72	1.00228e-131
RIMBP2	6.49737e-194	0.2787	0.932	0.917	2.37726e-189
ST3GAL1	1.75333e-173	0.278401	0.618	0.478	6.41508e-169
ENSA	2.09168e-154	0.277693	0.893	0.895	7.65304e-150
LINC01289	9.25882e-214	0.276945	0.379	0.224	3.38762e-209
CACNA1E	1.62306e-210	0.276797	0.975	0.946	5.93843e-206
AGPAT4	6.01042e-147	0.275584	0.89	0.884	2.19909e-142
LINC01322	9.85543e-35	0.275206	0.696	0.706	3.6059e-30
PTCHD1	2.53768e-111	0.273855	0.596	0.531	9.28486e-107
COX7A2L	3.79901e-127	0.27371	0.757	0.734	1.38998e-122
ZFR	2.8935e-178	0.273402	0.885	0.88	1.05867e-173
MBTPS1	7.63844e-166	0.272554	0.785	0.783	2.79475e-161
SLC2A12	1.11953e-193	0.272544	0.47	0.326	4.09612e-189
DLGAP1	0	0.272381	1	0.998	0
NPTX2	5.88894e-219	0.272308	0.408	0.242	2.15464e-214
MAP7	9.30841e-198	0.271667	0.975	0.963	3.40576e-193
PTPRG	3.6771e-182	0.271625	0.991	0.965	1.34538e-177
CFLAR	1.70565e-207	0.27158	0.503	0.355	6.24063e-203
MAN1C1	6.7979e-176	0.270962	0.889	0.847	2.48721e-171
MTUS2	4.26417e-198	0.270919	0.995	0.981	1.56017e-193
GOLGA8B	2.28556e-153	0.270846	0.823	0.801	8.36242e-149
CAMK4	2.31102e-142	0.270639	0.955	0.926	8.45556e-138
TGFBR3	6.08199e-189	0.270044	0.361	0.217	2.22528e-184
GFOD1	7.22268e-178	0.269846	0.948	0.929	2.64264e-173
AL592156.2	3.93447e-85	0.269698	0.26	0.169	1.43955e-80
GAREM1	9.13022e-76	0.268934	0.743	0.701	3.34057e-71
ASB3	4.81769e-133	0.268397	0.933	0.929	1.7627e-128
DOK5	4.78014e-59	0.265834	0.592	0.551	1.74896e-54
SH3BGRL	7.20257e-90	0.265273	0.749	0.742	2.63528e-85
AL596087.2	5.82176e-101	0.263929	0.52	0.427	2.13007e-96
CTDSPL	1.24023e-146	0.263267	0.925	0.901	4.53775e-142
ZNRF3	4.4097e-120	0.263182	0.75	0.729	1.61342e-115
STEAP2	5.02468e-145	0.262876	0.736	0.7	1.83843e-140
XPR1	3.08699e-134	0.262822	0.846	0.848	1.12947e-129
ELF2	2.62358e-107	0.262671	0.809	0.818	9.59914e-103
PPARGC1A	7.38674e-86	0.261751	0.698	0.661	2.70266e-81
ARMC9	3.99706e-98	0.261223	0.896	0.905	1.46245e-93
ANKRD33B	1.18986e-113	0.260812	0.834	0.811	4.35345e-109
RMDN2-AS1	1.09375e-146	0.260319	0.392	0.267	4.00182e-142
BTRC	2.84124e-170	0.260279	0.915	0.915	1.03955e-165
ERCC6L2	3.65415e-112	0.259861	0.883	0.887	1.33698e-107
MAPK6	3.89151e-125	0.259666	0.684	0.663	1.42383e-120
AC010210.1	1.62494e-124	0.259374	0.712	0.679	5.94532e-120
AC021851.2	5.87086e-68	0.259204	0.339	0.262	2.14803e-63
EPHB1	2.8578e-46	0.258782	0.716	0.738	1.04561e-41
MN1	0	0.258617	0.28	0.081	0
AC109927.1	1.35174e-88	0.258517	0.3	0.206	4.94576e-84
ADAM9	2.60079e-111	0.258205	0.681	0.674	9.51579e-107
PRKACB	1.37694e-199	0.257887	0.974	0.959	5.03796e-195
ZBTB20	2.03458e-30	0.257558	0.64	0.661	7.4441e-26
ZNF609	8.18961e-158	0.257378	0.933	0.925	2.99642e-153
HSPD1	9.72498e-10	0.256975	0.446	0.567	3.55818e-05
PLP1	4.53671e-08	0.256055	0.55	0.594	0.00165989
KCNIP4	9.23894e-288	0.255284	1	0.992	3.38034e-283
SLC7A14	9.81725e-116	0.254617	0.767	0.749	3.59194e-111
SLC25A21	9.61941e-35	0.254053	0.385	0.349	3.51955e-30
ABI1	1.47431e-130	0.253288	0.809	0.81	5.39421e-126
GAK	2.48109e-38	0.252557	0.675	0.715	9.07783e-34
FSIP1	5.41514e-88	0.252509	0.618	0.586	1.98129e-83
PRXL2A	5.00518e-109	0.251747	0.625	0.579	1.8313e-104
PCNT	3.35808e-138	0.251418	0.781	0.768	1.22866e-133
ANKRD18B	2.39323e-105	0.251062	0.625	0.556	8.75636e-101
COL6A1	0	-0.250167	0.068	0.377	0
NRXN1	0	-0.250336	1	0.999	0
RORB-AS1	0	-0.250562	0.017	0.282	0
ARPP21	1.55057e-168	-0.251065	0.989	0.987	5.67324e-164
NAPEPLD	2.30613e-165	-0.25144	0.617	0.804	8.43765e-161
SEZ6L2	1.24287e-193	-0.251686	0.486	0.714	4.5474e-189
AL162493.1	1.89534e-110	-0.252064	0.07	0.198	6.93465e-106
FER	3.0561e-136	-0.252407	0.892	0.949	1.11817e-131
FCHSD2	6.74194e-135	-0.252638	0.571	0.759	2.46674e-130
CTNND1	5.93759e-184	-0.252667	0.605	0.8	2.17245e-179
CPNE8	9.28044e-86	-0.252888	0.625	0.719	3.39553e-81
BCL11B	1.07837e-143	-0.253193	0.165	0.346	3.94553e-139
ATP1A3	3.46807e-134	-0.253316	0.631	0.811	1.2689e-129
AC006148.1	1.7442e-76	-0.253662	0.812	0.9	6.38166e-72
HTR2A	2.75267e-132	-0.253698	0.547	0.721	1.00715e-127
SSTR2	1.57297e-300	-0.253737	0.146	0.415	5.75518e-296
AC104689.2	4.9986e-247	-0.253767	0.047	0.252	1.82889e-242
TENM1	1.25916e-134	-0.254232	0.32	0.516	4.60701e-130
AL133346.1	1.95253e-114	-0.25487	0.037	0.149	7.14392e-110
FNDC3B	1.80945e-193	-0.255553	0.424	0.66	6.62041e-189
CHRM2	1.74959e-65	-0.256293	0.183	0.294	6.4014e-61
SPAG16	2.78989e-72	-0.256695	0.81	0.901	1.02077e-67
AP003464.1	2.08503e-86	-0.256804	0.151	0.275	7.6287e-82
CCDC144NL-AS1	7.17247e-200	-0.257154	0.358	0.597	2.62426e-195
FER1L6-AS2	4.23423e-184	-0.257897	0.066	0.241	1.54922e-179
2024-03-11	1.78993e-297	-0.260248	0.274	0.574	6.549e-293
BASP1	9.42827e-155	-0.26098	0.926	0.952	3.44962e-150
GALNT7	2.30504e-155	-0.261077	0.527	0.728	8.43367e-151
CARMIL1	2.23369e-112	-0.262294	0.849	0.915	8.17264e-108
ALS2	2.99304e-199	-0.263031	0.665	0.838	1.09509e-194
ARHGAP18	2.19325e-235	-0.263066	0.203	0.459	8.02468e-231
PIK3R1	4.41282e-150	-0.263112	0.875	0.927	1.61456e-145
AL138927.1	1.56581e-145	-0.263123	0.017	0.14	5.729e-141
NAALAD2	2.50714e-206	-0.263447	0.535	0.749	9.17311e-202
SETBP1	2.25714e-127	-0.263452	0.95	0.966	8.25842e-123
TTC39C	2.0187e-137	-0.26349	0.744	0.871	7.38603e-133
CCDC39	0	-0.263671	0.154	0.44	0
FLRT3	0	-0.263803	0.143	0.474	0
AC077690.1	1.03756e-195	-0.264334	0.275	0.501	3.79622e-191
RALYL	3.99678e-187	-0.264558	0.999	0.997	1.46234e-182
COL19A1	9.1316e-123	-0.264864	0.388	0.575	3.34107e-118
PLD5	9.95917e-119	-0.265438	0.164	0.324	3.64386e-114
CERS6	4.86265e-203	-0.265542	0.947	0.963	1.77915e-198
GRIN3A	3.27788e-132	-0.265723	0.09	0.236	1.19931e-127
ANTXR2	0	-0.266658	0.012	0.241	0
NKAIN3	8.75422e-125	-0.267469	0.21	0.386	3.20299e-120
SYT4	9.25875e-197	-0.267769	0.432	0.662	3.38759e-192
CXXC4-AS1	2.57483e-155	-0.268384	0.46	0.692	9.42078e-151
AC091885.2	0	-0.269308	0.127	0.398	0
RTN1	6.18726e-249	-0.269422	0.972	0.978	2.26379e-244
ADD2	1.79076e-191	-0.269602	0.806	0.913	6.55202e-187
SYNDIG1	2.6255e-157	-0.269606	0.784	0.894	9.60617e-153
PDE10A	7.45052e-67	-0.269703	0.775	0.849	2.726e-62
AL133166.1	3.86512e-190	-0.270451	0.369	0.617	1.41417e-185
RERG	3.28923e-150	-0.270829	0.171	0.346	1.20346e-145
LINC02196	2.77266e-86	-0.271208	0.08	0.191	1.01446e-81
SEMA6D	2.73137e-31	-0.27211	0.659	0.72	9.99352e-27
GABRG3-AS1	0	-0.272252	0.109	0.405	0
DPY19L3	0	-0.273607	0.241	0.552	0
AC009899.1	8.74776e-139	-0.274058	0.597	0.786	3.20063e-134
PAPSS2	2.11633e-277	-0.276063	0.064	0.294	7.74323e-273
SYP	5.11109e-170	-0.277436	0.727	0.879	1.87005e-165
CLEC2L	0	-0.277835	0.19	0.515	0
ARSJ	1.78675e-293	-0.278303	0.022	0.243	6.53735e-289
KLF7	1.50878e-296	-0.278752	0.35	0.642	5.52034e-292
ETV1	5.64472e-217	-0.278829	0.11	0.321	2.06529e-212
AC073578.2	6.08631e-201	-0.279038	0.024	0.19	2.22686e-196
BCAR3	0	-0.27908	0.137	0.418	0
LINC02609	0	-0.279706	0.114	0.418	0
COX10-AS1	5.8786e-238	-0.280599	0.435	0.703	2.15086e-233
PTPRG-AS1	4.71557e-183	-0.280699	0.282	0.504	1.72533e-178
AC008014.1	1.12198e-218	-0.281137	0.336	0.597	4.1051e-214
NDRG4	5.29126e-190	-0.281221	0.665	0.846	1.93596e-185
SPRY4-AS1	7.39271e-219	-0.281226	0.194	0.43	2.70485e-214
TMEM132C	6.17291e-190	-0.281282	0.114	0.31	2.25854e-185
KHDRBS2-OT	4.61287e-146	-0.281778	0.633	0.812	1.68776e-141
GABRA3	2.07606e-248	-0.281928	0.455	0.721	7.59589e-244
MTSS1	2.70222e-278	-0.282371	0.371	0.661	9.88688e-274
CNTN4	1.11888e-60	-0.282671	0.944	0.937	4.09376e-56
SEMA6A	1.40016e-275	-0.282946	0.126	0.381	5.12291e-271
RHOBTB3	0	-0.282949	0.153	0.441	0
RBMS1	7.21001e-248	-0.28311	0.361	0.644	2.638e-243
LINC01902	0	-0.283366	0.051	0.323	0
ADCY8	1.95486e-195	-0.284545	0.183	0.408	7.15243e-191
PALM2-AKAP2	2.75966e-191	-0.284646	0.805	0.919	1.0097e-186
TLCD4	0	-0.285734	0.347	0.645	0
GRB14	0	-0.28648	0.057	0.323	0
CALD1	8.49801e-222	-0.286708	0.372	0.625	3.10925e-217
KCNK10	1.58847e-307	-0.287019	0.392	0.689	5.81191e-303
ARHGAP29	0	-0.287127	0.055	0.355	0
SYT1	1.96e-279	-0.287523	1	0.999	7.17123e-275
STX1A	0	-0.287918	0.295	0.633	0
AC019197.1	2.96298e-198	-0.288021	0.298	0.522	1.08409e-193
AKAP6	0	-0.289072	0.98	0.983	0
MAPK8	1.74076e-222	-0.289713	0.854	0.941	6.3691e-218
OLFM2	0	-0.290008	0.157	0.466	0
AC090709.1	5.44597e-194	-0.290092	0.375	0.595	1.99257e-189
CLMP	1.76298e-239	-0.291318	0.05	0.25	6.45038e-235
TTN	1.56841e-113	-0.293008	0.261	0.436	5.73848e-109
IPCEF1	2.15838e-124	-0.293063	0.665	0.787	7.89709e-120
MEGF9	1.38002e-290	-0.293242	0.585	0.822	5.04921e-286
AC008127.1	1.36837e-281	-0.293413	0.05	0.277	5.00658e-277
COL21A1	5.21613e-167	-0.295672	0.085	0.252	1.90848e-162
SCAPER	7.54155e-212	-0.295902	0.901	0.954	2.7593e-207
VAMP2	9.15444e-81	-0.296624	0.709	0.815	3.34943e-76
CFAP221	2.45195e-199	-0.296995	0.592	0.798	8.9712e-195
SLC39A11	3.13292e-121	-0.298537	0.531	0.709	1.14627e-116
STMN1	4.8987e-87	-0.299404	0.669	0.787	1.79234e-82
LMCD1-AS1	1.68826e-211	-0.29948	0.231	0.475	6.17699e-207
PDK3	5.97698e-260	-0.299481	0.57	0.799	2.18686e-255
AC087883.2	1.46082e-259	-0.299675	0.038	0.251	5.34486e-255
ST5	0	-0.299756	0.261	0.562	0
ADGRL4	9.40572e-86	-0.299959	0.038	0.129	3.44136e-81
FARS2	1.15929e-201	-0.300018	0.889	0.951	4.24163e-197
NREP	1.90313e-176	-0.3001	0.437	0.651	6.96317e-172
LINC00513	2.74413e-149	-0.300893	0.533	0.709	1.00402e-144
DCLK1	0	-0.301119	0.993	0.989	0
SNRPN	2.23285e-106	-0.301276	0.716	0.824	8.16957e-102
CFAP299	2.98436e-214	-0.301302	0.231	0.474	1.09192e-209
JCAD	0	-0.302015	0.182	0.541	0
TMEM117	6.48856e-165	-0.302807	0.736	0.881	2.37404e-160
KCNK2	8.10444e-281	-0.304686	0.035	0.253	2.96525e-276
RGS4	1.76161e-219	-0.305366	0.402	0.64	6.44538e-215
GABRA1	2.86558e-150	-0.305466	0.768	0.874	1.04846e-145
EMB	0	-0.306031	0.112	0.467	0
RAB3C	5.19057e-179	-0.306585	0.629	0.801	1.89913e-174
VWC2	5.37661e-180	-0.306716	0.195	0.407	1.9672e-175
WNK2	9.67182e-293	-0.306747	0.791	0.921	3.53872e-288
GPRIN3	1.55944e-302	-0.307055	0.016	0.238	5.70568e-298
CRYM	4.74354e-272	-0.309849	0.354	0.633	1.73557e-267
MIR181A1HG	0	-0.310347	0.357	0.673	0
TCERG1L	1.25879e-224	-0.310956	0.36	0.623	4.60565e-220
PRDM8	0	-0.312119	0.044	0.414	0
LAMA4	0	-0.312174	0.064	0.347	0
MEG8	2.84584e-155	-0.312179	0.94	0.957	1.04123e-150
AL356124.1	2.55125e-230	-0.312648	0.289	0.56	9.3345e-226
SMAP1	8.85184e-254	-0.31441	0.775	0.899	3.23871e-249
NTN4	0	-0.315126	0.082	0.375	0
LHFPL3	2.47168e-48	-0.315762	0.164	0.263	9.0434e-44
CHGA	1.40955e-246	-0.316048	0.309	0.57	5.15726e-242
MAPK10	0	-0.317818	0.996	0.993	0
SLC36A1	0	-0.318398	0.256	0.629	0
GAB2	3.2458e-258	-0.31911	0.431	0.703	1.18757e-253
PHLDB2	1.06735e-225	-0.319141	0.025	0.208	3.90522e-221
NCALD	1.70981e-136	-0.321012	0.875	0.916	6.25584e-132
SYN2	1.1279e-217	-0.32154	0.966	0.979	4.12676e-213
AC245060.5	1.71689e-121	-0.321986	0.399	0.609	6.28177e-117
SCN9A	1.27419e-298	-0.322125	0.163	0.436	4.66199e-294
ARHGAP12	0	-0.323213	0.173	0.485	0
OTOGL	4.20772e-155	-0.323565	0.27	0.477	1.53952e-150
RHOBTB1	0	-0.32402	0.313	0.621	0
PCBP3	0	-0.326856	0.049	0.317	0
MOB3B	6.25675e-289	-0.327461	0.386	0.674	2.28922e-284
FAM13C	1.52575e-281	-0.327533	0.576	0.81	5.58242e-277
CCBE1	2.1249e-91	-0.330396	0.235	0.376	7.77459e-87
CCDC85A	2.46014e-107	-0.330541	0.69	0.827	9.00115e-103
MAGI2	4.40346e-239	-0.33134	0.999	0.996	1.61114e-234
WLS	2.64408e-304	-0.331846	0.08	0.33	9.67415e-300
LINC02254	7.43256e-225	-0.332741	0.227	0.473	2.71942e-220
AC068051.1	0	-0.335019	0.073	0.328	0
SLC8A3	0	-0.335967	0.377	0.691	0
AC004594.1	1.12791e-188	-0.338442	0.22	0.43	4.12679e-184
NEFM	4.00251e-266	-0.338799	0.289	0.561	1.46444e-261
COL12A1	0	-0.339931	0.053	0.297	0
MIR3681HG	7.03524e-228	-0.339942	0.065	0.265	2.57405e-223
PLA2R1	0	-0.340128	0.082	0.436	0
CNTNAP3	0	-0.341663	0.036	0.307	0
PCDH11X	1.06918e-95	-0.341838	0.525	0.682	3.91192e-91
ZEB1	4.54312e-199	-0.342445	0.844	0.93	1.66224e-194
CDH2	2.64643e-230	-0.342537	0.89	0.941	9.68275e-226
AL109930.1	4.88141e-300	-0.343328	0.026	0.252	1.78601e-295
IL12RB2	0	-0.345377	0.137	0.464	0
FBXL2	1.06444e-291	-0.34554	0.7	0.88	3.89458e-287
AC098588.3	8.733e-223	-0.34569	0.684	0.875	3.19523e-218
NPSR1-AS1	1.16475e-122	-0.346167	0.039	0.16	4.26158e-118
SNTG2	1.86232e-168	-0.346324	0.096	0.27	6.81384e-164
PAK5	1.6976e-239	-0.347336	0.841	0.931	6.21118e-235
ANKRD18A	0	-0.348561	0.058	0.349	0
TRIM2	0	-0.34999	0.889	0.95	0
HIVEP1	0	-0.350822	0.491	0.769	0
PARP8	2.01146e-246	-0.351913	0.787	0.907	7.35954e-242
CNIH3	0	-0.351963	0.429	0.741	0
EPS15	0	-0.35234	0.547	0.804	0
CACNA1A	7.6775e-281	-0.354085	0.975	0.96	2.80904e-276
GABRG1	1.33481e-269	-0.354235	0.038	0.254	4.8838e-265
AL391117.1	7.40412e-205	-0.354894	0.039	0.214	2.70902e-200
GRIK3	1.42647e-101	-0.355003	0.236	0.362	5.21916e-97
FSHR	1.13728e-105	-0.355281	0.023	0.122	4.16108e-101
MRAP2	0	-0.358769	0.057	0.444	0
MIR99AHG	6.73408e-167	-0.35946	0.98	0.977	2.46386e-162
PRR16	4.20516e-138	-0.361233	0.672	0.833	1.53858e-133
UNC13B	0	-0.361471	0.475	0.764	0
ITPR2	1.06797e-125	-0.361477	0.352	0.544	3.90749e-121
FHIT	4.51671e-173	-0.36349	0.778	0.915	1.65257e-168
KIAA1211	2.23354e-295	-0.366017	0.088	0.336	8.17208e-291
TMEM150C	0	-0.367046	0.303	0.652	0
AC117453.1	4.77873e-237	-0.368227	0.107	0.331	1.74844e-232
LRMP	0	-0.368271	0.086	0.404	0
NRCAM	0	-0.369035	0.989	0.988	0
CEP126	9.28068e-229	-0.372729	0.692	0.865	3.39562e-224
PCDH9	0	-0.372906	1	0.999	0
RASGRP1	0	-0.377075	0.234	0.55	0
NMNAT3	0	-0.37799	0.252	0.575	0
MARK1	0	-0.378397	0.798	0.924	0
AC027288.3	1.51646e-193	-0.378703	0.435	0.643	5.54844e-189
ROBO2	1.2956e-49	-0.379017	0.991	0.844	4.74035e-45
PCSK5	3.46883e-102	-0.379401	0.162	0.299	1.26918e-97
AC007389.1	1.85426e-260	-0.37966	0.343	0.611	6.78435e-256
SUSD1	0	-0.380134	0.226	0.622	0
UBA6-AS1	6.6076e-232	-0.380639	0.674	0.86	2.41759e-227
SVOP	0	-0.380874	0.538	0.814	0
COBL	5.09045e-306	-0.381904	0.851	0.94	1.86249e-301
AC090579.1	1.10955e-267	-0.382315	0.335	0.594	4.05963e-263
DYSF	0	-0.383099	0.145	0.566	0
DNAJC1	0	-0.384025	0.639	0.853	0
AL138701.2	0	-0.384445	0.013	0.258	0
CNTN6	9.49178e-305	-0.387942	0.157	0.432	3.47285e-300
SLIT1	3.56102e-197	-0.388177	0.774	0.872	1.30291e-192
LRRN3	0	-0.38918	0.335	0.666	0
SLC5A4-AS1	3.53144e-191	-0.390131	0.437	0.643	1.29208e-186
TMEM72-AS1	0	-0.391122	0.262	0.625	0
MACROD2	3.42412e-304	-0.39204	0.979	0.989	1.25282e-299
LINC00923	1.10389e-127	-0.392577	0.287	0.48	4.03891e-123
CXXC4	0	-0.39285	0.107	0.439	0
LINC01435	0	-0.394128	0.078	0.388	0
HECW1	0	-0.394406	0.983	0.983	0
MBOAT2	5.8501e-264	-0.394733	0.663	0.826	2.14043e-259
RAP1GDS1	0	-0.39489	0.712	0.895	0
AC099517.1	1.88585e-152	-0.394986	0.01	0.134	6.89995e-148
ITPK1	0	-0.395389	0.47	0.763	0
GPR158	0	-0.396965	0.85	0.928	0
CAMK2D	2.76507e-202	-0.39826	0.768	0.894	1.01169e-197
TENM4	3.24061e-194	-0.403057	0.952	0.968	1.18567e-189
FAM13A	5.64468e-228	-0.404395	0.811	0.902	2.06527e-223
CRIM1	8.72341e-292	-0.404908	0.556	0.786	3.19172e-287
LINC00894	0	-0.407653	0.469	0.749	0
DNER	0	-0.407885	0.281	0.659	0
MET	0	-0.409308	0.037	0.324	0
SMYD2	0	-0.409565	0.17	0.543	0
FOCAD	0	-0.409864	0.932	0.964	0
MEF2C	0	-0.411921	0.986	0.982	0
PDE3B	7.31923e-237	-0.413005	0.596	0.808	2.67796e-232
ARHGEF28	2.38271e-257	-0.415056	0.421	0.65	8.71785e-253
DGKH	7.97206e-301	-0.416193	0.508	0.762	2.91682e-296
CAMK2G	0	-0.416365	0.575	0.827	0
KIF16B	5.1953e-294	-0.417193	0.577	0.821	1.90086e-289
RIMS1	0	-0.420415	0.962	0.978	0
RAP1GAP2	0	-0.420609	0.784	0.942	0
USP43	0	-0.420756	0.197	0.623	0
OSBPL3	0	-0.424319	0.263	0.584	0
WWOX	3.03419e-229	-0.424838	0.746	0.909	1.11015e-224
UST	0	-0.425374	0.081	0.358	0
TNIK	0	-0.428269	0.827	0.936	0
CACHD1	0	-0.430293	0.24	0.587	0
NUAK1	0	-0.431087	0.704	0.883	0
AC246817.1	5.42009e-248	-0.43555	0.157	0.391	1.9831e-243
THEMIS	1.16782e-288	-0.437296	0.027	0.246	4.27281e-284
KCNQ1OT1	5.29758e-295	-0.439454	0.523	0.777	1.93828e-290
MGLL	0	-0.439719	0.344	0.71	0
PCDH9-AS2	7.10824e-187	-0.441807	0.445	0.649	2.60076e-182
ARHGAP22	0	-0.442617	0.231	0.641	0
CDH6	0	-0.443964	0.097	0.388	0
AC025809.1	0	-0.444673	0.188	0.584	0
AC112770.1	1.88844e-150	-0.444675	0.008	0.129	6.90943e-146
TENM3	6.07612e-85	-0.44548	0.687	0.768	2.22313e-80
AL136456.1	1.00355e-271	-0.446799	0.071	0.296	3.67179e-267
GRM7	5.00723e-203	-0.448266	0.988	0.956	1.83204e-198
GLIS3	4.70144e-54	-0.454654	0.317	0.418	1.72016e-49
AP000943.2	0	-0.455083	0.161	0.428	0
LINGO2	3.66741e-297	-0.455826	0.977	0.951	1.34183e-292
TMEFF2	5.13942e-122	-0.461102	0.856	0.901	1.88041e-117
ST3GAL6	0	-0.467505	0.463	0.788	0
FOXP1	0	-0.467612	0.956	0.974	0
TMEM163	0	-0.468464	0.328	0.64	0
AL450352.1	2.89267e-239	-0.470284	0.013	0.195	1.05837e-234
C8orf34	4.08388e-171	-0.472937	0.334	0.55	1.49421e-166
FRMD3	0	-0.473369	0.175	0.559	0
MYO16	5.82318e-145	-0.476611	0.229	0.398	2.13059e-140
PARM1	0	-0.477746	0.267	0.63	0
MIR31HG	0	-0.481933	0.206	0.532	0
CDH20	1.73876e-209	-0.482649	0.323	0.558	6.36179e-205
ST6GAL1	0	-0.483433	0.183	0.582	0
ALDH1A1	2.00324e-236	-0.483967	0.019	0.202	7.32945e-232
RIPOR2	0	-0.484981	0.298	0.659	0
NRSN1	0	-0.485191	0.372	0.751	0
NCK2	0	-0.489325	0.36	0.742	0
CDH8	2.72376e-189	-0.490639	0.765	0.859	9.96568e-185
RPH3A	0	-0.490967	0.413	0.712	0
NYAP2	0	-0.498061	0.453	0.728	0
TMTC2	0	-0.50281	0.387	0.67	0
AL158077.2	0	-0.50908	0.187	0.586	0
FAM189A1	0	-0.509466	0.67	0.861	0
BMPER	1.44979e-284	-0.513293	0.747	0.883	5.3045e-280
HS3ST4	7.85606e-33	-0.515884	0.651	0.674	2.87437e-28
ADCY2	0	-0.516215	0.85	0.949	0
AC090578.1	1.62787e-174	-0.519968	0.806	0.915	5.95604e-170
OSBPL10	0	-0.521779	0.434	0.787	0
NRXN3	0	-0.523945	0.998	0.993	0
SGCD	1.34503e-134	-0.525757	0.775	0.838	4.92118e-130
BICD1	0	-0.526193	0.82	0.941	0
AFF1	0	-0.526834	0.394	0.774	0
FNBP1L	0	-0.529535	0.138	0.547	0
AL589693.1	1.3941e-211	-0.530813	0.086	0.28	5.10074e-207
PAG1	0	-0.532302	0.202	0.67	0
AL033504.1	0	-0.533841	0.103	0.417	0
UTRN	0	-0.536059	0.162	0.476	0
ELAVL4	0	-0.536109	0.7	0.87	0
AFF2	0	-0.537315	0.152	0.582	0
STARD13	0	-0.540163	0.432	0.751	0
PWRN1	3.87889e-198	-0.54073	0.279	0.5	1.41921e-193
TLE4	2.55137e-259	-0.542392	0.507	0.742	9.33495e-255
ZNF704	0	-0.542973	0.618	0.86	0
LUZP2	2.09232e-121	-0.545618	0.226	0.381	7.65539e-117
LMO4	0	-0.550023	0.712	0.881	0
AC084816.1	0	-0.551287	0.131	0.44	0
LINC01414	4.54898e-249	-0.551773	0.568	0.79	1.66438e-244
THRB	0	-0.552608	0.972	0.98	0
SPHKAP	1.12423e-274	-0.553975	0.055	0.277	4.11333e-270
STK39	0	-0.557965	0.633	0.877	0
SCD5	0	-0.558061	0.525	0.86	0
LINC01202	0	-0.558266	0.073	0.443	0
RUNX1T1	0	-0.558967	0.789	0.909	0
CNTNAP4	2.23427e-281	-0.561713	0.47	0.716	8.17475e-277
HCN1	0	-0.562223	0.932	0.974	0
PRUNE2	0	-0.563035	0.669	0.863	0
SEC24D	0	-0.565443	0.233	0.633	0
LINC02296	1.28615e-224	-0.566758	0.221	0.439	4.70577e-220
ST6GAL2	0	-0.567656	0.376	0.773	0
TSHZ3	0	-0.567768	0.341	0.713	0
DYNC1I1	0	-0.568042	0.924	0.97	0
AP003066.1	3.73786e-216	-0.568656	0.025	0.198	1.36761e-211
KHDRBS3	0	-0.569123	0.97	0.981	0
PEX5L	0	-0.575058	0.934	0.95	0
MLLT3	0	-0.576714	0.873	0.958	0
L3MBTL4	0	-0.576974	0.163	0.488	0
CACNB4	0	-0.583036	0.948	0.975	0
GAP43	0	-0.584863	0.642	0.886	0
CADPS2	1.35093e-226	-0.588969	0.869	0.885	4.94279e-222
MDGA2	0	-0.589731	0.994	0.99	0
AL445623.2	0	-0.59264	0.086	0.592	0
MAN2A1	0	-0.593937	0.564	0.842	0
FIGN	0	-0.596643	0.117	0.51	0
LRMDA	1.03331e-188	-0.598426	0.142	0.342	3.78066e-184
SAMD5	0	-0.602464	0.154	0.492	0
KLHL32	0	-0.602614	0.644	0.864	0
SFMBT2	0	-0.603788	0.169	0.583	0
VPS41	0	-0.605347	0.618	0.879	0
LAMA2	2.25071e-301	-0.605554	0.165	0.438	8.23488e-297
FARP1	0	-0.610352	0.559	0.859	0
CADPS	0	-0.610661	0.968	0.982	0
OCA2	0	-0.612868	0.094	0.538	0
PKN2-AS1	0	-0.614465	0.408	0.703	0
LINC01725	1.34582e-199	-0.61504	0.491	0.706	4.9241e-195
PLCXD3	1.32e-307	-0.61826	0.206	0.475	4.82962e-303
MAP1B	0	-0.619748	0.972	0.986	0
DACH1	0	-0.624428	0.08	0.355	0
AC092422.1	0	-0.625055	0.066	0.366	0
TUBA1B	0	-0.625701	0.705	0.873	0
COL11A1	0	-0.627705	0.062	0.443	0
RYR2	0	-0.629624	0.996	0.994	0
MAST4	0	-0.631339	0.845	0.921	0
SEMA3E	1.89519e-216	-0.636589	0.033	0.209	6.93413e-212
LINC02217	0	-0.639196	0.123	0.615	0
KIAA0319	0	-0.640301	0.545	0.857	0
HS3ST5	0	-0.641036	0.141	0.509	0
ZNF385B	0	-0.643833	0.917	0.946	0
LARGE1	0	-0.647199	0.941	0.977	0
SCHLAP1	1.26444e-194	-0.647352	0.258	0.474	4.62635e-190
PDE4B	0	-0.650384	0.509	0.788	0
CDHR3	0	-0.65386	0.251	0.663	0
SCN1A-AS1	0	-0.656147	0.364	0.635	0
UNC5D	0	-0.659671	0.931	0.945	0
EPHA3	0	-0.661335	0.438	0.71	0
LINC02389	0	-0.66186	0.466	0.818	0
KHDRBS2	0	-0.662391	0.99	0.992	0
DNAH14	0	-0.666989	0.211	0.623	0
PDGFC	0	-0.668342	0.169	0.633	0
OPRM1	0	-0.669764	0.192	0.598	0
CDK14	0	-0.675042	0.928	0.975	0
KIAA1958	0	-0.676223	0.158	0.657	0
PCLO	0	-0.679067	0.981	0.986	0
AL157944.1	2.77136e-233	-0.681012	0.294	0.524	1.01399e-228
SYNPO2	0	-0.684767	0.4	0.808	0
ATP8B1	0	-0.687805	0.122	0.653	0
TLL1	0	-0.693742	0.04	0.28	0
OXR1	0	-0.696596	0.977	0.987	0
ASTN2	0	-0.703145	0.704	0.87	0
AC093843.1	0	-0.703639	0.109	0.591	0
RETREG1	0	-0.71052	0.532	0.87	0
PLCH1	5.95534e-209	-0.717518	0.088	0.279	2.17894e-204
NLGN1	0	-0.718089	0.979	0.992	0
ANO3	0	-0.718447	0.569	0.836	0
RAB27B	0	-0.72337	0.425	0.788	0
NPAS3	0	-0.726223	0.673	0.891	0
OPCML	0	-0.731063	0.999	0.997	0
AC068587.4	0	-0.735675	0.833	0.934	0
ADAMTS19	0	-0.739422	0.259	0.672	0
CNTNAP2	0	-0.741412	0.998	0.998	0
COL5A2	0	-0.744514	0.065	0.346	0
FRAS1	0	-0.745469	0.331	0.754	0
AC107223.1	1.15667e-287	-0.74827	0.78	0.888	4.23203e-283
TRMT9B	0	-0.748589	0.154	0.559	0
PTCHD4	0	-0.754615	0.139	0.505	0
LRRC4C	1.05388e-257	-0.77261	0.937	0.972	3.85594e-253
ARL15	0	-0.773345	0.848	0.95	0
HTR2C	2.87194e-65	-0.776802	0.076	0.165	1.05078e-60
RORA	2.64734e-210	-0.782086	0.98	0.981	9.6861e-206
STMN2	0	-0.787488	0.413	0.812	0
LINC02055	2.68743e-290	-0.801525	0.123	0.372	9.83275e-286
GRIP1	0	-0.802786	0.693	0.859	0
KCNB2	0	-0.8088	0.725	0.888	0
GPC6	0	-0.814012	0.473	0.733	0
SATB1-AS1	0	-0.814224	0.316	0.723	0
AC007368.1	0	-0.817383	0.343	0.613	0
DPY19L1	0	-0.822456	0.266	0.677	0
AC120193.1	0	-0.828294	0.393	0.728	0
TRPM3	0	-0.833018	0.329	0.626	0
AC073091.3	4.59506e-88	-0.837582	0.41	0.501	1.68124e-83
ADAMTSL1	1.20394e-91	-0.837814	0.316	0.454	4.40496e-87
MCTP1	0	-0.84265	0.872	0.937	0
RARB	0	-0.849488	0.29	0.623	0
PDE1C	0	-0.85572	0.298	0.638	0
EPHA5	0	-0.857168	0.625	0.869	0
OLFM3	0	-0.860412	0.878	0.965	0
COBLL1	0	-0.8606	0.035	0.367	0
PDZRN4	2.07368e-303	-0.871467	0.45	0.701	7.58718e-299
PTPRK	0	-0.881036	0.931	0.908	0
GHR	0	-0.881587	0.215	0.665	0
BRINP3	0	-0.889324	0.581	0.808	0
CNTNAP3B	0	-0.8922	0.173	0.594	0
PID1	0	-0.905457	0.277	0.748	0
SLC24A2	0	-0.914124	0.825	0.964	0
HS3ST2	0	-0.933799	0.085	0.519	0
MYRIP	0	-0.947221	0.8	0.933	0
RYR3	0	-0.951232	0.234	0.608	0
SPARCL1	0	-0.966871	0.76	0.931	0
ELAVL2	0	-0.972528	0.16	0.758	0
AL356295.1	9.15139e-222	-0.975928	0.169	0.382	3.34831e-217
AJ009632.2	4.59246e-214	-0.978272	0.157	0.354	1.68029e-209
SEMA3A	0	-0.983204	0.085	0.541	0
TRHDE	0	-0.988469	0.506	0.778	0
INPP4B	0	-0.991598	0.697	0.867	0
KCNQ3	0	-1.00477	0.85	0.973	0
RMST	0	-1.01241	0.06	0.374	0
RXFP1	0	-1.01769	0.064	0.534	0
CDH10	0	-1.02467	0.711	0.929	0
LRRK1	0	-1.02541	0.183	0.714	0
VWC2L	0	-1.0289	0.063	0.463	0
LINC02232	0	-1.05061	0.022	0.362	0
LINC01821	0	-1.05721	0.049	0.467	0
AC092691.1	0	-1.07278	0.825	0.905	0
DLC1	0	-1.08496	0.156	0.527	0
MSC-AS1	0	-1.08633	0.074	0.54	0
ZNF804B	0	-1.08989	0.258	0.525	0
FMN1	0	-1.10179	0.65	0.935	0
PTPRD	0	-1.12924	0.996	0.997	0
SYNPR	0	-1.14491	0.133	0.598	0
GABRG3	0	-1.15861	0.676	0.905	0
SGCZ	0	-1.15891	0.345	0.597	0
CNTN5	0	-1.24559	0.754	0.919	0
SNTG1	0	-1.26078	0.939	0.986	0
2024-03-01	0	-1.27065	0.633	0.957	0
KAZN	0	-1.28823	0.911	0.983	0
FSTL5	0	-1.29385	0.122	0.501	0
NTNG1	0	-1.29979	0.159	0.535	0
DCC	3.27093e-250	-1.30374	0.579	0.69	1.19677e-245
ZNF385D	1.41463e-297	-1.30402	0.182	0.442	5.17586e-293
AC016687.2	2.04817e-174	-1.31137	0.089	0.253	7.49383e-170
SLC44A5	0	-1.31703	0.439	0.85	0
AC067956.1	0	-1.33727	0.155	0.71	0
CASC15	0	-1.34701	0.565	0.802	0
NKAIN2	0	-1.35311	0.936	0.99	0
KCNH5	0	-1.36569	0.198	0.708	0
LSAMP	0	-1.38285	0.958	0.982	0
GRM8	0	-1.39586	0.17	0.662	0
SPOCK1	0	-1.41526	0.571	0.938	0
RIT2	0	-1.44699	0.107	0.675	0
KCNH7	0	-1.4841	0.513	0.856	0
LHFPL6	0	-1.51149	0.191	0.788	0
GRM3	0	-1.53002	0.178	0.747	0
CPNE4	0	-1.54321	0.451	0.85	0
AC019211.1	0	-1.56067	0.155	0.72	0
CLSTN2	0	-1.57818	0.59	0.908	0
AC060765.2	0	-1.58746	0.165	0.43	0
SLC35F1	0	-1.58837	0.37	0.809	0
AC008415.1	0	-1.65535	0.083	0.375	0
FOXP2	0	-1.78178	0.058	0.57	0
DPP10	0	-1.89375	0.949	0.99	0
LRP1B	0	-1.91858	0.929	0.993	0
IL1RAPL2	0	-2.00368	0.116	0.49	0
AC109466.1	0	-2.06066	0.239	0.476	0
SOX5	0	-2.11226	0.33	0.895	0
TOX	0	-2.11645	0.089	0.686	0
RORB	0	-2.12549	0.115	0.595	0
POU6F2	0	-2.14455	0.069	0.697	0
PTPRT	0	-2.33337	0.446	0.932	0
TSHZ2	0	-2.53082	0.097	0.542	0
NRG1	0	-2.67434	0.258	0.847	0

## Sheet: S5. snATAC-seq Metadata
	Table S5. snATAC-seq metadata
Sample.ID	Diagnosis	Sex	Age	Braak.Stage	PMI	Mass.mg	Date.of.nuclei.prep	Date.libraries.submitted.to.GCB	Days.between.nuclei.prep.and.submission.to.GCB	GCB.order.number	Run.ID	Library.concentration.ng	Average.library.size.bp	Barcode.exact.match.ratio	Barcode.Q30.base.ratio	Barcodes.on.whitelist	GEM.count.estimate	Mean.barcode.Q.score	Number.of.reads	R1.Q30.base.ratio	R2.Q30.base.ratio	Number.nuclei.before.filter	Number.nuclei.after.filter	Reads.per.cell	Median.fragments.per.cell	Percent.fragments.overlapping.any.targeted.region	Percent.transposition.events.in.peaks.in.cell.barcodes	Percent.of.read.pairs.with.valid.barcode	Q30.bases.in.barcode	Q30.bases.in.sample.index	Lower.threshold.on.Number.of.fragments.overlapping.peaks.per.barcode.to.annotate.barcode.as.cell	Median.fragments.per.non.cell.barcode	Fragments.in.nucleosome.free.regions	Fragments.flanking.a.single.nucleosome	Enrichment.score.of.transcription.start.site	Percent.of.fragments.overlapping.TSS	Percent.of.fragments.overlapping.called.peaks	Percent.of.total.read.pairs.mapped.confidently.to.genome	Percent.of.total.read.pairs.unmapped.and.in.cell.barcodes	Percent.of.total.read.pairs.in.mitochondria.and.in.cell.barcodes	Percent.duplicates	Sequencing.saturation	Estimated.bulk.library.complexity	orig.ident	Astro.proportion	Exc.proportion	Inh.proportion	Micro.proportion	Oligo.proportion
963	Normal	F	82	NA	8.12	103.1	2020-06-19	2020-06-29	10	6353	200706_A00201R_0219_BHMMMGDRXX	42.46	986	0.912113	0.83788	0.964251	114969	34.0992	477518468	0.919925	0.892775	10130	16520	47139	13827	0.552	0.273	0.976	0.838	0.889	102	2	0.282	0.497	3.82	0.199	0.304	0.85	0.011	0.018	0.256	0.49	510478841	963	0.0414044	0.266223	0.113136	0.0331114	0.529782
984	Normal	F	65	NA	1.96	140.9	2020-07-15	2020-07-22	7	6401	200729_A00257_0417_AHMV5NDRXX	20.18	733	0.929466	0.860076	0.969186	110260	34.5377	429756117	0.92694	0.912377	4375	4178	98230	24244	0.631	0.427	0.978	0.86	0.891	520	1	0.368	0.403	5.24	0.259	0.464	0.868	0.009	0.012	0.435	0.723	215015379	984	0.0603159	0.387267	0.194351	0.0897559	0.209909
1545	Normal	F	64	NA	10.67	120.5	2020-07-15	2020-07-22	7	6401	200729_A00257_0417_AHMV5NDRXX	40.82	754	0.918264	0.862389	0.969612	108550	34.5859	463223416	0.92607	0.916729	6789	3425	68231.5	15127	0.466	0.159	0.978	0.862	0.909	528	1	0.402	0.442	3.73	0.17	0.176	0.828	0.006	0.027	0.237	0.569	379037368	1545	0.0791241	0.0160584	0.0131387	0.0662774	0.769635
1600	Normal	F	85	NA	12.97	124	2020-07-20	2020-07-28	8	6411, pool 1	200730_A00201R_0233_AHMY7LDRXX	22.29	417	0.930341	0.852673	0.972668	89112	34.4323	470004288	0.92572	0.915545	3995	87	117648	17818	0.4	0.068	0.98	0.853	0.899	468	1	0.414	0.42	2.7	0.131	0.079	0.813	0.005	0.019	0.235	0.627	302562329	1600	0.218391	0	0	0.0344828	0.701149
1670	Normal	F	87	NA	18	121.9	2020-07-21	2020-07-28	7	6411, pool 2	200730_A00201R_0234_BHMWVLDRXX	14.28	416	0.931267	0.866294	0.97205	90317	34.6702	441960567	0.934753	0.922856	2963	2446	149160	17872	0.517	0.229	0.981	0.866	0.878	1753	1	0.473	0.366	4.32	0.214	0.249	0.805	0.004	0.017	0.245	0.698	217822305	1670	0.0461979	0.22036	0.058054	0.0453802	0.591578
1690	Normal	F	84	NA	4.42	100.3	2020-02-21	2020-02-27	6	6218	200322_A00201R_0195_AHK72HDRXX	24.4	890	0.943168	0.879278	0.972624	98964	34.9144	500465058	0.93817	0.925684	6214	5988	80538.3	22427	0.608	0.366	98.-%	0.879	0.904	372	1	0.369	0.476	5.62	0.259	0.392	0.852	0.009	0.024	0.415	0.661	313896826	1690	0.0165331	0.18988	0.109051	0.0574482	0.586172
99	Normal	M	85	NA	2	110.2	2020-06-23	2020-07-14	21	6394	200719_A00257_0411_BHMWT7DRXX	48.54	706	0.93005	0.857696	0.970847	117286	34.4954	455109744	0.932732	0.913555	7658	7133	59429.3	20406	0.595	0.359	0.98	0.858	0.903	849	2	0.406	0.517	4.76	0.247	0.382	0.87	0.009	0.01	0.275	0.463	560264216	99	0.161363	0.0336464	0.0263564	0.114538	0.598065
196	Normal	M	75	NA	18.88	103.4	2020-07-08	2020-07-22	14	6401	200729_A00257_0417_AHMV5NDRXX	29.25	723	0.928349	0.859991	0.96889	111990	34.5317	440583615	0.928308	0.914626	5954	5529	73997.9	24838	0.582	0.308	0.978	0.86	0.879	607	1	0.373	0.458	4.74	0.237	0.331	0.855	0.009	0.012	0.257	0.449	555648628	196	0.0578767	0.149032	0.0750588	0.0848255	0.597757
542	Normal	M	82	NA	3.25	125.4	2020-07-20	2020-07-28	8	6411, pool 1	200730_A00201R_0233_AHMY7LDRXX	12.56	415	0.927088	0.8553	0.971285	92704	34.4633	447592454	0.933275	0.917206	2834	8637	157937	33136	0.671	0.563	0.98	0.855	0.901	488	1	0.407	0.393	5.76	0.294	0.592	0.848	0.009	0.02	0.54	0.793	160137983	542	0.0480491	0.228667	0.147273	0.0407549	0.491606
676	Normal	M	60	NA	9.5	120.6	2020-07-21	2020-07-28	7	6411, pool 2	200730_A00201R_0234_BHMWVLDRXX	15.41	426	0.929419	0.866147	0.972029	103029	34.664	530392969	0.938819	0.921895	8021	7333	66125.5	19537	0.642	0.413	0.981	0.866	0.863	58	1	0.437	0.382	5.95	0.287	0.441	0.866	0.008	0.009	0.428	0.661	327711683	676	0.0805946	0.163235	0.0565935	0.075958	0.578208
688	Normal	M	63	NA	7	126.8	2020-09-10	2020-09-21	11	6537	200928_A00257_0466_AHTKJ3DRXX	14.24	612	6.93e-06	0.820649	0.000870036	1469	33.5076	354170482	0.930273	0.909309	3923	3783	90280.5	23585	0.66	0.485	0.931	0.821	0.875	510	1	0.567	0.395	6.67	0.302	0.507	0.777	0.012	0.007	0.364	0.681	198116274	688	0.0531324	0.291039	0.085382	0.0785091	0.426646
1557	Normal	M	90	NA	4	102.3	2020-06-22	2020-06-29	7	6353	200706_A00201R_0219_BHMMMGDRXX	13.45	966	0.917547	0.84545	0.965618	110127	34.2523	432824632	0.918701	0.898529	1437	973	301200	45298	0.496	0.17	0.977	0.845	0.869	431	1	0.319	0.47	4.12	0.182	0.191	0.854	0.011	0.02	0.533	0.833	132225085	1557	0.0308325	0.14594	0.0668037	0.0976362	0.599178
01_38	PD	F	80	3	7.5	108.1	2021-06-15	2021-06-21	6	7083 - pool B	210629_A00201R_0443_BHGTGCDRXY	31.83	513	6.89657e-06	0.835604	0.000710534	2782	33.9358	451819027	0.931317	0.907342	3546	84	127417	12402	0.387	0.093	0.951	0.836	0.857	161	2	0.532	0.376	2.23	0.125	0.107	0.796	0.002	0.004	0.049	0.389	658161310	01_38	0.0238095	0	0	0	0.97619
05_17	PD	F	84	2	2	NA	2021-03-12	2021-03-16	4	6874	210322_A00201R_0383_AH5573DRXY	42.09	478	6.81258e-06	0.87831	0.000377853	2011	34.8558	418196974	0.922053	0.917076	9322	8927	44861.3	14042	0.579	0.319	0.959	0.878	0.845	426	1	0.575	0.352	4.81	0.234	0.34	0.81	0.008	0.023	0.262	0.484	438704987	05_17	0.0610507	0.15806	0.153019	0.0900639	0.492775
96_49	PD	F	87	2	2	115.7	2021-01-19	2021-02-02	14	6790	210211_A00201R_0358_BH2NMKDRXY	8.61	871	1.09283e-05	0.825926	0.000548703	736	33.7861	288974094	0.910857	0.888632	1275	1220	226646	35467	0.659	0.53	0.949	0.826	0.834	595	0	0.361	0.383	5.47	0.302	0.557	0.847	0.013	0.008	0.597	0.861	76324712	96_49	0.0188525	0.154098	0.0508197	0.052459	0.69918
99_09	PD	F	77	2	2.66	119.5	2021-06-01	2021-06-21	20	7083 - pool A	210629_A00201R_0442_AHGNYTDRXY	36.67	520	7.69251e-06	0.814116	0.000790261	2731	33.4502	436268278	0.927142	0.897297	9729	9275	44842	20325	0.626	0.449	0.943	0.814	0.869	602	2	0.514	0.367	5.23	0.27	0.472	0.84	0.01	0.005	0.26	0.429	578145277	99_09	0.0183288	0.284744	0.168302	0.0478706	0.448518
99_17	PD	F	83	3	12	110	2021-05-10	2021-06-07	28	7059	210613_A00201R_0427_AHFVG7DRXY	23.41	523	5.05317e-06	0.848525	0.000497308	1505	34.2259	253108609	0.932498	0.915608	13006	11920	19460.9	7984	0.566	0.333	0.959	0.849	0.907	207	1	0.445	0.396	4.64	0.22	0.36	0.833	0.007	0.021	0.165	0.292	564578839	99_17	0.0973993	0.31745	0.126007	0.0379195	0.389346
99_38	PD	F	78	3	1.75	130.5	2021-03-29	2021-04-05	7	6900	210410_A00257_0575_AH7L5FDRXY	49.13	549	7.78992e-06	0.851783	0.000657338	2323	34.2154	442623286	0.938274	0.928044	12803	12387	34571.8	13352	0.631	0.425	0.953	0.852	0.897	763	1	0.606	0.303	6.11	0.306	0.44	0.838	0.009	0.005	0.326	NA	NA	99_38	0.0130782	0.0904981	0.0397191	0.0239767	0.818196
11_90	PD	M	78	2	2.75	NA	2021-03-12	2021-03-16	4	6874	210322_A00201R_0383_AH5573DRXY	40.92	536	3.54865e-06	0.871809	0.000388448	1820	34.7261	423541933	0.91653	0.915283	7832	7337	54078.4	16237	0.565	0.303	0.957	0.872	0.877	367	1	0.525	0.371	4.78	0.232	0.324	0.809	0.008	0.022	0.275	0.499	423814534	11_90	0.0760529	0.2362	0.0919995	0.0459316	0.507837
12_29	PD	M	86	3	3	106.1	2021-05-10	2021-06-07	28	7059	210613_A00201R_0427_AHFVG7DRXY	6.71	454	5.14086e-06	0.856839	0.0004232	1841	34.3999	499137826	0.931619	0.922315	8078	7094	61789.8	7650	0.593	0.374	0.962	0.857	0.887	312	1	0.416	0.424	5.46	0.239	0.399	0.799	0.009	0.04	0.487	0.821	150672351	12_29	0.0234001	0.0611785	0.0374965	0.0565266	0.793769
13_11	PD	M	81	3	3.62	112.9	2021-06-15	2021-06-21	6	7083 - pool B	210629_A00201R_0443_BHGTGCDRXY	42.55	494	6.88096e-06	0.822646	0.000801073	2761	33.6408	491791675	0.929704	0.907321	9225	8621	53310.8	22748	0.585	0.399	0.947	0.823	0.885	303	2	0.467	0.421	4.57	0.241	0.423	0.832	0.008	0.012	0.237	0.418	670047849	13_11	0.0236631	0.403665	0.190465	0.0414105	0.305649
96_36	PD	M	88	2	2	112.7	2021-05-05	2021-05-12	7	6996	210516_A00257_0599_BHCGCYDRXY	21.61	571	5.54032e-06	0.860901	0.000541543	2021	34.4024	480838980	0.940088	0.925994	8651	8357	55581.9	17370	0.657	0.474	0.956	0.861	0.901	733	1	0.537	0.34	5.93	0.313	0.494	0.83	0.01	0.01	0.404	0.649	303055273	96_36	0.0181883	0.14431	0.0604284	0.0221371	0.734235
98_29	PD	M	77	3	4	107.4	2021-06-01	2021-06-21	20	7083 - pool A	210629_A00201R_0442_AHGNYTDRXY	56.21	519	1.20772e-05	0.821953	0.000772824	3261	33.6185	469644065	0.924702	0.90228	16401	15837	28635.1	14020	0.638	0.514	0.945	0.822	0.861	339	2	0.626	0.288	4.88	0.276	0.535	0.838	0.01	0.004	0.202	0.325	910380381	98_29	0.0195113	0.300751	0.116562	0.0169224	0.516701
99_63	PD	M	85	3	2.66	128.7	2021-03-29	2021-04-05	7	6900	210410_A00257_0575_AH7L5FDRXY	63.11	722	6.40126e-06	0.837082	0.000772429	2453	33.8868	481311276	0.935543	0.919283	11201	10354	42970.4	14807	0.56	0.303	0.945	0.837	0.882	372	1	0.484	0.36	4.54	0.228	0.327	0.822	0.008	0.015	0.265	0.47	545459090	99_63	0.066158	0.304617	0.114931	0.018447	0.457601
																							167445
Detailed descriptions of quality control metrics may be found in the Support section of the 10X Genomics website:
https://www.10xgenomics.com/support/single-cell-atac/documentation/steps/sequencing/interpreting-cell-ranger-atac-web-summary-files-for-single-cell-atac-assay
[truncated: 55 more columns]

## Sheet: S6. CCAN Summary
Table S6. Summary information for CCANs in each cluster
	cluster	total_ccans	width_stats	peak_stats	n_candidate_ccans	n_ccans_uni	width_stats_uni	peak_stats_uni	dap_stats_uni	n_genes_uni	deg_stats_uni	n_ccans_mixed	width_stats_mixed	peak_stats_mixed	dap_stats_mixed	n_genes_mixed	deg_stats_mixed	n_ccans_bi	width_stats_bi	peak_stats_bi	dap_stats_bi	n_genes_bi	deg_stats_bi
1	astro1	964	368335.87 (271400.77) 1150-2180445	5.19 (3.85) 2-44	5	1	29880 (NA) 29880-29880	7 (NA) 7-7	1 (NA) 1-1	2 (NA) 2-2	5 (NA) 5-5	NA	NA	NA	NA	NA	NA	4	639713.75 (423477.87) 149423-1166676	11.5 (9.98) 3-25	1 (0) 1-1	22.75 (15.39) 9-38	1.25 (0.5) 1-2
2	astro2	2339	452972.77 (402503.87) 1120-4121354	8.55 (11.5) 3-153	5	4	1571837.5 (1160375.63) 205682-3041835	33.25 (29.38) 3-71	1.25 (0.5) 1-2	73 (56.4) 2-133	1.25 (0.5) 1-2	1	3210001 (NA) 3210001-3210001	152 (NA) 152-152	1 (NA) 1-1	200 (NA) 200-200	7 (NA) 7-7	NA	NA	NA	NA	NA	NA
3	exc1	1981	388160.98 (373201.3) 528-3353410	7.38 (9.69) 1-144	7	5	1151676.8 (846883.39) 240234-2446591	25 (15.12) 8-41	1.2 (0.45) 1-2	47 (25.83) 11-76	1.8 (0.84) 1-3	NA	NA	NA	NA	NA	NA	2	2469475 (399935.35) 2186678-2752272	95.5 (68.59) 47-144	1 (0) 1-1	121.5 (81.32) 64-179	5 (0) 5-5
4	exc10	856	449066.55 (296531.69) 1054-3098131	5.05 (3.66) 3-62	NA	NA	NA	NA	NA	NA	NA	NA	NA	NA	NA	NA	NA	NA	NA	NA	NA	NA	NA
5	exc11	1000	457833.7 (355360.19) 12587-4720189	5.77 (5.46) 3-56	NA	NA	NA	NA	NA	NA	NA	NA	NA	NA	NA	NA	NA	NA	NA	NA	NA	NA	NA
6	exc2	1571	373439.28 (276741) 953-2182638	5.5 (4.73) 3-54	1	1	775459 (NA) 775459-775459	17 (NA) 17-17	1 (NA) 1-1	20 (NA) 20-20	1 (NA) 1-1	NA	NA	NA	NA	NA	NA	NA	NA	NA	NA	NA	NA
7	exc3	2026	401816.79 (315466.42) 1097-2672310	6.18 (6.12) 3-79	22	9	799979.56 (271711.96) 488865-1318673	15.67 (6.4) 5-23	1.22 (0.44) 1-2	34.33 (18.73) 13-66	1.22 (0.67) 1-3	1	1927806 (NA) 1927806-1927806	62 (NA) 62-62	3 (NA) 3-3	118 (NA) 118-118	1 (NA) 1-1	12	1107300.33 (573478.87) 228163-2180834	27.17 (17.3) 3-59	1.67 (0.98) 1-4	69.33 (41.12) 8-135	1.83 (1.11) 1-4
8	exc4	978	366716.77 (261418.57) 1205-1905893	5.08 (3.62) 2-33	1	1	396201 (NA) 396201-396201	3 (NA) 3-3	1 (NA) 1-1	4 (NA) 4-4	1 (NA) 1-1	NA	NA	NA	NA	NA	NA	NA	NA	NA	NA	NA	NA
9	exc5	1750	428802.78 (350857.21) 1434-3384149	6.65 (7.83) 2-97	66	62	593723.73 (375475.6) 64189-1772207	9.71 (8.9) 3-42	1.18 (0.39) 1-2	20.21 (22.03) 1-133	1.71 (0.93) 1-4	NA	NA	NA	NA	NA	NA	4	1875145.75 (779406.93) 747336-2428637	64.5 (25.51) 37-97	1 (0) 1-1	115.25 (34.54) 75-158	9.25 (6.18) 4-16
10	exc6	1462	458728.67 (388315.87) 878-4728358	7.25 (8.97) 3-120	NA	NA	NA	NA	NA	NA	NA	NA	NA	NA	NA	NA	NA	NA	NA	NA	NA	NA	NA
11	exc7	2729	477708.55 (413279.99) 811-3816361	8.16 (11.62) 2-143	NA	NA	NA	NA	NA	NA	NA	NA	NA	NA	NA	NA	NA	NA	NA	NA	NA	NA	NA
12	exc8	1249	426265.65 (276786.73) 8984-2301558	5.33 (4.19) 3-56	NA	NA	NA	NA	NA	NA	NA	NA	NA	NA	NA	NA	NA	NA	NA	NA	NA	NA	NA
13	exc9	2029	488825.23 (385894.4) 1958-3514289	7.32 (8.1) 3-111	NA	NA	NA	NA	NA	NA	NA	NA	NA	NA	NA	NA	NA	NA	NA	NA	NA	NA	NA
14	inh1	1073	420594.13 (279539.88) 944-2234192	4.64 (2.53) 2-23	1	1	622016 (NA) 622016-622016	11 (NA) 11-11	1 (NA) 1-1	16 (NA) 16-16	2 (NA) 2-2	NA	NA	NA	NA	NA	NA	NA	NA	NA	NA	NA	NA
15	inh2	1165	345124.72 (236309.02) 893-1691508	4.67 (2.66) 2-26	12	11	552902.36 (315277.61) 108129-1125156	10.73 (6.08) 4-26	1.18 (0.4) 1-2	20.36 (16.34) 3-48	1.55 (1.51) 1-6	NA	NA	NA	NA	NA	NA	1	233714 (NA) 233714-233714	4 (NA) 4-4	1 (NA) 1-1	5 (NA) 5-5	1 (NA) 1-1
16	inh3	1453	368589.51 (259273.36) 646-2205227	4.82 (3.36) 2-47	14	13	823583.69 (562489.22) 204792-1761197	16.54 (13.79) 3-47	1.31 (0.48) 1-2	62.92 (47.9) 11-147	1.23 (0.44) 1-2	NA	NA	NA	NA	NA	NA	1	467272 (NA) 467272-467272	4 (NA) 4-4	1 (NA) 1-1	24 (NA) 24-24	1 (NA) 1-1
17	inh6	1377	349393.8 (234600.02) 1074-1585655	4.61 (2.88) 2-33	4	4	512080.75 (403185.73) 147039-946467	10.5 (8.81) 3-20	1.25 (0.5) 1-2	29 (23.54) 3-57	1.5 (1) 1-3	NA	NA	NA	NA	NA	NA	NA	NA	NA	NA	NA	NA
18	micro1	1551	352014.46 (256993.81) 788-2072720	4.88 (3.52) 2-61	6	NA	NA	NA	NA	NA	NA	NA	NA	NA	NA	NA	NA	6	620723 (402801.13) 143654-984817	7.67 (4.08) 3-15	1 (0) 1-1	21.17 (17.6) 6-53	2.33 (1.21) 1-4
19	oligo1	603	284962.94 (312918.1) 260-3473584	4.84 (5.46) 1-95	2	2	148312 (49562.53) 113266-183358	2.5 (0.71) 2-3	1 (0) 1-1	2.5 (0.71) 2-3	1.5 (0.71) 1-2	NA	NA	NA	NA	NA	NA	NA	NA	NA	NA	NA	NA
20	oligo2	655	293198.08 (258160.63) 908-2861786	4.37 (3.7) 1-50	1	1	454739 (NA) 454739-454739	8 (NA) 8-8	3 (NA) 3-3	8 (NA) 8-8	1 (NA) 1-1	NA	NA	NA	NA	NA	NA	NA	NA	NA	NA	NA	NA
21	oligo6	351	384759.95 (257909.71) 16432-2014693	4.09 (1.96) 2-16	NA	NA	NA	NA	NA	NA	NA	NA	NA	NA	NA	NA	NA	NA	NA	NA	NA	NA	NA
22	opc1	806	361138.64 (242457.2) 1048-2121507	4.33 (2.62) 1-32	NA	NA	NA	NA	NA	NA	NA	NA	NA	NA	NA	NA	NA	NA	NA	NA	NA	NA	NA
Totals		29968				115						2						30

## Sheet: S7. cCRE Summary
	Table S7. Predicted target PD GWAS-DEGs for cCREs in each cluster
	cCRE cluster	cCRE target gene
	astro1	AP3D1
		CCDC90B
		CDK18
		DOT1L
		FBRS
		FGF11
		HDAC5
		MAL
		MPDU1
		MRPS18B
		SLC25A39
		THOP1
	astro2	MAEA
		OAZ1
		PHYHIP
		RUNDC3A
		SH3GL2
	exc1	AGPAT1
		ARL6IP1
		EIF5A
		GABARAP
		KLF16
		OAZ1
		PHYHIP
		PLEKHJ1
		SMIM15
	exc3	AGPAT1
		ATXN7L3
		EIF5A
		GPS2
		HLA-A
		KRTCAP2
		NDUFAF3
		OAZ1
		PHYHIP
		PLEKHJ1
		RNF5
		RUNDC3A
		SBDS
		SCAMP4
		SF3A2
		STX1B
		SYT4
		TMEM256
		TMEM271
		TUBG1
		UBTF
		VKORC1
		VPS25
		ZNF747
	exc5	ACTR1A
		ADAM15
		AGPAT1
		ARL6IP1
		ARL6IP4
		ATXN7L3
		BCL7C
		BRD2
		CDKL3
		CDKN2AIPNL
		CNOT7
		COQ7
		CREG2
		CTBP1
		CTDNEP1
		CUEDC2
		DCAF16
		DENR
		DUSP3
		EFNB3
		EGR3
		EIF4A1
		EIF5A
		ELK4
		ELOVL7
		ELP5
		FAM171A2
		FBRS
		FBXL15
		FBXL19
		FUS
		FXR2
		GABARAP
		GBF1
		GDE1
		INPP5F
		KLF16
		LSM12
		MAPK1IP1L
		MFSD13A
		MLX
		MPP2
		NAA38
		NCAPD3
		NFATC2IP
		NLGN2
		NOLC1
		NUCKS1
		OAZ1
		PHKG2
		POLR2A
		PRRT1
		PSD
		PSEN2
		QRICH1
		RAB7B
		RAP2A
		REXO1
		RNASEK
		RNF40
		RPL27
		RPRML
		RUNDC3A
		SAT2
		SBNO1
		SCAMP3
		SETD1A
		SH2B1
		SH3RF1
		SHISA5
		SLC25A39
		SPNS1
		STAT3
		STX1B
		TAP2
		THOP1
		TIMP2
		TMED10
		TMUB2
		TRAF3IP2
		TRIM46
		TUBG1
		TUFM
		TXNDC15
		UBE2B
		UBE2Q1
		UBTF
		VKORC1
		WBP1L
	exc6	BIN3
		DOT1L
		ITGA2B
		KCNH4
		MAL
		MOB3A
	exc7	KCNIP2
	exc8	ACTR1A
		AGPAT1
		ARL6IP1
		ATXN7L3
		C17orf49
		CNTNAP1
		CREG2
		CTDNEP1
		CTSB
		DPM3
		FBXL15
		GABARAP
		GMFB
		KLF16
		MEX3C
		NDUFAF3
		NOLC1
		NUCKS1
		OGFRL1
		P2RY12
		PEBP4
		RAB5C
		RNF40
		RUNDC3A
		SAT2
		SBDS
		SPTSSB
		TMUB2
		TNFSF12
		TRAPPC1
		VKORC1
		ZNF768
	exc9	ATXN7L3
		BIN3
		CHRNB2
		FAM126A
		GAK
		GLB1L2
		GNG7
		KAT8
		KLF16
		PPM1L
		PPT2
		RNF212
		SLC50A1
	exc10	TUFM
	exc11	GABARAP
		SMIM15
	exc9	WNT9B
	inh1	ATXN7L3
		FBXL19
		GABARAP
	inh2	ARL6IP1
		CREG2
		EIF5A
		FBXL15
		FBXL19
		GABARAP
		GRN
		NDUFAF3
		SBDS
		SLC39A3
		SYT4
		TIMM13
	inh3	ATXN7L3
		EIF5A
		GABARAP
		PRRT1
		RUNDC3A
	inh6	AGPAT1
		ATXN7L3
		DLG4
		EIF5A
		GABARAP
		NEURL4
		NLGN2
		OAZ1
		PFDN2
		TRAPPC1
	micro1	ABCF1
		ACADVL
		ACTR1A
		ADCY7
		AP3D1
		ARHGAP30
		ARL6IP1
		ARMH3
		ASH1L
		ATP11B
		ATP6V0A1
		ATXN2L
		BRCA1
		BRD2
		CCDC90B
		CCP110
		CDK18
		CERS6
		CSNK1G2
		DDX46
		DLST
		DOT1L
		EIF4A1
		EIF4G2
		ERCC8
		FAM219A
		FBRS
		FBXO34
		FMNL1
		FUS
		GABARAP
		GNG7
		GPRIN3
		GPSM3
		GRK5
		GRN
		IL6R
		IP6K2
		KAT2A
		KAT8
		MAP3K14
		MCCC1
		ME2
		MGAT5
		MLX
		MOB3A
		NAGLU
		NCAPD3
		NDUFAF2
		NFATC2IP
		NUCKS1
		NUP54
		OGFRL1
		PARP14
		PCBD2
		PDE4D
		POLR2A
		PPM1L
		PPP1R10
		PSMB9
		QDPR
		RAB5C
		RABEP2
		RETREG3
		RPL27
		RPP38
		SENP3
		SGTA
		SRCAP
		STAT3
		SUFU
		TIAL1
		TIMP2
		TMA7
		TMC8
		TMUB2
		TNFRSF10B
		TNFSF13
		TP53
		TRIM8
		TTC3
		TYW1
		UBTF
		USP36
		VPS13C
		VPS26B
		ZBTB4
		ZBTB7B
		ZCWPW2
		ZSWIM6
	oligo1	AP3D1
		DOT1L
	oligo6	ARID2
		ARIH2
		B3GAT1
		MAPT
		PRKAR2A
	opc1	ANK2
		AP3D1
		ASAP1
		ASH1L
		BECN1
		BIN3
		CSNK1G2
		CTBP1
		CYTH1
		DOT1L
		DYRK1A
		EZH1
		FAM171A1
		FAM184B
		FBXL19
		FBXO34
		FUS
		FYN
		GNG7
		GOLGA3
		HDAC5
		HS6ST3
		IGSF9B
		KAT8
		MAPT
		MCMBP
		MED12L
		MKNK2
		NAGLU
		NCAPD3
		NLGN2
		OPCML
		PIGP
		PITPNM2
		PPP3CC
		PRR3
		PSD
		RABGEF1
		REXO1
		SEC23IP
		SIPA1L2
		SRCAP
		STAT3
		STAT5B
		TBC1D5
		THOP1
		TIMP2
		TMUB2
		TP53
		TRAF3IP2
		TTC3
		UBTF
		VPS26B

## Sheet: S8. TFBS Motif Enrichment
		Table S8. Numbers of transcription factors and differentially-expressed transcription factors with enriched binding motifs within cCREs of predicted target PD GWAS-DEGs in each cluster
		cluster	gene_names	no.enriched.tfs	no.enriched.deg.tfs
		micro1	CSNK1G2	49	33
		opc1	CSNK1G2	54	30
		exc5	MPP2	90	27
		micro1	ZSWIM6	35	26
		micro1	KAT8	55	25
		micro1	ZBTB4	29	24
		exc5	EIF4A1	72	23
		exc5	BRD2	81	22
		opc1	MKNK2	35	20
		exc5	ATXN7L3	55	19
		exc5	EIF5A	54	18
		opc1	AP3D1	30	17
		opc1	FUS	30	16
		opc1	VPS26B	18	16
		micro1	VPS26B	18	15
		exc5	EFNB3	54	14
		exc5	GDE1	38	14
		opc1	GOLGA3	30	14
		exc5	WBP1L	49	13
		exc5	NAA38	39	13
		opc1	TP53	29	13
		opc1	FYN	21	13
		exc5	DUSP3	49	12
		exc5	GABARAP	48	12
		opc1	ASAP1	19	12
		opc1	MAPT	18	12
		exc5	AGPAT1	48	11
		exc5	FXR2	36	11
		exc5	GBF1	31	11
		micro1	ARMH3	17	11
		opc1	BECN1	15	11
		micro1	KAT2A	13	11
		micro1	MAP3K14	11	10
		exc5	CTBP1	27	9
		opc1	DYRK1A	11	9
		exc5	DCAF16	24	8
		micro1	ZCWPW2	12	8
		micro1	ARL6IP1	11	8
		astro1	MRPS18B	49	7
		micro1	ATXN2L	29	7
		inh2	EIF5A	33	5
		exc5	KLF16	26	5
		opc1	CTBP1	7	5
		exc3	KRTCAP2	81	4
		exc3	EIF5A	42	4
		exc5	CTDNEP1	10	4
		micro1	FAM219A	4	4
		exc1	EIF5A	54	3
		oligo1	DOT1L	36	3
		astro1	MPDU1	30	3
		exc8	ATXN7L3	16	3
		exc5	NOLC1	12	3
		exc5	FUS	6	3
		micro1	ADCY7	5	3
		exc5	MLX	4	3
		exc3	RUNDC3A	30	2
		inh2	GABARAP	26	2
		exc5	INPP5F	8	2
		opc1	HDAC5	6	2
		exc3	ATXN7L3	5	2
		exc5	ARL6IP1	5	2
		exc5	SH3RF1	3	2
		micro1	MOB3A	3	2
		micro1	ME2	2	2
		micro1	MLX	2	2
		exc6	DOT1L	94	1
		exc9	BIN3	76	1
		inh3	EIF5A	51	1
		exc8	ZNF768	47	1
		exc11	GABARAP	42	1
		inh1	ATXN7L3	41	1
		exc1	KLF16	39	1
		exc3	ZNF747	28	1
		oligo1	AP3D1	28	1
		exc1	OAZ1	27	1
		exc1	ARL6IP1	16	1
		exc9	GLB1L2	16	1
		exc3	TUBG1	13	1
		exc3	STX1B	9	1
		exc5	COQ7	9	1
		exc8	MEX3C	9	1
		exc3	SCAMP4	8	1
		exc5	MAPK1IP1L	7	1
		exc5	LSM12	5	1
		exc6	KCNH4	4	1
		opc1	MED12L	3	1
		micro1	ERCC8	2	1
		opc1	ASH1L	2	1
		astro1	MAL	1	1
		exc5	ELK4	1	1
		exc8	CREG2	1	1
		micro1	ZBTB7B	1	1
		opc1	TIMP2	1	1
		exc7	KCNIP2	43	0
		inh6	AGPAT1	29	0
		exc1	SMIM15	28	0
		exc6	MAL	24	0
		inh6	GABARAP	23	0
		exc8	AGPAT1	19	0
		inh1	GABARAP	18	0
		inh3	GABARAP	18	0
		inh6	EIF5A	15	0
		exc3	GPS2	14	0
		exc9	WNT9B	13	0
		exc1	GABARAP	12	0
		inh6	OAZ1	11	0
		exc9	FAM126A	10	0
		exc5	RNASEK	8	0
		exc3	VKORC1	7	0
		inh6	ATXN7L3	7	0
		inh2	CREG2	6	0
		opc1	KAT8	5	0
		astro1	FGF11	4	0
		exc6	ITGA2B	4	0
		astro1	AP3D1	2	0
		exc5	CREG2	2	0
		exc5	CUEDC2	2	0
		exc5	DENR	2	0
		exc5	FAM171A2	2	0
		exc9	KLF16	2	0
		astro2	MAEA	1	0
		exc5	ARL6IP4	1	0
		exc5	TUFM	1	0
		exc8	GABARAP	1	0
		inh1	FBXL19	1	0
		exc10	TUFM	0	0
		exc5	EGR3	0	0
		exc8	CNTNAP1	0	0
		exc8	CTSB	0	0
		exc8	GMFB	0	0
		exc8	KLF16	0	0
		exc9	CHRNB2	0	0
		inh2	FBXL15	0	0
		micro1	CERS6	0	0
		micro1	FBXO34	0	0
		micro1	FMNL1	0	0
		micro1	GNG7	0	0
		micro1	GRN	0	0
		micro1	MCCC1	0	0
		micro1	MGAT5	0	0
		micro1	TTC3	0	0
		opc1	GNG7	0	0

## Sheet: S9. All Sequence Variants
Table S9. Sequence variants predicted to impact TF binding affinity within cCRES of PD GWAS-DEGs, and linkage disequilibrium with PD GWAS-SNVs
SNP_name	gwas.region.and.cluster	chr	start	end	width	strand	SNP_id	REF	ALT	varType	motifPos	geneSymbol	seqMatch	pctRef	pctAlt	scoreRef	scoreAlt	Refpvalue	Altpvalue	effect	altPos	alleleDiff	alleleEffectSize	minorAlleleFreq	region	sequence	complement	gwas_deg	cluster	gwas_snp_name.of.pairwise.SNPS.for.LD.calculation	variant_name.of.pairwise.SNPS.for.LD.calculation	variant_locus.of.pairwise.SNPS.for.LD.calculation	chr.of.pairwise.SNPS.for.LD.calculation	r2 LD	D' LD		KEY:
rs1053924	AGPAT1_exc5	chr6	32152938	32152938	1	-	chr6:32152938:T:A	T	A	SNV	c(-21, 3)	AIRE	taaacaaaaacacagccagataatAattattcttcccttacgtcccccc	0.642113	0.703778	17.4357	19.0749	0.000165	1.44e-05	strong	1	1.63915	0.0608246	0.314097,0.3006,0.289716,0.3843,0.205128,0.194444,0.33,0.23913,0.314186,0.438701,0.306954,0.325,0.294169,0.322645,0.29658,-inf,-inf,0.319002,0.210526,-inf,-inf,0.306333,-inf,-inf,0.349747,-inf,-inf,-inf,-inf,-inf,-inf,	chr6-32152938-32152938	TTAAACAAAAACACAGCCAGATAATTATTATTCTTCCCTTACGTCCCCCCA	AATTTGTTTTTGTGTCGGTCTATTAATAATAAGAAGGGAATGCAGGGGGGT	AGPAT1	exc5	rs112485576	rs1053924	chr6-32152938-32152938	chr6	0	0.019
rs1053924	AGPAT1_exc5	chr6	32152938	32152938	1	+	chr6:32152938:T:A	T	A	SNV	c(-7, 10)	ALX1	aaacacagccagataatTattattcttcccttacg	0.91915	0.875499	10.1808	9.71153	1.87e-05	7.64e-05	weak	1	-0.469311	-0.0424712	0.314097,0.3006,0.289716,0.3843,0.205128,0.194444,0.33,0.23913,0.314186,0.438701,0.306954,0.325,0.294169,0.322645,0.29658,-inf,-inf,0.319002,0.210526,-inf,-inf,0.306333,-inf,-inf,0.349747,-inf,-inf,-inf,-inf,-inf,-inf,	chr6-32152938-32152938	TTAAACAAAAACACAGCCAGATAATTATTATTCTTCCCTTACGTCCCCCCA	AATTTGTTTTTGTGTCGGTCTATTAATAATAAGAAGGGAATGCAGGGGGGT	AGPAT1	exc5	rs112485576	rs1053924	chr6-32152938-32152938	chr6	0	0.019
rs33934112	AGPAT1_exc5	chr6	31815599	31815599	1	-	chr6:31815599:C:A	C	A	SNV	c(-7, 1)	AP1	agtgactcAcgttgtcc	0.787863	0.979452	6.90336	8.54251	0.00312	5.34e-05	strong	1	1.63915	0.188013	0.0105831,0.00290176,0.0075258,0.0160849,0.5,0.0138889,0.01,0.5,0.00943905,0.00638425,0.00908147,-inf,-inf,-inf,-inf,0.00934579,-inf,-inf,-inf,-inf,-inf,-inf,-inf,-inf,-inf,-inf,-inf,-inf,-inf,-inf,-inf,	chr6-31815599-31815599	CCACTACCTTTTTCGAGAGTGACTCCCGTTGTCCCAAGGCTTCCCAGAGCG	GGTGATGGAAAAAGCTCTCACTGAGGGCAACAGGGTTCCGAAGGGTCTCGC	AGPAT1	exc5	rs112485576	rs33934112	chr6-31815599-31815599	chr6	0	0.079
rs33934112	AGPAT1_exc5	chr6	31815599	31815599	1	-	chr6:31815599:C:A	C	A	SNV	c(-9, 3)	AP1	cgagagtgactcAcgttgtcccaag	0.891362	0.965181	6.22334	6.71488	0.000737	4.4e-05	weak	1	0.491542	0.0707588	0.0105831,0.00290176,0.0075258,0.0160849,0.5,0.0138889,0.01,0.5,0.00943905,0.00638425,0.00908147,-inf,-inf,-inf,-inf,0.00934579,-inf,-inf,-inf,-inf,-inf,-inf,-inf,-inf,-inf,-inf,-inf,-inf,-inf,-inf,-inf,	chr6-31815599-31815599	CCACTACCTTTTTCGAGAGTGACTCCCGTTGTCCCAAGGCTTCCCAGAGCG	GGTGATGGAAAAAGCTCTCACTGAGGGCAACAGGGTTCCGAAGGGTCTCGC	AGPAT1	exc5	rs112485576	rs33934112	chr6-31815599-31815599	chr6	0	0.079
rs33934112	AGPAT1_exc5	chr6	31815599	31815599	1	+	chr6:31815599:C:A	C	A	SNV	c(-6, -1)	AP1	tgactcAcgttgt	0.839644	1	5.51702	6.55252	0.0014	0	strong	1	1.03549	0.15803	0.0105831,0.00290176,0.0075258,0.0160849,0.5,0.0138889,0.01,0.5,0.00943905,0.00638425,0.00908147,-inf,-inf,-inf,-inf,0.00934579,-inf,-inf,-inf,-inf,-inf,-inf,-inf,-inf,-inf,-inf,-inf,-inf,-inf,-inf,-inf,	chr6-31815599-31815599	CCACTACCTTTTTCGAGAGTGACTCCCGTTGTCCCAAGGCTTCCCAGAGCG	GGTGATGGAAAAAGCTCTCACTGAGGGCAACAGGGTTCCGAAGGGTCTCGC	AGPAT1	exc5	rs112485576	rs33934112	chr6-31815599-31815599	chr6	0	0.079
rs116506298	AGPAT1_exc5	chr6	31807105	31807105	1	+	chr6:31807105:G:T	G	T	SNV	c(-10, 4)	AR	gctcaaaggattttGttcttttccagaat	0.852245	0.713776	10.3303	8.6911	4.14e-05	0.00206	strong	1	-1.63915	-0.135699	0.0113818,0.00604482,0.00946012,-inf,0.5,0.0138889,-inf,-inf,0.00107875,-inf,0.000778412,-inf,0.0089995,-inf,0.000446429,-inf,-inf,-inf,-inf,-inf,-inf,-inf,-inf,-inf,-inf,-inf,-inf,-inf,-inf,-inf,-inf,	chr6-31807105-31807105	TCAGCGCCTGAGCTCAAAGGATTTTGTTCTTTTCCAGAATCCTGCCATCTA	AGTCGCGGACTCGAGTTTCCTAAAACAAGAAAAGGTCTTAGGACGGTAGAT	AGPAT1	exc5	rs112485576	rs116506298	chr6-31807105-31807105	chr6	NA	NA
rs9267810	AGPAT1_exc5	chr6	32153817	32153817	1	+	chr6:32153817:T:C	T	C	SNV	c(-18, 8)	AR	ccccttggggaatgcaaacttcgtgtTctgctgcggagccagacgcctgtatt	0.88185	0.761975	12.4563	10.8171	3.04e-05	0.000725	strong	1	-1.63915	-0.116485	0.155751,0.255789,0.19343,0.191468,0.383178,0.185185,0.278333,0.384615,0.222222,0.225358,0.198236,0.225,0.202253,-inf,0.352679,0.0904762,-inf,0.139535,-inf,-inf,-inf,0.15731,-inf,-inf,-inf,-inf,-inf,-inf,-inf,-inf,-inf,	chr6-32153817-32153817	CCCTTGGGGAATGCAAACTTCGTGTTCTGCTGCGGAGCCAGACGCCTGTAT	GGGAACCCCTTACGTTTGAAGCACAAGACGACGCCTCGGTCTGCGGACATA	AGPAT1	exc5	rs112485576	rs9267810	chr6-32153817-32153817	chr6	0.001	0.125
rs9267810	AGPAT1_exc5	chr6	32153817	32153817	1	+	chr6:32153817:T:C	T	C	SNV	c(-18, 8)	AR	ccccttggggaatgcaaacttcgtgtTctgctgcggagccagacgcctgtatt	0.867336	0.757246	13.3234	11.6843	1.85e-05	0.000442	strong	1	-1.63915	-0.107143	0.155751,0.255789,0.19343,0.191468,0.383178,0.185185,0.278333,0.384615,0.222222,0.225358,0.198236,0.225,0.202253,-inf,0.352679,0.0904762,-inf,0.139535,-inf,-inf,-inf,0.15731,-inf,-inf,-inf,-inf,-inf,-inf,-inf,-inf,-inf,	chr6-32153817-32153817	CCCTTGGGGAATGCAAACTTCGTGTTCTGCTGCGGAGCCAGACGCCTGTAT	GGGAACCCCTTACGTTTGAAGCACAAGACGACGCCTCGGTCTGCGGACATA	AGPAT1	exc5	rs112485576	rs9267810	chr6-32153817-32153817	chr6	0.001	0.125
rs3096696	AGPAT1_exc5	chr6	32154695	32154695	1	-	chr6:32154695:C:A	C	A	SNV	c(-5, 4)	ATF3	cccaccgcgCgtcctacaa	0.947452	0.808686	3.89465	3.33745	8.96e-05	0.00388	weak	1	-0.557195	-0.135714	0.15595,0.200951,0.181616,0.0619439,0.410256,0.0740741,0.125,0.4375,0.222222,0.00214797,0.229113,0.25,0.183791,0.204409,0.203571,0.0504886,-inf,-inf,-inf,-inf,-inf,0.144524,-inf,0.132959,0.1,0.203677,0.158777,0.15534,0.148026,-inf,-inf,	chr6-32154695-32154695	CTTGCAGCCCCCGCGCCCCACCGCGCGTCCTACAAGCCGGTCATCGTGGTG	GAACGTCGGGGGCGCGGGGTGGCGCGCAGGATGTTCGGCCAGTAGCACCAC	AGPAT1	exc5	rs112485576	rs3096696	chr6-32154695-32154695	chr6	0.004	0.301
rs35092817	AGPAT1_exc5	chr6	31863105	31863105	1	-	chr6:31863105:A:C	A	C	SNV	c(1, 7)	ATF6	caccaggCcacgtca	0.906098	1	11.1265	12.2636	4.58e-05	0	strong	1	1.13706	0.0927186	0.0109824,0.0109293,0.00773735,0.0160959,0.5,0.0324074,0.01,0.5,0.00997843,0.00644391,0.00908147,-inf,0.00765069,-inf,0.00848214,-inf,-inf,0.022,-inf,-inf,-inf,-inf,-inf,-inf,-inf,-inf,-inf,-inf,-inf,-inf,-inf,	chr6-31863105-31863105	CTTTTTGATTGGCCGCGGCACCAGGACACGTCACAGGGGCGGGGCCGATTT	GAAAAACTAACCGGCGCCGTGGTCCTGTGCAGTGTCCCCGCCCCGGCTAAA	AGPAT1	exc5	rs112485576	rs35092817	chr6-31863105-31863105	chr6	0	0.053
rs33934112	AGPAT1_exc5	chr6	31815599	31815599	1	-	chr6:31815599:C:A	C	A	SNV	c(-10, 4)	BACH1	ttcgagagtgactcAcgttgtcccaaggc	0.785126	0.909376	10.6666	12.3058	0.000629	2.7e-05	strong	1	1.63915	0.121407	0.0105831,0.00290176,0.0075258,0.0160849,0.5,0.0138889,0.01,0.5,0.00943905,0.00638425,0.00908147,-inf,-inf,-inf,-inf,0.00934579,-inf,-inf,-inf,-inf,-inf,-inf,-inf,-inf,-inf,-inf,-inf,-inf,-inf,-inf,-inf,	chr6-31815599-31815599	CCACTACCTTTTTCGAGAGTGACTCCCGTTGTCCCAAGGCTTCCCAGAGCG	GGTGATGGAAAAAGCTCTCACTGAGGGCAACAGGGTTCCGAAGGGTCTCGC	AGPAT1	exc5	rs112485576	rs33934112	chr6-31815599-31815599	chr6	0	0.079
rs33934112	AGPAT1_exc5	chr6	31815599	31815599	1	-	chr6:31815599:C:A	C	A	SNV	c(-8, 2)	BACH2	agagtgactcAcgttgtccca	0.840206	0.973251	7.34168	8.46734	0.000414	1.14e-05	strong	1	1.12566	0.12948	0.0105831,0.00290176,0.0075258,0.0160849,0.5,0.0138889,0.01,0.5,0.00943905,0.00638425,0.00908147,-inf,-inf,-inf,-inf,0.00934579,-inf,-inf,-inf,-inf,-inf,-inf,-inf,-inf,-inf,-inf,-inf,-inf,-inf,-inf,-inf,	chr6-31815599-31815599	CCACTACCTTTTTCGAGAGTGACTCCCGTTGTCCCAAGGCTTCCCAGAGCG	GGTGATGGAAAAAGCTCTCACTGAGGGCAACAGGGTTCCGAAGGGTCTCGC	AGPAT1	exc5	rs112485576	rs33934112	chr6-31815599-31815599	chr6	0	0.079
rs33934112	AGPAT1_exc5	chr6	31815599	31815599	1	-	chr6:31815599:C:A	C	A	SNV	c(-6, 4)	BATF	agagtgactcAcgttgtccca	0.81372	0.965762	8.9721	10.6112	0.00157	7.37e-05	strong	1	1.63915	0.14928	0.0105831,0.00290176,0.0075258,0.0160849,0.5,0.0138889,0.01,0.5,0.00943905,0.00638425,0.00908147,-inf,-inf,-inf,-inf,0.00934579,-inf,-inf,-inf,-inf,-inf,-inf,-inf,-inf,-inf,-inf,-inf,-inf,-inf,-inf,-inf,	chr6-31815599-31815599	CCACTACCTTTTTCGAGAGTGACTCCCGTTGTCCCAAGGCTTCCCAGAGCG	GGTGATGGAAAAAGCTCTCACTGAGGGCAACAGGGTTCCGAAGGGTCTCGC	AGPAT1	exc5	rs112485576	rs33934112	chr6-31815599-31815599	chr6	0	0.079
rs1554270406	AGPAT1_exc5	chr6	31901957	31901957	1	-	chr6:31901957:G:AC	G	AC	Insertion	c(-4, 10)	BCLAF1	ggggatgcacggGacgcgcgcgcgcgc	0.952812	0.823623	3.59645	3.12716	6.58e-05	0.00456	weak	2	-0.46929	-0.124551	0.0948482,-inf,-inf,-inf,-inf,-inf,-inf,-inf,-inf,-inf,-inf,-inf,-inf,-inf,-inf,-inf,-inf,-inf,-inf,-inf,-inf,-inf,-inf,-inf,-inf,-inf,-inf,-inf,-inf,-inf,-inf,	chr6-31901957-31901957	AGCGCGCAGGCGCGGGGATGCACGGGACGCGCGCGCGCGCGGGGCCGGCTC	TCGCGCGTCCGCGCCCCTACGTGCCCTGCGCGCGCGCGCGCCCCGGCCGAG	AGPAT1	exc5	rs112485576	rs1554270406	chr6-31901957-31901957	chr6	NA	NA
rs9267810	AGPAT1_exc5	chr6	32153817	32153817	1	-	chr6:32153817:T:C	T	C	SNV	c(-7, 6)	BPTF	gcaaacttcgtgtTctgctgcggagcc	0.939068	0.707451	4.7755	3.67003	6.21e-05	0.0187	strong	1	-1.10546	-0.218199	0.155751,0.255789,0.19343,0.191468,0.383178,0.185185,0.278333,0.384615,0.222222,0.225358,0.198236,0.225,0.202253,-inf,0.352679,0.0904762,-inf,0.139535,-inf,-inf,-inf,0.15731,-inf,-inf,-inf,-inf,-inf,-inf,-inf,-inf,-inf,	chr6-32153817-32153817	CCCTTGGGGAATGCAAACTTCGTGTTCTGCTGCGGAGCCAGACGCCTGTAT	GGGAACCCCTTACGTTTGAAGCACAAGACGACGCCTCGGTCTGCGGACATA	AGPAT1	exc5	rs112485576	rs9267810	chr6-32153817-32153817	chr6	0.001	0.125
rs2242668	AGPAT1_exc5	chr6	31806044	31806044	1	-	chr6:31806044:C:G	C	G	SNV	c(-5, 3)	CACBP	acacccacCcccaacag	0.986843	0.80067	8.81924	7.18009	3.81e-06	0.00224	strong	1	-1.63915	-0.183451	0.139177,0.0906547,0.129514,0.142662,0.415254,0.0972222,0.015,0.5,0.0560949,0.113067,0.0607161,0.1,0.117097,0.0641283,0.05625,0.280952,-inf,0.177061,0,-inf,-inf,0.154778,-inf,0.170412,-inf,0.118602,-inf,-inf,0.0592105,-inf,-inf,	chr6-31806044-31806044	GTTCCAGGGCCCTGGGCACACCCACCCCCAACAGACTTGTTGGAACAGGTA	CAAGGTCCCGGGACCCGTGTGGGTGGGGGTTGTCTGAACAACCTTGTCCAT	AGPAT1	exc5	rs112485576	rs2242668	chr6-31806044-31806044	chr6	0	0.068
rs8192581	AGPAT1_exc5	chr6	32195887	32195887	1	-	chr6:32195887:C:T	C	T	SNV	c(-5, 10)	CACD	cggcagagccccgccCccatgcgggggcacg	0.85275	0.723023	10.9902	9.35103	5.61e-05	0.00167	strong	1	-1.63915	-0.127553	0.0133786,0.00584942,0.00435226,0.00479124,0.416667,0.0925926,-inf,0.5,0.00323625,-inf,0.00233524,-inf,0.0033502,0.00300601,0.00200893,0.0140187,-inf,-inf,-inf,-inf,-inf,-inf,-inf,-inf,-inf,0.00253421,0.0251702,0.019104,-inf,-inf,-inf,	chr6-32195887-32195887	TCCGGCAGCGCGGCAGAGCCCCGCCCCCATGCGGGGGCACGCTTACTGACA	AGGCCGTCGCGCCGTCTCGGGGCGGGGGTACGCCCCCGTGCGAATGACTGT	AGPAT1	exc5	rs112485576	rs8192581	chr6-32195887-32195887	chr6	0.001	1
rs8192581	AGPAT1_exc5	chr6	32195887	32195887	1	+	chr6:32195887:C:T	C	T	SNV	c(-7, 2)	CCNT2	agccccgccCccatgcggg	0.994164	0.83405	9.41379	7.92268	4.77e-06	0.000831	strong	1	-1.49111	-0.157487	0.0133786,0.00584942,0.00435226,0.00479124,0.416667,0.0925926,-inf,0.5,0.00323625,-inf,0.00233524,-inf,0.0033502,0.00300601,0.00200893,0.0140187,-inf,-inf,-inf,-inf,-inf,-inf,-inf,-inf,-inf,0.00253421,0.0251702,0.019104,-inf,-inf,-inf,	chr6-32195887-32195887	TCCGGCAGCGCGGCAGAGCCCCGCCCCCATGCGGGGGCACGCTTACTGACA	AGGCCGTCGCGCCGTCTCGGGGCGGGGGTACGCCCCCGTGCGAATGACTGT	AGPAT1	exc5	rs112485576	rs8192581	chr6-32195887-32195887	chr6	0.001	1
rs12213612	AGPAT1_exc5	chr6	31814180	31814180	1	+	chr6:31814180:G:A	G	A	SNV	c(-5, 5)	CHD2	aggccgaggcGggcggatcac	0.965079	0.845787	4.43814	3.90521	0.000119	0.00739	weak	1	-0.532927	-0.116001	0.0593051,0.0577025,0.0749972,0.0269625,0.5,0.0509259,0.0116667,0.5,0.0307443,0.00232697,0.0334717,0.075,0.0708802,0.0380762,0.0412946,-inf,-inf,-inf,-inf,-inf,-inf,-inf,-inf,-inf,-inf,-inf,-inf,-inf,-inf,-inf,-inf,	chr6-31814180-31814180	TCCCAGCACTTTGAGAGGCCGAGGCGGGCGGATCACGGGGTCAGGAGAACG	AGGGTCGTGAAACTCTCCGGCTCCGCCCGCCTAGTGCCCCAGTCCTCTTGC	AGPAT1	exc5	rs112485576	rs12213612	chr6-31814180-31814180	chr6	0.001	0.355
rs35092817	AGPAT1_exc5	chr6	31863105	31863105	1	+	chr6:31863105:A:C	A	C	SNV	c(-2, 9)	CREB3L1	gcggcaccaggCcacgtcacagg	0.745294	0.816477	10.874	11.881	0.00031	4.15e-05	strong	1	1.00698	0.0695564	0.0109824,0.0109293,0.00773735,0.0160959,0.5,0.0324074,0.01,0.5,0.00997843,0.00644391,0.00908147,-inf,0.00765069,-inf,0.00848214,-inf,-inf,0.022,-inf,-inf,-inf,-inf,-inf,-inf,-inf,-inf,-inf,-inf,-inf,-inf,-inf,	chr6-31863105-31863105	CTTTTTGATTGGCCGCGGCACCAGGACACGTCACAGGGGCGGGGCCGATTT	GAAAAACTAACCGGCGCCGTGGTCCTGTGCAGTGTCCCCGCCCCGGCTAAA	AGPAT1	exc5	rs112485576	rs35092817	chr6-31863105-31863105	chr6	0	0.053
rs35092817	AGPAT1_exc5	chr6	31863105	31863105	1	+	chr6:31863105:A:C	A	C	SNV	c(-2, 9)	CREB3L1	gcggcaccaggCcacgtcacagg	0.802017	0.856519	9.48256	10.1	0.000232	5.13e-05	weak	1	0.617431	0.0526575	0.0109824,0.0109293,0.00773735,0.0160959,0.5,0.0324074,0.01,0.5,0.00997843,0.00644391,0.00908147,-inf,0.00765069,-inf,0.00848214,-inf,-inf,0.022,-inf,-inf,-inf,-inf,-inf,-inf,-inf,-inf,-inf,-inf,-inf,-inf,-inf,	chr6-31863105-31863105	CTTTTTGATTGGCCGCGGCACCAGGACACGTCACAGGGGCGGGGCCGATTT	GAAAAACTAACCGGCGCCGTGGTCCTGTGCAGTGTCCCCGCCCCGGCTAAA	AGPAT1	exc5	rs112485576	rs35092817	chr6-31863105-31863105	chr6	0	0.053
rs35092817	AGPAT1_exc5	chr6	31863105	31863105	1	+	chr6:31863105:A:C	A	C	SNV	c(-3, 10)	CREB3L1	ccgcggcaccaggCcacgtcacagggg	0.747063	0.839822	12.5097	14.0235	0.000259	1.98e-05	strong	1	1.51377	0.0909853	0.0109824,0.0109293,0.00773735,0.0160959,0.5,0.0324074,0.01,0.5,0.00997843,0.00644391,0.00908147,-inf,0.00765069,-inf,0.00848214,-inf,-inf,0.022,-inf,-inf,-inf,-inf,-inf,-inf,-inf,-inf,-inf,-inf,-inf,-inf,-inf,	chr6-31863105-31863105	CTTTTTGATTGGCCGCGGCACCAGGACACGTCACAGGGGCGGGGCCGATTT	GAAAAACTAACCGGCGCCGTGGTCCTGTGCAGTGTCCCCGCCCCGGCTAAA	AGPAT1	exc5	rs112485576	rs35092817	chr6-31863105-31863105	chr6	0	0.053
rs35092817	AGPAT1_exc5	chr6	31863105	31863105	1	+	chr6:31863105:A:C	A	C	SNV	c(-3, 10)	CREB3L1	ccgcggcaccaggCcacgtcacagggg	0.818976	0.901982	10.996	12.0736	9.36e-05	6.39e-06	strong	1	1.07758	0.0807416	0.0109824,0.0109293,0.00773735,0.0160959,0.5,0.0324074,0.01,0.5,0.00997843,0.00644391,0.00908147,-inf,0.00765069,-inf,0.00848214,-inf,-inf,0.022,-inf,-inf,-inf,-inf,-inf,-inf,-inf,-inf,-inf,-inf,-inf,-inf,-inf,	chr6-31863105-31863105	CTTTTTGATTGGCCGCGGCACCAGGACACGTCACAGGGGCGGGGCCGATTT	GAAAAACTAACCGGCGCCGTGGTCCTGTGCAGTGTCCCCGCCCCGGCTAAA	AGPAT1	exc5	rs112485576	rs35092817	chr6-31863105-31863105	chr6	0	0.053
rs35092817	AGPAT1_exc5	chr6	31863105	31863105	1	-	chr6:31863105:A:C	A	C	SNV	c(-2, 9)	CREB3L2	gcggcaccaggCcacgtcacagg	0.79997	0.864685	10.5487	11.3817	0.000137	1.76e-05	strong	1	0.832984	0.0634731	0.0109824,0.0109293,0.00773735,0.0160959,0.5,0.0324074,0.01,0.5,0.00997843,0.00644391,0.00908147,-inf,0.00765069,-inf,0.00848214,-inf,-inf,0.022,-inf,-inf,-inf,-inf,-inf,-inf,-inf,-inf,-inf,-inf,-inf,-inf,-inf,	chr6-31863105-31863105	CTTTTTGATTGGCCGCGGCACCAGGACACGTCACAGGGGCGGGGCCGATTT	GAAAAACTAACCGGCGCCGTGGTCCTGTGCAGTGTCCCCGCCCCGGCTAAA	AGPAT1	exc5	rs112485576	rs35092817	chr6-31863105-31863105	chr6	0	0.053
rs35092817	AGPAT1_exc5	chr6	31863105	31863105	1	+	chr6:31863105:A:C	A	C	SNV	c(-2, 10)	CREB3L2	cgcggcaccaggCcacgtcacaggg	0.725923	0.802726	13.3252	14.7045	0.000294	3.56e-05	strong	1	1.37931	0.0755893	0.0109824,0.0109293,0.00773735,0.0160959,0.5,0.0324074,0.01,0.5,0.00997843,0.00644391,0.00908147,-inf,0.00765069,-inf,0.00848214,-inf,-inf,0.022,-inf,-inf,-inf,-inf,-inf,-inf,-inf,-inf,-inf,-inf,-inf,-inf,-inf,	chr6-31863105-31863105	CTTTTTGATTGGCCGCGGCACCAGGACACGTCACAGGGGCGGGGCCGATTT	GAAAAACTAACCGGCGCCGTGGTCCTGTGCAGTGTCCCCGCCCCGGCTAAA	AGPAT1	exc5	rs112485576	rs35092817	chr6-31863105-31863105	chr6	0	0.053
rs3134604	AGPAT1_exc5	chr6	32154609	32154609	1	+	chr6:32154609:C:A	C	A	SNV	c(-3, 10)	CTCF	tgctggggctctgCgggcagcggctcc	0.974306	0.881201	5.17829	4.69445	2.6e-05	0.00144	weak	1	-0.483839	-0.0910875	0.0678914,0.126043,0.0881484,0.0512295,0.0503597,0.0509259,0.145,0.107143,0.138889,0.112768,0.132071,0.1,-inf,0.140281,0.134152,0.0778547,-inf,-inf,-inf,-inf,-inf,0.0647887,-inf,0.198502,0.0782828,0.101733,-inf,-inf,-inf,-inf,-inf,	chr6-32154609-32154609	CAGGCGGGAGCATGCTGGGGCTCTGCGGGCAGCGGCTCCCCGCGGCGTGGG	GTCCGCCCTCGTACGACCCCGAGACGCCCGTCGCCGAGGGGCGCCGCACCC	AGPAT1	exc5	rs112485576	rs3134604	chr6-32154609-32154609	chr6	0.008	0.628
rs3096689	AGPAT1_exc5	chr6	32178222	32178222	1	+	chr6:32178222:C:G	C	G	SNV	c(-6, 7)	CTCF	ggccaggcgacagGgtgtagcgagtta	0.874688	0.952584	4.6606	5.06541	0.00172	9.31e-05	weak	1	0.404805	0.0762085	0.155351,0.203927,0.181612,0.0624573,0.410256,0.0740741,0.125,0.4375,0.221953,0.00214797,0.228853,0.25,0.183454,0.204409,0.204241,-inf,-inf,0.170807,-inf,-inf,-inf,0.144373,-inf,-inf,-inf,-inf,-inf,-inf,-inf,-inf,-inf,	chr6-32178222-32178222	AAAGCCCTCCTTGGCCAGGCGACAGCGTGTAGCGAGTTATTACCAATCCCT	TTTCGGGAGGAACCGGTCCGCTGTCGCACATCGCTCAATAATGGTTAGGGA	AGPAT1	exc5	rs112485576	rs3096689	chr6-32178222-32178222	chr6	0.004	0.294
rs2844455	AGPAT1_exc5	chr6	31901896	31901896	1	+	chr6:31901896:C:G	C	G	SNV	c(-9, -1)	CTCF	cccccggggGcggcagcga	0.827269	0.932126	4.52802	5.04286	0.000335	1.91e-05	weak	1	0.514846	0.0957653	0.20607,0.167256,-inf,0.397511,0.386139,0.226852,-inf,0.5,-inf,-inf,-inf,0.15625,-inf,-inf,-inf,-inf,-inf,0.222561,0.291667,-inf,-inf,-inf,-inf,-inf,-inf,-inf,-inf,-inf,-inf,-inf,-inf,	chr6-31901896-31901896	TTATTTTCCCCACCCCCCCCCGGGGCCGGCAGCGACCCCCACACACGGGCA	AATAAAAGGGGTGGGGGGGGGCCCCGGCCGTCGCTGGGGGTGTGTGCCCGT	AGPAT1	exc5	rs112485576	rs2844455	chr6-31901896-31901896	chr6	0	0.053
rs644452	AGPAT1_exc5	chr6	31864167	31864167	1	+	chr6:31864167:T:C	T	C	SNV	c(-8, 1)	CTCFL	tccgcctccTgagttcaag	0.859865	0.727465	10.8442	9.20506	8.2e-05	0.00177	strong	1	-1.63915	-0.130307	0.250599,0.191477,0.229476,0.269625,0.415179,0.0972222,0.196667,0.461538,0.14644,0.305585,0.145563,0.125,0.233315,0.176353,0.174554,0.104762,-inf,-inf,-inf,-inf,-inf,-inf,-inf,-inf,-inf,-inf,-inf,-inf,-inf,-inf,-inf,	chr6-31864167-31864167	TCGGCTCGCTGCAACCTCCGCCTCCTGAGTTCAAGCGATTCTCCTGCTTCA	AGCCGAGCGACGTTGGAGGCGGAGGACTCAAGTTCGCTAAGAGGACGAAGT	AGPAT1	exc5	rs112485576	rs644452	chr6-31864167-31864167	chr6	0.007	0.381
rs4713489	AGPAT1_exc5	chr6	31815166	31815166	1	+	chr6:31815166:G:A	G	A	SNV	c(-2, 7)	CTCFL	cccgcaccaGccccctgcc	0.896434	0.794513	11.2969	10.0351	2.77e-05	0.000401	strong	1	-1.26182	-0.100311	0.0489217,0.0364214,0.0436246,0.0176471,0.478261,0.0324074,0.0316667,0.5,0.0280475,0.0194511,0.0293202,0.05,0.042465,-inf,0.0241071,-inf,-inf,-inf,-inf,-inf,-inf,-inf,-inf,-inf,-inf,-inf,-inf,-inf,-inf,-inf,-inf,	chr6-31815166-31815166	CGCGCGTAACCCGCTCCCCGCACCAGCCCCCTGCCCACAACTGCGCAGGCC	GCGCGCATTGGGCGAGGGGCGTGGTCGGGGGACGGGTGTTGACGCGTCCGG	AGPAT1	exc5	rs112485576	rs4713489	chr6-31815166-31815166	chr6	0.005	0.172
rs77631579	AGPAT1_exc5	chr6	31807068	31807068	1	-	chr6:31807068:G:A	G	A	SNV	c(-1, 8)	CTCFL	ctgccagacAggtggcggg	0.732495	0.864895	9.26733	10.9065	0.00157	7.06e-05	strong	1	1.63915	0.130307	0.0135783,0.000799403,0.00874427,0.0177596,0.444444,0.0138889,-inf,-inf,0.00107875,0.000656325,0.00129735,-inf,-inf,-inf,0.00334821,0.0238095,-inf,-inf,-inf,-inf,-inf,-inf,-inf,-inf,-inf,-inf,-inf,-inf,-inf,-inf,-inf,	chr6-31807068-31807068	CGGACCCTAGCCTGGGCTGCCAGACGGGTGGCGGGACTCAGCGCCTGAGCT	GCCTGGGATCGGACCCGACGGTCTGCCCACCGCCCTGAGTCGCGGACTCGA	AGPAT1	exc5	rs112485576	rs77631579	chr6-31807068-31807068	chr6	0.001	1
rs8192583	AGPAT1_exc5	chr6	32195497	32195497	1	+	chr6:32195497:G:A	G	A	SNV	c(-7, 9)	DUX4	gggctgggggaccacaAtcaagttgaggtgatc	0.738463	0.874657	8.29236	9.75944	0.0019	7.52e-05	strong	1	1.46708	0.132055	0.0521166,0.0401948,0.0431373,0.00718686,0.444444,0.0185185,0.00833333,0.5,0.0434196,-inf,0.0472237,0.025,0.0419429,0.0340681,0.0426339,0.0212072,-inf,0.0552486,0,-inf,-inf,0.0355137,-inf,0.0449438,-inf,0.0518141,0.0374059,0.0354173,0.0131579,-inf,-inf,	chr6-32195497-32195497	TTTCTTGGAGGGCTGGGGGACCACAGTCAAGTTGAGGTGATCCCCGCTCCG	AAAGAACCTCCCGACCCCCTGGTGTCAGTTCAACTCCACTAGGGGCGAGGC	AGPAT1	exc5	rs112485576	rs8192583	chr6-32195497-32195497	chr6	0	0.194
rs34249798	AGPAT1_exc5	chr6	31902406	31902406	1	+	chr6:31902406:G:A	G	A	SNV	c(-8, 6)	E2F3	gcatcccgcagcgcGcgcgcgcacccgtt	0.935511	0.87356	8.84895	8.28337	4.01e-05	0.000231	weak	1	-0.565581	-0.0599278	0.028754,0.00952592,0.0318075,0.0756849,0.5,0.0185185,0.0116667,0.5,0.0204962,0.0581284,0.0210171,0.05,0.0295604,-inf,0.0368304,-inf,-inf,-inf,-inf,-inf,-inf,-inf,-inf,-inf,-inf,-inf,-inf,-inf,-inf,-inf,-inf,	chr6-31902406-31902406	CCGCCCGCGCCGCATCCCGCAGCGCGCGCGCGCACCCGTTCTCTCGGCTGC	GGCGGGCGCGGCGTAGGGCGTCGCGCGCGCGCGTGGGCAAGAGAGCCGACG	AGPAT1	exc5	rs112485576	rs34249798	chr6-31902406-31902406	chr6	0.001	0.303
rs34249798	AGPAT1_exc5	chr6	31902406	31902406	1	-	chr6:31902406:G:A	G	A	SNV	c(-4, 5)	E2F6	ccgcagcgcAcgcgcgcac	0.926853	0.969399	11.1618	11.6652	1.34e-05	1.91e-06	weak	1	0.503457	0.0418594	0.028754,0.00952592,0.0318075,0.0756849,0.5,0.0185185,0.0116667,0.5,0.0204962,0.0581284,0.0210171,0.05,0.0295604,-inf,0.0368304,-inf,-inf,-inf,-inf,-inf,-inf,-inf,-inf,-inf,-inf,-inf,-inf,-inf,-inf,-inf,-inf,	chr6-31902406-31902406	CCGCCCGCGCCGCATCCCGCAGCGCGCGCGCGCACCCGTTCTCTCGGCTGC	GGCGGGCGCGGCGTAGGGCGTCGCGCGCGCGCGTGGGCAAGAGAGCCGACG	AGPAT1	exc5	rs112485576	rs34249798	chr6-31902406-31902406	chr6	0.001	0.303
rs41267082	AGPAT1_exc5	chr6	31862816	31862816	1	+	chr6:31862816:A:C	A	C	SNV	c(-9, 12)	EBF1	cgaccctggcagctagactccCcagagtcgggagtcagctgac	0.805729	0.894729	9.75204	10.801	0.000454	1.76e-05	strong	1	1.04892	0.0871078	0.0511182,0.0376641,0.0376214,0.0589041,0.425926,0.00462963,0.0233333,0.5,0.0315534,0.046778,0.035807,0.075,0.0352858,0.0551102,0.0200893,0.240132,-inf,-inf,-inf,-inf,-inf,-inf,-inf,-inf,-inf,0.0277448,-inf,-inf,0.0304054,-inf,-inf,	chr6-31862816-31862816	GCCGCGACCCTGGCAGCTAGACTCCACAGAGTCGGGAGTCAGCTGACCCGG	CGGCGCTGGGACCGTCGATCTGAGGTGTCTCAGCCCTCAGTCGACTGGGCC	AGPAT1	exc5	rs112485576	rs41267082	chr6-31862816-31862816	chr6	0.001	0.355
rs41267082	AGPAT1_exc5	chr6	31862816	31862816	1	+	chr6:31862816:A:C	A	C	SNV	c(-4, 6)	EBF1	gctagactccCcagagtcggg	0.779984	0.929389	8.71487	10.354	0.00164	4.86e-05	strong	1	1.63915	0.14729	0.0511182,0.0376641,0.0376214,0.0589041,0.425926,0.00462963,0.0233333,0.5,0.0315534,0.046778,0.035807,0.075,0.0352858,0.0551102,0.0200893,0.240132,-inf,-inf,-inf,-inf,-inf,-inf,-inf,-inf,-inf,0.0277448,-inf,-inf,0.0304054,-inf,-inf,	chr6-31862816-31862816	GCCGCGACCCTGGCAGCTAGACTCCACAGAGTCGGGAGTCAGCTGACCCGG	CGGCGCTGGGACCGTCGATCTGAGGTGTCTCAGCCCTCAGTCGACTGGGCC	AGPAT1	exc5	rs112485576	rs41267082	chr6-31862816-31862816	chr6	0.001	0.355
rs41267082	AGPAT1_exc5	chr6	31862816	31862816	1	-	chr6:31862816:A:C	A	C	SNV	c(-3, 6)	EBF1	ctagactccCcagagtcgg	0.734268	0.935732	6.15694	7.79609	0.00659	0.000104	strong	1	1.63915	0.197037	0.0511182,0.0376641,0.0376214,0.0589041,0.425926,0.00462963,0.0233333,0.5,0.0315534,0.046778,0.035807,0.075,0.0352858,0.0551102,0.0200893,0.240132,-inf,-inf,-inf,-inf,-inf,-inf,-inf,-inf,-inf,0.0277448,-inf,-inf,0.0304054,-inf,-inf,	chr6-31862816-31862816	GCCGCGACCCTGGCAGCTAGACTCCACAGAGTCGGGAGTCAGCTGACCCGG	CGGCGCTGGGACCGTCGATCTGAGGTGTCTCAGCCCTCAGTCGACTGGGCC	AGPAT1	exc5	rs112485576	rs41267082	chr6-31862816-31862816	chr6	0.001	0.355
rs8192581	AGPAT1_exc5	chr6	32195887	32195887	1	+	chr6:32195887:C:T	C	T	SNV	c(-6, 7)	EGR	gcagagccccgccCccatgcgggggca	0.917432	0.807924	9.31568	8.24154	2.12e-05	0.000664	strong	1	-1.07414	-0.106082	0.0133786,0.00584942,0.00435226,0.00479124,0.416667,0.0925926,-inf,0.5,0.00323625,-inf,0.00233524,-inf,0.0033502,0.00300601,0.00200893,0.0140187,-inf,-inf,-inf,-inf,-inf,-inf,-inf,-inf,-inf,0.00253421,0.0251702,0.019104,-inf,-inf,-inf,	chr6-32195887-32195887	TCCGGCAGCGCGGCAGAGCCCCGCCCCCATGCGGGGGCACGCTTACTGACA	AGGCCGTCGCGCCGTCTCGGGGCGGGGGTACGCCCCCGTGCGAATGACTGT	AGPAT1	exc5	rs112485576	rs8192581	chr6-32195887-32195887	chr6	0.001	1
rs2844455	AGPAT1_exc5	chr6	31901896	31901896	1	-	chr6:31901896:C:G	C	G	SNV	c(-9, 4)	EGR	cccccccccggggGcggcagcgacccc	0.843119	0.8987	8.58676	9.13194	0.000275	4.97e-05	weak	1	0.545179	0.0538418	0.20607,0.167256,-inf,0.397511,0.386139,0.226852,-inf,0.5,-inf,-inf,-inf,0.15625,-inf,-inf,-inf,-inf,-inf,0.222561,0.291667,-inf,-inf,-inf,-inf,-inf,-inf,-inf,-inf,-inf,-inf,-inf,-inf,	chr6-31901896-31901896	TTATTTTCCCCACCCCCCCCCGGGGCCGGCAGCGACCCCCACACACGGGCA	AATAAAAGGGGTGGGGGGGGGCCCCGGCCGTCGCTGGGGGTGTGTGCCCGT	AGPAT1	exc5	rs112485576	rs2844455	chr6-31901896-31901896	chr6	0	0.053
rs8192581	AGPAT1_exc5	chr6	32195887	32195887	1	+	chr6:32195887:C:T	C	T	SNV	c(-6, 7)	EGR1	gcagagccccgccCccatgcgggggca	0.870109	0.727951	9.19523	7.74637	8.85e-05	0.00251	strong	1	-1.44886	-0.137736	0.0133786,0.00584942,0.00435226,0.00479124,0.416667,0.0925926,-inf,0.5,0.00323625,-inf,0.00233524,-inf,0.0033502,0.00300601,0.00200893,0.0140187,-inf,-inf,-inf,-inf,-inf,-inf,-inf,-inf,-inf,0.00253421,0.0251702,0.019104,-inf,-inf,-inf,	chr6-32195887-32195887	TCCGGCAGCGCGGCAGAGCCCCGCCCCCATGCGGGGGCACGCTTACTGACA	AGGCCGTCGCGCCGTCTCGGGGCGGGGGTACGCCCCCGTGCGAATGACTGT	AGPAT1	exc5	rs112485576	rs8192581	chr6-32195887-32195887	chr6	0.001	1
rs34249798	AGPAT1_exc5	chr6	31902406	31902406	1	-	chr6:31902406:G:A	G	A	SNV	c(-5, 4)	EGR1	ccgcagcgcAcgcgcgcac	0.825854	0.902493	8.41285	9.17709	0.000442	5.91e-05	strong	1	0.764236	0.0752986	0.028754,0.00952592,0.0318075,0.0756849,0.5,0.0185185,0.0116667,0.5,0.0204962,0.0581284,0.0210171,0.05,0.0295604,-inf,0.0368304,-inf,-inf,-inf,-inf,-inf,-inf,-inf,-inf,-inf,-inf,-inf,-inf,-inf,-inf,-inf,-inf,	chr6-31902406-31902406	CCGCCCGCGCCGCATCCCGCAGCGCGCGCGCGCACCCGTTCTCTCGGCTGC	GGCGGGCGCGGCGTAGGGCGTCGCGCGCGCGCGTGGGCAAGAGAGCCGACG	AGPAT1	exc5	rs112485576	rs34249798	chr6-31902406-31902406	chr6	0.001	0.303
rs2242668	AGPAT1_exc5	chr6	31806044	31806044	1	-	chr6:31806044:C:G	C	G	SNV	c(-8, 2)	EGR1	gcacacccacGcccaacagac	0.865232	0.963602	9.1489	10.1705	0.000167	6.2e-06	strong	1	1.02163	0.0968506	0.139177,0.0906547,0.129514,0.142662,0.415254,0.0972222,0.015,0.5,0.0560949,0.113067,0.0607161,0.1,0.117097,0.0641283,0.05625,0.280952,-inf,0.177061,0,-inf,-inf,0.154778,-inf,0.170412,-inf,0.118602,-inf,-inf,0.0592105,-inf,-inf,	chr6-31806044-31806044	GTTCCAGGGCCCTGGGCACACCCACCCCCAACAGACTTGTTGGAACAGGTA	CAAGGTCCCGGGACCCGTGTGGGTGGGGGTTGTCTGAACAACCTTGTCCAT	AGPAT1	exc5	rs112485576	rs2242668	chr6-31806044-31806044	chr6	0	0.068
rs2242668	AGPAT1_exc5	chr6	31806044	31806044	1	+	chr6:31806044:C:G	C	G	SNV	c(-14, 8)	EGR1	ccagggccctgggcacacccacGcccaacagacttgttggaacag	0.813233	0.882284	7.76768	8.38466	0.000421	4.43e-05	weak	1	0.61698	0.0653825	0.139177,0.0906547,0.129514,0.142662,0.415254,0.0972222,0.015,0.5,0.0560949,0.113067,0.0607161,0.1,0.117097,0.0641283,0.05625,0.280952,-inf,0.177061,0,-inf,-inf,0.154778,-inf,0.170412,-inf,0.118602,-inf,-inf,0.0592105,-inf,-inf,	chr6-31806044-31806044	GTTCCAGGGCCCTGGGCACACCCACCCCCAACAGACTTGTTGGAACAGGTA	CAAGGTCCCGGGACCCGTGTGGGTGGGGGTTGTCTGAACAACCTTGTCCAT	AGPAT1	exc5	rs112485576	rs2242668	chr6-31806044-31806044	chr6	0	0.068
rs2242668	AGPAT1_exc5	chr6	31806044	31806044	1	-	chr6:31806044:C:G	C	G	SNV	c(-7, 2)	EGR1	cacacccacGcccaacaga	0.79562	0.907803	8.11137	9.23004	0.000917	5.44e-05	strong	1	1.11868	0.110221	0.139177,0.0906547,0.129514,0.142662,0.415254,0.0972222,0.015,0.5,0.0560949,0.113067,0.0607161,0.1,0.117097,0.0641283,0.05625,0.280952,-inf,0.177061,0,-inf,-inf,0.154778,-inf,0.170412,-inf,0.118602,-inf,-inf,0.0592105,-inf,-inf,	chr6-31806044-31806044	GTTCCAGGGCCCTGGGCACACCCACCCCCAACAGACTTGTTGGAACAGGTA	CAAGGTCCCGGGACCCGTGTGGGTGGGGGTTGTCTGAACAACCTTGTCCAT	AGPAT1	exc5	rs112485576	rs2242668	chr6-31806044-31806044	chr6	0	0.068
rs2242668	AGPAT1_exc5	chr6	31806044	31806044	1	+	chr6:31806044:C:G	C	G	SNV	c(-9, 4)	EGR1	tgggcacacccacGcccaacagacttg	0.80204	0.903684	9.81054	11.0171	0.000335	1.86e-05	strong	1	1.2066	0.0992228	0.139177,0.0906547,0.129514,0.142662,0.415254,0.0972222,0.015,0.5,0.0560949,0.113067,0.0607161,0.1,0.117097,0.0641283,0.05625,0.280952,-inf,0.177061,0,-inf,-inf,0.154778,-inf,0.170412,-inf,0.118602,-inf,-inf,0.0592105,-inf,-inf,	chr6-31806044-31806044	GTTCCAGGGCCCTGGGCACACCCACCCCCAACAGACTTGTTGGAACAGGTA	CAAGGTCCCGGGACCCGTGTGGGTGGGGGTTGTCTGAACAACCTTGTCCAT	AGPAT1	exc5	rs112485576	rs2242668	chr6-31806044-31806044	chr6	0	0.068
rs2242668	AGPAT1_exc5	chr6	31806044	31806044	1	+	chr6:31806044:C:G	C	G	SNV	c(-8, 1)	EGR1	cacacccacGcccaacaga	0.743087	0.865164	10.1544	11.7935	0.00127	6.87e-05	strong	1	1.63915	0.120491	0.139177,0.0906547,0.129514,0.142662,0.415254,0.0972222,0.015,0.5,0.0560949,0.113067,0.0607161,0.1,0.117097,0.0641283,0.05625,0.280952,-inf,0.177061,0,-inf,-inf,0.154778,-inf,0.170412,-inf,0.118602,-inf,-inf,0.0592105,-inf,-inf,	chr6-31806044-31806044	GTTCCAGGGCCCTGGGCACACCCACCCCCAACAGACTTGTTGGAACAGGTA	CAAGGTCCCGGGACCCGTGTGGGTGGGGGTTGTCTGAACAACCTTGTCCAT	AGPAT1	exc5	rs112485576	rs2242668	chr6-31806044-31806044	chr6	0	0.068
rs2242668	AGPAT1_exc5	chr6	31806044	31806044	1	+	chr6:31806044:C:G	C	G	SNV	c(-9, 4)	EGR1	tgggcacacccacGcccaacagacttg	0.729787	0.837252	11.3503	12.9826	0.000848	5.29e-05	strong	1	1.63235	0.105622	0.139177,0.0906547,0.129514,0.142662,0.415254,0.0972222,0.015,0.5,0.0560949,0.113067,0.0607161,0.1,0.117097,0.0641283,0.05625,0.280952,-inf,0.177061,0,-inf,-inf,0.154778,-inf,0.170412,-inf,0.118602,-inf,-inf,0.0592105,-inf,-inf,	chr6-31806044-31806044	GTTCCAGGGCCCTGGGCACACCCACCCCCAACAGACTTGTTGGAACAGGTA	CAAGGTCCCGGGACCCGTGTGGGTGGGGGTTGTCTGAACAACCTTGTCCAT	AGPAT1	exc5	rs112485576	rs2242668	chr6-31806044-31806044	chr6	0	0.068
rs2242668	AGPAT1_exc5	chr6	31806044	31806044	1	-	chr6:31806044:C:G	C	G	SNV	c(-8, 3)	EGR1	ggcacacccacGcccaacagact	0.759745	0.877895	10.0066	11.5266	0.000718	3e-05	strong	1	1.52004	0.116055	0.139177,0.0906547,0.129514,0.142662,0.415254,0.0972222,0.015,0.5,0.0560949,0.113067,0.0607161,0.1,0.117097,0.0641283,0.05625,0.280952,-inf,0.177061,0,-inf,-inf,0.154778,-inf,0.170412,-inf,0.118602,-inf,-inf,0.0592105,-inf,-inf,	chr6-31806044-31806044	GTTCCAGGGCCCTGGGCACACCCACCCCCAACAGACTTGTTGGAACAGGTA	CAAGGTCCCGGGACCCGTGTGGGTGGGGGTTGTCTGAACAACCTTGTCCAT	AGPAT1	exc5	rs112485576	rs2242668	chr6-31806044-31806044	chr6	0	0.068
rs2844455	AGPAT1_exc5	chr6	31901896	31901896	1	-	chr6:31901896:C:G	C	G	SNV	c(-6, 3)	EGR1	cccccggggGcggcagcga	0.786302	0.908379	10.7346	12.3738	0.00048	1.91e-05	strong	1	1.63915	0.120491	0.20607,0.167256,-inf,0.397511,0.386139,0.226852,-inf,0.5,-inf,-inf,-inf,0.15625,-inf,-inf,-inf,-inf,-inf,0.222561,0.291667,-inf,-inf,-inf,-inf,-inf,-inf,-inf,-inf,-inf,-inf,-inf,-inf,	chr6-31901896-31901896	TTATTTTCCCCACCCCCCCCCGGGGCCGGCAGCGACCCCCACACACGGGCA	AATAAAAGGGGTGGGGGGGGGCCCCGGCCGTCGCTGGGGGTGTGTGCCCGT	AGPAT1	exc5	rs112485576	rs2844455	chr6-31901896-31901896	chr6	0	0.053
rs2844455	AGPAT1_exc5	chr6	31901896	31901896	1	-	chr6:31901896:C:G	C	G	SNV	c(-9, 4)	EGR1	cccccccccggggGcggcagcgacccc	0.842431	0.898367	8.91314	9.48324	0.000202	3.78e-05	weak	1	0.570098	0.0541966	0.20607,0.167256,-inf,0.397511,0.386139,0.226852,-inf,0.5,-inf,-inf,-inf,0.15625,-inf,-inf,-inf,-inf,-inf,0.222561,0.291667,-inf,-inf,-inf,-inf,-inf,-inf,-inf,-inf,-inf,-inf,-inf,-inf,	chr6-31901896-31901896	TTATTTTCCCCACCCCCCCCCGGGGCCGGCAGCGACCCCCACACACGGGCA	AATAAAAGGGGTGGGGGGGGGCCCCGGCCGTCGCTGGGGGTGTGTGCCCGT	AGPAT1	exc5	rs112485576	rs2844455	chr6-31901896-31901896	chr6	0	0.053
rs2242668	AGPAT1_exc5	chr6	31806044	31806044	1	-	chr6:31806044:C:G	C	G	SNV	c(-8, 3)	EGR2	ggcacacccacGcccaacagact	0.811414	0.895615	10.661	11.7429	0.000248	2.38e-05	strong	1	1.0819	0.0826873	0.139177,0.0906547,0.129514,0.142662,0.415254,0.0972222,0.015,0.5,0.0560949,0.113067,0.0607161,0.1,0.117097,0.0641283,0.05625,0.280952,-inf,0.177061,0,-inf,-inf,0.154778,-inf,0.170412,-inf,0.118602,-inf,-inf,0.0592105,-inf,-inf,	chr6-31806044-31806044	GTTCCAGGGCCCTGGGCACACCCACCCCCAACAGACTTGTTGGAACAGGTA	CAAGGTCCCGGGACCCGTGTGGGTGGGGGTTGTCTGAACAACCTTGTCCAT	AGPAT1	exc5	rs112485576	rs2242668	chr6-31806044-31806044	chr6	0	0.068
rs2242668	AGPAT1_exc5	chr6	31806044	31806044	1	+	chr6:31806044:C:G	C	G	SNV	c(-8, 2)	EGR2	gcacacccacGcccaacagac	0.794363	0.902224	9.44973	10.7023	0.000317	1.43e-05	strong	1	1.25261	0.105814	0.139177,0.0906547,0.129514,0.142662,0.415254,0.0972222,0.015,0.5,0.0560949,0.113067,0.0607161,0.1,0.117097,0.0641283,0.05625,0.280952,-inf,0.177061,0,-inf,-inf,0.154778,-inf,0.170412,-inf,0.118602,-inf,-inf,0.0592105,-inf,-inf,	chr6-31806044-31806044	GTTCCAGGGCCCTGGGCACACCCACCCCCAACAGACTTGTTGGAACAGGTA	CAAGGTCCCGGGACCCGTGTGGGTGGGGGTTGTCTGAACAACCTTGTCCAT	AGPAT1	exc5	rs112485576	rs2242668	chr6-31806044-31806044	chr6	0	0.068
rs2242668	AGPAT1_exc5	chr6	31806044	31806044	1	+	chr6:31806044:C:G	C	G	SNV	c(-10, 4)	EGR2	ctgggcacacccacGcccaacagacttgt	0.836611	0.929055	9.97892	11.051	0.000148	5.9e-06	strong	1	1.07213	0.0902937	0.139177,0.0906547,0.129514,0.142662,0.415254,0.0972222,0.015,0.5,0.0560949,0.113067,0.0607161,0.1,0.117097,0.0641283,0.05625,0.280952,-inf,0.177061,0,-inf,-inf,0.154778,-inf,0.170412,-inf,0.118602,-inf,-inf,0.0592105,-inf,-inf,	chr6-31806044-31806044	GTTCCAGGGCCCTGGGCACACCCACCCCCAACAGACTTGTTGGAACAGGTA	CAAGGTCCCGGGACCCGTGTGGGTGGGGGTTGTCTGAACAACCTTGTCCAT	AGPAT1	exc5	rs112485576	rs2242668	chr6-31806044-31806044	chr6	0	0.068
rs2242668	AGPAT1_exc5	chr6	31806044	31806044	1	-	chr6:31806044:C:G	C	G	SNV	c(-8, 3)	EGR3	ggcacacccacGcccaacagact	0.791296	0.910438	11.1117	12.7509	0.000372	1.42e-05	strong	1	1.63915	0.117224	0.139177,0.0906547,0.129514,0.142662,0.415254,0.0972222,0.015,0.5,0.0560949,0.113067,0.0607161,0.1,0.117097,0.0641283,0.05625,0.280952,-inf,0.177061,0,-inf,-inf,0.154778,-inf,0.170412,-inf,0.118602,-inf,-inf,0.0592105,-inf,-inf,	chr6-31806044-31806044	GTTCCAGGGCCCTGGGCACACCCACCCCCAACAGACTTGTTGGAACAGGTA	CAAGGTCCCGGGACCCGTGTGGGTGGGGGTTGTCTGAACAACCTTGTCCAT	AGPAT1	exc5	rs112485576	rs2242668	chr6-31806044-31806044	chr6	0	0.068
rs2242668	AGPAT1_exc5	chr6	31806044	31806044	1	+	chr6:31806044:C:G	C	G	SNV	c(-9, 5)	EGR3	ctgggcacacccacGcccaacagacttgt	0.732009	0.833247	11.0676	12.5555	0.000744	5.33e-05	strong	1	1.48788	0.0991508	0.139177,0.0906547,0.129514,0.142662,0.415254,0.0972222,0.015,0.5,0.0560949,0.113067,0.0607161,0.1,0.117097,0.0641283,0.05625,0.280952,-inf,0.177061,0,-inf,-inf,0.154778,-inf,0.170412,-inf,0.118602,-inf,-inf,0.0592105,-inf,-inf,	chr6-31806044-31806044	GTTCCAGGGCCCTGGGCACACCCACCCCCAACAGACTTGTTGGAACAGGTA	CAAGGTCCCGGGACCCGTGTGGGTGGGGGTTGTCTGAACAACCTTGTCCAT	AGPAT1	exc5	rs112485576	rs2242668	chr6-31806044-31806044	chr6	0	0.068
rs2242668	AGPAT1_exc5	chr6	31806044	31806044	1	+	chr6:31806044:C:G	C	G	SNV	c(-10, 4)	EGR3	ctgggcacacccacGcccaacagacttgt	0.761226	0.859152	10.786	12.1343	0.000495	3.73e-05	strong	1	1.34837	0.0958079	0.139177,0.0906547,0.129514,0.142662,0.415254,0.0972222,0.015,0.5,0.0560949,0.113067,0.0607161,0.1,0.117097,0.0641283,0.05625,0.280952,-inf,0.177061,0,-inf,-inf,0.154778,-inf,0.170412,-inf,0.118602,-inf,-inf,0.0592105,-inf,-inf,	chr6-31806044-31806044	GTTCCAGGGCCCTGGGCACACCCACCCCCAACAGACTTGTTGGAACAGGTA	CAAGGTCCCGGGACCCGTGTGGGTGGGGGTTGTCTGAACAACCTTGTCCAT	AGPAT1	exc5	rs112485576	rs2242668	chr6-31806044-31806044	chr6	0	0.068
rs2242668	AGPAT1_exc5	chr6	31806044	31806044	1	-	chr6:31806044:C:G	C	G	SNV	c(-8, 3)	EGR4	ggcacacccacGcccaacagact	0.810152	0.912095	10.6797	11.9952	0.000241	1.27e-05	strong	1	1.31544	0.10019	0.139177,0.0906547,0.129514,0.142662,0.415254,0.0972222,0.015,0.5,0.0560949,0.113067,0.0607161,0.1,0.117097,0.0641283,0.05625,0.280952,-inf,0.177061,0,-inf,-inf,0.154778,-inf,0.170412,-inf,0.118602,-inf,-inf,0.0592105,-inf,-inf,	chr6-31806044-31806044	GTTCCAGGGCCCTGGGCACACCCACCCCCAACAGACTTGTTGGAACAGGTA	CAAGGTCCCGGGACCCGTGTGGGTGGGGGTTGTCTGAACAACCTTGTCCAT	AGPAT1	exc5	rs112485576	rs2242668	chr6-31806044-31806044	chr6	0	0.068
rs2242668	AGPAT1_exc5	chr6	31806044	31806044	1	+	chr6:31806044:C:G	C	G	SNV	c(-10, 5)	EGR4	cctgggcacacccacGcccaacagacttgtt	0.849277	0.895785	8.62012	9.06839	8.69e-05	1.98e-05	weak	1	0.448274	0.0445031	0.139177,0.0906547,0.129514,0.142662,0.415254,0.0972222,0.015,0.5,0.0560949,0.113067,0.0607161,0.1,0.117097,0.0641283,0.05625,0.280952,-inf,0.177061,0,-inf,-inf,0.154778,-inf,0.170412,-inf,0.118602,-inf,-inf,0.0592105,-inf,-inf,	chr6-31806044-31806044	GTTCCAGGGCCCTGGGCACACCCACCCCCAACAGACTTGTTGGAACAGGTA	CAAGGTCCCGGGACCCGTGTGGGTGGGGGTTGTCTGAACAACCTTGTCCAT	AGPAT1	exc5	rs112485576	rs2242668	chr6-31806044-31806044	chr6	0	0.068
rs3134604	AGPAT1_exc5	chr6	32154609	32154609	1	+	chr6:32154609:C:A	C	A	SNV	c(-1, 8)	ELF1	ggggctctgCgggcagcgg	0.966671	0.878993	4.68057	4.26746	8.11e-05	0.00337	weak	1	-0.413105	-0.0853947	0.0678914,0.126043,0.0881484,0.0512295,0.0503597,0.0509259,0.145,0.107143,0.138889,0.112768,0.132071,0.1,-inf,0.140281,0.134152,0.0778547,-inf,-inf,-inf,-inf,-inf,0.0647887,-inf,0.198502,0.0782828,0.101733,-inf,-inf,-inf,-inf,-inf,	chr6-32154609-32154609	CAGGCGGGAGCATGCTGGGGCTCTGCGGGCAGCGGCTCCCCGCGGCGTGGG	GTCCGCCCTCGTACGACCCCGAGACGCCCGTCGCCGAGGGGCGCCGCACCC	AGPAT1	exc5	rs112485576	rs3134604	chr6-32154609-32154609	chr6	0.008	0.628
rs3130280	AGPAT1_exc5	chr6	32153882	32153882	1	-	chr6:32153882:T:C	T	C	SNV	c(-6, 5)	ELF1	aatcggactttCgggtcgctggg	0.70029	0.824082	9.24804	10.8375	0.00161	7.28e-05	strong	1	1.58944	0.121366	0.0439297,0.0400248,0.0594998,-inf,0.5,0.0277778,0.0166667,-inf,0.0531284,-inf,0.0586404,0.025,0.0545968,0.0400802,0.00892857,-inf,-inf,-inf,-inf,-inf,-inf,-inf,-inf,-inf,-inf,-inf,-inf,-inf,-inf,-inf,-inf,	chr6-32153882-32153882	AATCAAGGCGGGGAAATCGGACTTTTGGGTCGCTGGGGGCAACGAAGCCTG	TTAGTTCCGCCCCTTTAGCCTGAAAACCCAGCGACCCCCGTTGCTTCGGAC	AGPAT1	exc5	rs112485576	rs3130280	chr6-32153882-32153882	chr6	0.006	0.843
rs3130280	AGPAT1_exc5	chr6	32153882	32153882	1	-	chr6:32153882:T:C	T	C	SNV	c(-6, 5)	ELF1	aatcggactttCgggtcgctggg	0.721001	0.853621	9.19224	10.8314	0.00184	8.34e-05	strong	1	1.63915	0.129673	0.0439297,0.0400248,0.0594998,-inf,0.5,0.0277778,0.0166667,-inf,0.0531284,-inf,0.0586404,0.025,0.0545968,0.0400802,0.00892857,-inf,-inf,-inf,-inf,-inf,-inf,-inf,-inf,-inf,-inf,-inf,-inf,-inf,-inf,-inf,-inf,	chr6-32153882-32153882	AATCAAGGCGGGGAAATCGGACTTTTGGGTCGCTGGGGGCAACGAAGCCTG	TTAGTTCCGCCCCTTTAGCCTGAAAACCCAGCGACCCCCGTTGCTTCGGAC	AGPAT1	exc5	rs112485576	rs3130280	chr6-32153882-32153882	chr6	0.006	0.843
rs113065708	AGPAT1_exc5	chr6	31807011	31807011	1	-	chr6:31807011:T:C	T	C	SNV	c(-9, 8)	ELF2	ccttcattccgacttccTccctggccggccggctc	0.849093	0.72907	11.8373	10.1981	7.87e-05	0.0015	strong	1	-1.63915	-0.11794	0.0289537,0.0260985,0.0329895,0.00684932,0.5,0.0277778,0.00333333,0.5,0.0213053,5.96659e-05,0.0230929,0.025,0.0288791,-inf,0.0111607,0.047619,-inf,-inf,-inf,-inf,-inf,-inf,-inf,-inf,-inf,-inf,-inf,-inf,-inf,-inf,-inf,	chr6-31807011-31807011	CGGGGTTTCCTTCATTCCGACTTCCTCCCTGGCCGGCCGGCTCCCATTGCG	GCCCCAAAGGAAGTAAGGCTGAAGGAGGGACCGGCCGGCCGAGGGTAACGC	AGPAT1	exc5	rs112485576	rs113065708	chr6-31807011-31807011	chr6	0.001	0.084
rs3130280	AGPAT1_exc5	chr6	32153882	32153882	1	-	chr6:32153882:T:C	T	C	SNV	c(-7, 5)	ELF3	aaatcggactttCgggtcgctgggg	0.72696	0.850066	9.87665	11.5032	0.00112	4.98e-05	strong	1	1.62653	0.120625	0.0439297,0.0400248,0.0594998,-inf,0.5,0.0277778,0.0166667,-inf,0.0531284,-inf,0.0586404,0.025,0.0545968,0.0400802,0.00892857,-inf,-inf,-inf,-inf,-inf,-inf,-inf,-inf,-inf,-inf,-inf,-inf,-inf,-inf,-inf,-inf,	chr6-32153882-32153882	AATCAAGGCGGGGAAATCGGACTTTTGGGTCGCTGGGGGCAACGAAGCCTG	TTAGTTCCGCCCCTTTAGCCTGAAAACCCAGCGACCCCCGTTGCTTCGGAC	AGPAT1	exc5	rs112485576	rs3130280	chr6-32153882-32153882	chr6	0.006	0.843
rs3130280	AGPAT1_exc5	chr6	32153882	32153882	1	-	chr6:32153882:T:C	T	C	SNV	c(-6, 5)	ELF3	aatcggactttCgggtcgctggg	0.726235	0.852265	9.69731	11.3341	0.00115	4.8e-05	strong	1	1.63675	0.123503	0.0439297,0.0400248,0.0594998,-inf,0.5,0.0277778,0.0166667,-inf,0.0531284,-inf,0.0586404,0.025,0.0545968,0.0400802,0.00892857,-inf,-inf,-inf,-inf,-inf,-inf,-inf,-inf,-inf,-inf,-inf,-inf,-inf,-inf,-inf,-inf,	chr6-32153882-32153882	AATCAAGGCGGGGAAATCGGACTTTTGGGTCGCTGGGGGCAACGAAGCCTG	TTAGTTCCGCCCCTTTAGCCTGAAAACCCAGCGACCCCCGTTGCTTCGGAC	AGPAT1	exc5	rs112485576	rs3130280	chr6-32153882-32153882	chr6	0.006	0.843
rs3130280	AGPAT1_exc5	chr6	32153882	32153882	1	-	chr6:32153882:T:C	T	C	SNV	c(-6, 5)	ELF4	aatcggactttCgggtcgctggg	0.719694	0.851247	9.21203	10.8439	0.00193	8.54e-05	strong	1	1.63184	0.128602	0.0439297,0.0400248,0.0594998,-inf,0.5,0.0277778,0.0166667,-inf,0.0531284,-inf,0.0586404,0.025,0.0545968,0.0400802,0.00892857,-inf,-inf,-inf,-inf,-inf,-inf,-inf,-inf,-inf,-inf,-inf,-inf,-inf,-inf,-inf,-inf,	chr6-32153882-32153882	AATCAAGGCGGGGAAATCGGACTTTTGGGTCGCTGGGGGCAACGAAGCCTG	TTAGTTCCGCCCCTTTAGCCTGAAAACCCAGCGACCCCCGTTGCTTCGGAC	AGPAT1	exc5	rs112485576	rs3130280	chr6-32153882-32153882	chr6	0.006	0.843
rs16867582	AGPAT1_exc5	chr6	31814840	31814840	1	-	chr6:31814840:C:A	C	A	SNV	c(-5, 3)	ELF5	aacaaggaActactgag	0.899217	0.981211	5.66324	6.16157	0.00375	7.63e-05	weak	1	0.498336	0.0794064	0.0199681,0.0229855,0.0287255,0.0273785,0.5,0.0138889,0.0116667,0.5,0.0167206,0.0022673,0.0179035,0.0526316,0.0266057,-inf,0.0363839,-inf,-inf,0.0237844,-inf,-inf,-inf,-inf,-inf,-inf,-inf,-inf,-inf,-inf,-inf,-inf,-inf,	chr6-31814840-31814840	TTTCCAGTACTTTCCCAAACAAGGACCTACTGAGCCTTTCAGGTTCACAAT	AAAGGTCATGAAAGGGTTTGTTCCTGGATGACTCGGAAAGTCCAAGTGTTA	AGPAT1	exc5	rs112485576	rs16867582	chr6-31814840-31814840	chr6	0	0.283
rs11557922	AGPAT1_exc5	chr6	31815660	31815660	1	-	chr6:31815660:T:C	T	C	SNV	c(-5, 8)	ELK1	ggcgcgtcgagttTccggcgtccggaa	0.968513	0.895798	7.20915	6.6868	9.2e-05	0.00142	weak	1	-0.52235	-0.0702524	0.0289537,0.0243128,0.033016,0.00753941,0.5,0.0277778,0.00333333,0.5,0.0213053,5.96659e-05,0.0223145,0.025,0.0288616,0.0180361,-inf,0.0471698,-inf,-inf,-inf,-inf,-inf,-inf,-inf,-inf,-inf,-inf,-inf,-inf,-inf,-inf,-inf,	chr6-31815660-31815660	GCTGCAGGCACCGGCGCGTCGAGTTTCCGGCGTCCGGAAGGACCGAGCTCT	CGACGTCCGTGGCCGCGCAGCTCAAAGGCCGCAGGCCTTCCTGGCTCGAGA	AGPAT1	exc5	rs112485576	rs11557922	chr6-31815660-31815660	chr6	0.001	0.084
rs75195903	AGPAT1_exc5	chr6	32197207	32197207	1	-	chr6:32197207:A:G	A	G	SNV	c(1, 9)	EP300	atcacaccaAtttcctcct	0.98802	0.932946	11.1646	10.5507	1.53e-05	0.000122	weak	1	-0.613847	-0.0543319	0.0117812,0.003125,0.00732933,0.0354949,0.458333,-inf,-inf,-inf,-inf,0.0412291,-inf,-inf,0.00366063,-inf,-inf,0.0188679,-inf,-inf,-inf,-inf,-inf,-inf,-inf,-inf,-inf,-inf,-inf,-inf,-inf,-inf,-inf,	chr6-32197207-32197207	CCCTGTCAGGTTCCCAATCACACCAATTTCCTCCTTGTCAAACTCTAGGGG	GGGACAGTCCAAGGGTTAGTGTGGTTAAAGGAGGAACAGTTTGAGATCCCC	AGPAT1	exc5	rs112485576	rs75195903	chr6-32197207-32197207	chr6	NA	NA
rs4713489	AGPAT1_exc5	chr6	31815166	31815166	1	-	chr6:31815166:G:A	G	A	SNV	c(-15, 1)	EP300	cccgctccccgcaccaGccccctgcccacaact	0.970865	0.865594	4.28613	3.83553	4.68e-06	0.000466	weak	1	-0.450598	-0.102157	0.0489217,0.0364214,0.0436246,0.0176471,0.478261,0.0324074,0.0316667,0.5,0.0280475,0.0194511,0.0293202,0.05,0.042465,-inf,0.0241071,-inf,-inf,-inf,-inf,-inf,-inf,-inf,-inf,-inf,-inf,-inf,-inf,-inf,-inf,-inf,-inf,	chr6-31815166-31815166	CGCGCGTAACCCGCTCCCCGCACCAGCCCCCTGCCCACAACTGCGCAGGCC	GCGCGCATTGGGCGAGGGGCGTGGTCGGGGGACGGGTGTTGACGCGTCCGG	AGPAT1	exc5	rs112485576	rs4713489	chr6-31815166-31815166	chr6	0.005	0.172
rs16867582	AGPAT1_exc5	chr6	31814840	31814840	1	+	chr6:31814840:C:A	C	A	SNV	c(-7, 2)	EP300	aaacaaggaActactgagc	0.799616	0.946682	9.06467	10.7038	0.0017	8.11e-05	strong	1	1.63915	0.145082	0.0199681,0.0229855,0.0287255,0.0273785,0.5,0.0138889,0.0116667,0.5,0.0167206,0.0022673,0.0179035,0.0526316,0.0266057,-inf,0.0363839,-inf,-inf,0.0237844,-inf,-inf,-inf,-inf,-inf,-inf,-inf,-inf,-inf,-inf,-inf,-inf,-inf,	chr6-31814840-31814840	TTTCCAGTACTTTCCCAAACAAGGACCTACTGAGCCTTTCAGGTTCACAAT	AAAGGTCATGAAAGGGTTTGTTCCTGGATGACTCGGAAAGTCCAAGTGTTA	AGPAT1	exc5	rs112485576	rs16867582	chr6-31814840-31814840	chr6	0	0.283
rs9394078	AGPAT1_exc5	chr6	31901161	31901161	1	-	chr6:31901161:C:G	C	G	SNV	c(-12, 7)	ESR1	gagcaggcggccaagatgaCcttgtggcctcgaaacttg	0.90409	0.794053	8.32871	7.38653	2.15e-06	0.000129	strong	1	-0.942182	-0.102971	0.0585064,0.0377824,0.0248782,0.0756331,0.482143,0.00925926,0.0766667,0.5,0.0369471,0.0878983,0.0337312,-inf,0.032556,-inf,-inf,0.161238,-inf,-inf,0.15,-inf,-inf,-inf,-inf,0.0131086,0.140306,0.0242965,0.0429471,-inf,0.10596,-inf,-inf,	chr6-31901161-31901161	AAGGGTGAGCAGGCGGCCAAGATGACCTTGTGGCCTCGAAACTTGAGGCTG	TTCCCACTCGTCCGCCGGTTCTACTGGAACACCGGAGCTTTGAACTCCGAC	AGPAT1	exc5	rs112485576	rs9394078	chr6-31901161-31901161	chr6	0	0.1
rs9394078	AGPAT1_exc5	chr6	31901161	31901161	1	+	chr6:31901161:C:G	C	G	SNV	c(-7, 2)	ESR1	ccaagatgaCcttgtggcc	0.973371	0.764061	5.09458	4.06403	1.24e-05	0.00306	strong	1	-1.03054	-0.197207	0.0585064,0.0377824,0.0248782,0.0756331,0.482143,0.00925926,0.0766667,0.5,0.0369471,0.0878983,0.0337312,-inf,0.032556,-inf,-inf,0.161238,-inf,-inf,0.15,-inf,-inf,-inf,-inf,0.0131086,0.140306,0.0242965,0.0429471,-inf,0.10596,-inf,-inf,	chr6-31901161-31901161	AAGGGTGAGCAGGCGGCCAAGATGACCTTGTGGCCTCGAAACTTGAGGCTG	TTCCCACTCGTCCGCCGGTTCTACTGGAACACCGGAGCTTTGAACTCCGAC	AGPAT1	exc5	rs112485576	rs9394078	chr6-31901161-31901161	chr6	0	0.1
rs9394078	AGPAT1_exc5	chr6	31901161	31901161	1	+	chr6:31901161:C:G	C	G	SNV	c(-13, 3)	ESR1	caggcggccaagatgaCcttgtggcctcgaaac	0.857564	0.763637	14.9373	13.3361	7.88e-06	0.000153	strong	1	-1.60117	-0.0922048	0.0585064,0.0377824,0.0248782,0.0756331,0.482143,0.00925926,0.0766667,0.5,0.0369471,0.0878983,0.0337312,-inf,0.032556,-inf,-inf,0.161238,-inf,-inf,0.15,-inf,-inf,-inf,-inf,0.0131086,0.140306,0.0242965,0.0429471,-inf,0.10596,-inf,-inf,	chr6-31901161-31901161	AAGGGTGAGCAGGCGGCCAAGATGACCTTGTGGCCTCGAAACTTGAGGCTG	TTCCCACTCGTCCGCCGGTTCTACTGGAACACCGGAGCTTTGAACTCCGAC	AGPAT1	exc5	rs112485576	rs9394078	chr6-31901161-31901161	chr6	0	0.1
rs9394078	AGPAT1_exc5	chr6	31901161	31901161	1	-	chr6:31901161:C:G	C	G	SNV	c(-12, 2)	ESR1	ggcggccaagatgaCcttgtggcctcgaa	0.948361	0.787951	8.41405	7.05023	1.2e-06	0.000359	strong	1	-1.36382	-0.15405	0.0585064,0.0377824,0.0248782,0.0756331,0.482143,0.00925926,0.0766667,0.5,0.0369471,0.0878983,0.0337312,-inf,0.032556,-inf,-inf,0.161238,-inf,-inf,0.15,-inf,-inf,-inf,-inf,0.0131086,0.140306,0.0242965,0.0429471,-inf,0.10596,-inf,-inf,	chr6-31901161-31901161	AAGGGTGAGCAGGCGGCCAAGATGACCTTGTGGCCTCGAAACTTGAGGCTG	TTCCCACTCGTCCGCCGGTTCTACTGGAACACCGGAGCTTTGAACTCCGAC	AGPAT1	exc5	rs112485576	rs9394078	chr6-31901161-31901161	chr6	0	0.1
rs9394078	AGPAT1_exc5	chr6	31901161	31901161	1	+	chr6:31901161:C:G	C	G	SNV	c(-14, 4)	ESR1	agcaggcggccaagatgaCcttgtggcctcgaaactt	0.941042	0.80985	7.64826	6.63754	4.99e-05	0.00115	strong	1	-1.01072	-0.124742	0.0585064,0.0377824,0.0248782,0.0756331,0.482143,0.00925926,0.0766667,0.5,0.0369471,0.0878983,0.0337312,-inf,0.032556,-inf,-inf,0.161238,-inf,-inf,0.15,-inf,-inf,-inf,-inf,0.0131086,0.140306,0.0242965,0.0429471,-inf,0.10596,-inf,-inf,	chr6-31901161-31901161	AAGGGTGAGCAGGCGGCCAAGATGACCTTGTGGCCTCGAAACTTGAGGCTG	TTCCCACTCGTCCGCCGGTTCTACTGGAACACCGGAGCTTTGAACTCCGAC	AGPAT1	exc5	rs112485576	rs9394078	chr6-31901161-31901161	chr6	0	0.1
rs9394078	AGPAT1_exc5	chr6	31901161	31901161	1	-	chr6:31901161:C:G	C	G	SNV	c(-13, 4)	ESR2	gcaggcggccaagatgaCcttgtggcctcgaaact	0.928127	0.816986	8.60399	7.61487	2.54e-06	0.000202	strong	1	-0.989122	-0.107006	0.0585064,0.0377824,0.0248782,0.0756331,0.482143,0.00925926,0.0766667,0.5,0.0369471,0.0878983,0.0337312,-inf,0.032556,-inf,-inf,0.161238,-inf,-inf,0.15,-inf,-inf,-inf,-inf,0.0131086,0.140306,0.0242965,0.0429471,-inf,0.10596,-inf,-inf,	chr6-31901161-31901161	AAGGGTGAGCAGGCGGCCAAGATGACCTTGTGGCCTCGAAACTTGAGGCTG	TTCCCACTCGTCCGCCGGTTCTACTGGAACACCGGAGCTTTGAACTCCGAC	AGPAT1	exc5	rs112485576	rs9394078	chr6-31901161-31901161	chr6	0	0.1
rs9394078	AGPAT1_exc5	chr6	31901161	31901161	1	-	chr6:31901161:C:G	C	G	SNV	c(-5, 8)	ESRRA	gcggccaagatgaCcttgtggcctcga	0.97611	0.784738	8.59509	6.95593	2.07e-05	0.00329	strong	1	-1.63915	-0.186273	0.0585064,0.0377824,0.0248782,0.0756331,0.482143,0.00925926,0.0766667,0.5,0.0369471,0.0878983,0.0337312,-inf,0.032556,-inf,-inf,0.161238,-inf,-inf,0.15,-inf,-inf,-inf,-inf,0.0131086,0.140306,0.0242965,0.0429471,-inf,0.10596,-inf,-inf,	chr6-31901161-31901161	AAGGGTGAGCAGGCGGCCAAGATGACCTTGTGGCCTCGAAACTTGAGGCTG	TTCCCACTCGTCCGCCGGTTCTACTGGAACACCGGAGCTTTGAACTCCGAC	AGPAT1	exc5	rs112485576	rs9394078	chr6-31901161-31901161	chr6	0	0.1
rs9394078	AGPAT1_exc5	chr6	31901161	31901161	1	+	chr6:31901161:C:G	C	G	SNV	c(-4, 8)	ESRRA	cggccaagatgaCcttgtggcctcg	0.977574	0.802489	8.69046	7.18437	1.09e-05	0.00129	strong	1	-1.50609	-0.16954	0.0585064,0.0377824,0.0248782,0.0756331,0.482143,0.00925926,0.0766667,0.5,0.0369471,0.0878983,0.0337312,-inf,0.032556,-inf,-inf,0.161238,-inf,-inf,0.15,-inf,-inf,-inf,-inf,0.0131086,0.140306,0.0242965,0.0429471,-inf,0.10596,-inf,-inf,	chr6-31901161-31901161	AAGGGTGAGCAGGCGGCCAAGATGACCTTGTGGCCTCGAAACTTGAGGCTG	TTCCCACTCGTCCGCCGGTTCTACTGGAACACCGGAGCTTTGAACTCCGAC	AGPAT1	exc5	rs112485576	rs9394078	chr6-31901161-31901161	chr6	0	0.1
rs9394078	AGPAT1_exc5	chr6	31901161	31901161	1	-	chr6:31901161:C:G	C	G	SNV	c(-4, 6)	ESRRA	gccaagatgaCcttgtggcct	0.983156	0.825633	10.4327	8.7935	8.34e-06	0.000809	strong	1	-1.63915	-0.154521	0.0585064,0.0377824,0.0248782,0.0756331,0.482143,0.00925926,0.0766667,0.5,0.0369471,0.0878983,0.0337312,-inf,0.032556,-inf,-inf,0.161238,-inf,-inf,0.15,-inf,-inf,-inf,-inf,0.0131086,0.140306,0.0242965,0.0429471,-inf,0.10596,-inf,-inf,	chr6-31901161-31901161	AAGGGTGAGCAGGCGGCCAAGATGACCTTGTGGCCTCGAAACTTGAGGCTG	TTCCCACTCGTCCGCCGGTTCTACTGGAACACCGGAGCTTTGAACTCCGAC	AGPAT1	exc5	rs112485576	rs9394078	chr6-31901161-31901161	chr6	0	0.1
rs9394078	AGPAT1_exc5	chr6	31901161	31901161	1	-	chr6:31901161:C:G	C	G	SNV	c(-4, 6)	ESRRA	gccaagatgaCcttgtggcct	0.899319	0.782285	12.7513	11.1205	7.87e-06	0.000264	strong	1	-1.63078	-0.115215	0.0585064,0.0377824,0.0248782,0.0756331,0.482143,0.00925926,0.0766667,0.5,0.0369471,0.0878983,0.0337312,-inf,0.032556,-inf,-inf,0.161238,-inf,-inf,0.15,-inf,-inf,-inf,-inf,0.0131086,0.140306,0.0242965,0.0429471,-inf,0.10596,-inf,-inf,	chr6-31901161-31901161	AAGGGTGAGCAGGCGGCCAAGATGACCTTGTGGCCTCGAAACTTGAGGCTG	TTCCCACTCGTCCGCCGGTTCTACTGGAACACCGGAGCTTTGAACTCCGAC	AGPAT1	exc5	rs112485576	rs9394078	chr6-31901161-31901161	chr6	0	0.1
rs9394078	AGPAT1_exc5	chr6	31901161	31901161	1	-	chr6:31901161:C:G	C	G	SNV	c(-8, 8)	ESRRA	caggcggccaagatgaCcttgtggcctcgaaac	0.990349	0.833407	9.84542	8.32199	3.44e-06	0.000443	strong	1	-1.52343	-0.153276	0.0585064,0.0377824,0.0248782,0.0756331,0.482143,0.00925926,0.0766667,0.5,0.0369471,0.0878983,0.0337312,-inf,0.032556,-inf,-inf,0.161238,-inf,-inf,0.15,-inf,-inf,-inf,-inf,0.0131086,0.140306,0.0242965,0.0429471,-inf,0.10596,-inf,-inf,	chr6-31901161-31901161	AAGGGTGAGCAGGCGGCCAAGATGACCTTGTGGCCTCGAAACTTGAGGCTG	TTCCCACTCGTCCGCCGGTTCTACTGGAACACCGGAGCTTTGAACTCCGAC	AGPAT1	exc5	rs112485576	rs9394078	chr6-31901161-31901161	chr6	0	0.1
rs9394078	AGPAT1_exc5	chr6	31901161	31901161	1	-	chr6:31901161:C:G	C	G	SNV	c(-3, 8)	ESRRB	ggccaagatgaCcttgtggcctc	0.988355	0.830736	9.86769	8.33064	1.12e-05	0.000626	strong	1	-1.53705	-0.153994	0.0585064,0.0377824,0.0248782,0.0756331,0.482143,0.00925926,0.0766667,0.5,0.0369471,0.0878983,0.0337312,-inf,0.032556,-inf,-inf,0.161238,-inf,-inf,0.15,-inf,-inf,-inf,-inf,0.0131086,0.140306,0.0242965,0.0429471,-inf,0.10596,-inf,-inf,	chr6-31901161-31901161	AAGGGTGAGCAGGCGGCCAAGATGACCTTGTGGCCTCGAAACTTGAGGCTG	TTCCCACTCGTCCGCCGGTTCTACTGGAACACCGGAGCTTTGAACTCCGAC	AGPAT1	exc5	rs112485576	rs9394078	chr6-31901161-31901161	chr6	0	0.1
rs9394078	AGPAT1_exc5	chr6	31901161	31901161	1	-	chr6:31901161:C:G	C	G	SNV	c(-5, 5)	ESRRB	gccaagatgaCcttgtggcct	0.954848	0.829536	12.4382	10.8359	6.68e-06	0.000227	strong	1	-1.60232	-0.123108	0.0585064,0.0377824,0.0248782,0.0756331,0.482143,0.00925926,0.0766667,0.5,0.0369471,0.0878983,0.0337312,-inf,0.032556,-inf,-inf,0.161238,-inf,-inf,0.15,-inf,-inf,-inf,-inf,0.0131086,0.140306,0.0242965,0.0429471,-inf,0.10596,-inf,-inf,	chr6-31901161-31901161	AAGGGTGAGCAGGCGGCCAAGATGACCTTGTGGCCTCGAAACTTGAGGCTG	TTCCCACTCGTCCGCCGGTTCTACTGGAACACCGGAGCTTTGAACTCCGAC	AGPAT1	exc5	rs112485576	rs9394078	chr6-31901161-31901161	chr6	0	0.1
rs9394078	AGPAT1_exc5	chr6	31901161	31901161	1	-	chr6:31901161:C:G	C	G	SNV	c(-4, 5)	ESRRG	ccaagatgaCcttgtggcc	0.98814	0.825882	10.0832	8.46106	5.72e-06	0.000828	strong	1	-1.6221	-0.159003	0.0585064,0.0377824,0.0248782,0.0756331,0.482143,0.00925926,0.0766667,0.5,0.0369471,0.0878983,0.0337312,-inf,0.032556,-inf,-inf,0.161238,-inf,-inf,0.15,-inf,-inf,-inf,-inf,0.0131086,0.140306,0.0242965,0.0429471,-inf,0.10596,-inf,-inf,	chr6-31901161-31901161	AAGGGTGAGCAGGCGGCCAAGATGACCTTGTGGCCTCGAAACTTGAGGCTG	TTCCCACTCGTCCGCCGGTTCTACTGGAACACCGGAGCTTTGAACTCCGAC	AGPAT1	exc5	rs112485576	rs9394078	chr6-31901161-31901161	chr6	0	0.1
rs2071279	AGPAT1_exc5	chr6	32197097	32197097	1	-	chr6:32197097:C:A	C	A	SNV	c(-4, 13)	ESRRG	gacagagggccagtgacCcctggggtaccttggac	0.765643	0.679613	12.9762	11.5565	4.82e-05	0.000654	strong	1	-1.41972	-0.0842879	0.208067,0.28624,0.23829,0.197611,0.380597,0.361111,0.233333,0.285714,0.247303,0.204594,0.233264,0.175,0.237094,0.274549,0.321205,-inf,-inf,0.233581,0.375,-inf,-inf,0.204765,-inf,0.249064,-inf,0.223697,-inf,-inf,0.264901,-inf,-inf,	chr6-32197097-32197097	GCTGGGGAGACAGAGGGCCAGTGACCCCTGGGGTACCTTGGACTGCCAACT	CGACCCCTCTGTCTCCCGGTCACTGGGGACCCCATGGAACCTGACGGTTGA	AGPAT1	exc5	rs112485576	rs2071279	chr6-32197097-32197097	chr6	0	0.05
rs113065708	AGPAT1_exc5	chr6	31807011	31807011	1	+	chr6:31807011:T:C	T	C	SNV	c(-10, 1)	ETS	ttccgacttccTccctggccggc	0.957176	0.874039	7.38078	6.76186	5.87e-05	0.00111	weak	1	-0.61892	-0.0803835	0.0289537,0.0260985,0.0329895,0.00684932,0.5,0.0277778,0.00333333,0.5,0.0213053,5.96659e-05,0.0230929,0.025,0.0288791,-inf,0.0111607,0.047619,-inf,-inf,-inf,-inf,-inf,-inf,-inf,-inf,-inf,-inf,-inf,-inf,-inf,-inf,-inf,	chr6-31807011-31807011	CGGGGTTTCCTTCATTCCGACTTCCTCCCTGGCCGGCCGGCTCCCATTGCG	GCCCCAAAGGAAGTAAGGCTGAAGGAGGGACCGGCCGGCCGAGGGTAACGC	AGPAT1	exc5	rs112485576	rs113065708	chr6-31807011-31807011	chr6	0.001	0.084
rs644452	AGPAT1_exc5	chr6	31864167	31864167	1	-	chr6:31864167:T:C	T	C	SNV	c(-13, -1)	ETS1	aacctccgcctccCgagttcaagcgat	0.78713	0.959701	3.99045	4.84018	0.00613	0.000102	strong	1	0.849728	0.168644	0.250599,0.191477,0.229476,0.269625,0.415179,0.0972222,0.196667,0.461538,0.14644,0.305585,0.145563,0.125,0.233315,0.176353,0.174554,0.104762,-inf,-inf,-inf,-inf,-inf,-inf,-inf,-inf,-inf,-inf,-inf,-inf,-inf,-inf,-inf,	chr6-31864167-31864167	TCGGCTCGCTGCAACCTCCGCCTCCTGAGTTCAAGCGATTCTCCTGCTTCA	AGCCGAGCGACGTTGGAGGCGGAGGACTCAAGTTCGCTAAGAGGACGAAGT	AGPAT1	exc5	rs112485576	rs644452	chr6-31864167-31864167	chr6	0.007	0.381
rs113065708	AGPAT1_exc5	chr6	31807011	31807011	1	-	chr6:31807011:T:C	T	C	SNV	c(-12, 2)	ETS1	tcattccgacttccTccctggccggccgg	0.925428	0.751688	8.96245	7.3233	5.45e-05	0.00414	strong	1	-1.63915	-0.169579	0.0289537,0.0260985,0.0329895,0.00684932,0.5,0.0277778,0.00333333,0.5,0.0213053,5.96659e-05,0.0230929,0.025,0.0288791,-inf,0.0111607,0.047619,-inf,-inf,-inf,-inf,-inf,-inf,-inf,-inf,-inf,-inf,-inf,-inf,-inf,-inf,-inf,	chr6-31807011-31807011	CGGGGTTTCCTTCATTCCGACTTCCTCCCTGGCCGGCCGGCTCCCATTGCG	GCCCCAAAGGAAGTAAGGCTGAAGGAGGGACCGGCCGGCCGAGGGTAACGC	AGPAT1	exc5	rs112485576	rs113065708	chr6-31807011-31807011	chr6	0.001	0.084
rs11557922	AGPAT1_exc5	chr6	31815660	31815660	1	-	chr6:31815660:T:C	T	C	SNV	c(-4, 5)	ETS1	cgtcgagttTccggcgtcc	0.953629	0.807692	7.88335	6.70742	8.3e-05	0.00269	strong	1	-1.17593	-0.142416	0.0289537,0.0243128,0.033016,0.00753941,0.5,0.0277778,0.00333333,0.5,0.0213053,5.96659e-05,0.0223145,0.025,0.0288616,0.0180361,-inf,0.0471698,-inf,-inf,-inf,-inf,-inf,-inf,-inf,-inf,-inf,-inf,-inf,-inf,-inf,-inf,-inf,	chr6-31815660-31815660	GCTGCAGGCACCGGCGCGTCGAGTTTCCGGCGTCCGGAAGGACCGAGCTCT	CGACGTCCGTGGCCGCGCAGCTCAAAGGCCGCAGGCCTTCCTGGCTCGAGA	AGPAT1	exc5	rs112485576	rs11557922	chr6-31815660-31815660	chr6	0.001	0.084
rs2071280	AGPAT1_exc5	chr6	32197092	32197092	1	-	chr6:32197092:G:C	G	C	SNV	c(-6, 7)	ETS1	agacagagggccaCtgacccctggggt	0.811458	0.973429	4.11024	4.90777	0.00422	3.27e-05	strong	1	0.79754	0.158286	0.230232,0.315219,0.270116,0.198294,0.380435,0.365741,0.268333,0.285714,0.266721,0.204594,0.254541,0.2,0.270686,0.321643,0.33683,-inf,-inf,0.220497,-inf,-inf,-inf,-inf,-inf,0.249064,-inf,0.252311,0.306641,0.303063,0.296053,-inf,-inf,	chr6-32197092-32197092	CAGAAGCTGGGGAGACAGAGGGCCAGTGACCCCTGGGGTACCTTGGACTGC	GTCTTCGACCCCTCTGTCTCCCGGTCACTGGGGACCCCATGGAACCTGACG	AGPAT1	exc5	rs112485576	rs2071280	chr6-32197092-32197092	chr6	0	0.036
rs113065708	AGPAT1_exc5	chr6	31807011	31807011	1	-	chr6:31807011:T:C	T	C	SNV	c(-10, 3)	ETS2	cattccgacttccTccctggccggccg	0.903358	0.750974	9.8876	8.24845	6.12e-05	0.00262	strong	1	-1.63915	-0.150007	0.0289537,0.0260985,0.0329895,0.00684932,0.5,0.0277778,0.00333333,0.5,0.0213053,5.96659e-05,0.0230929,0.025,0.0288791,-inf,0.0111607,0.047619,-inf,-inf,-inf,-inf,-inf,-inf,-inf,-inf,-inf,-inf,-inf,-inf,-inf,-inf,-inf,	chr6-31807011-31807011	CGGGGTTTCCTTCATTCCGACTTCCTCCCTGGCCGGCCGGCTCCCATTGCG	GCCCCAAAGGAAGTAAGGCTGAAGGAGGGACCGGCCGGCCGAGGGTAACGC	AGPAT1	exc5	rs112485576	rs113065708	chr6-31807011-31807011	chr6	0.001	0.084
rs59564381	AGPAT1_exc5	chr6	32178089	32178089	1	+	chr6:32178089:A:G	A	G	SNV	c(-3, 11)	ETV6	ccggacattctctaGaagaggaagcgaag	0.727172	0.793057	11.5329	12.5454	0.000437	6.85e-05	strong	1	1.0125	0.0643855	0.0441294,0.0253546,0.0322415,0.00958248,0.5,0.0277778,-inf,-inf,0.000539374,0.0199284,0.000778412,-inf,0.0291869,-inf,0.000446429,0.0416667,-inf,-inf,-inf,-inf,-inf,-inf,-inf,-inf,-inf,-inf,-inf,-inf,-inf,-inf,-inf,	chr6-32178089-32178089	CCAATAGCAATCCGGACATTCTCTAAAAGAGGAAGCGAAGGAAAGAAAGGG	GGTTATCGTTAGGCCTGTAAGAGATTTTCTCCTTCGCTTCCTTTCTTTCCC	AGPAT1	exc5	rs112485576	rs59564381	chr6-32178089-32178089	chr6	0	1
rs1053924	AGPAT1_exc5	chr6	32152938	32152938	1	+	chr6:32152938:T:A	T	A	SNV	c(-10, 6)	EVX2	aacacagccagataatTattattcttcccttac	0.862112	0.800985	9.95732	9.27689	7.37e-05	0.000376	weak	1	-0.680432	-0.0592081	0.314097,0.3006,0.289716,0.3843,0.205128,0.194444,0.33,0.23913,0.314186,0.438701,0.306954,0.325,0.294169,0.322645,0.29658,-inf,-inf,0.319002,0.210526,-inf,-inf,0.306333,-inf,-inf,0.349747,-inf,-inf,-inf,-inf,-inf,-inf,	chr6-32152938-32152938	TTAAACAAAAACACAGCCAGATAATTATTATTCTTCCCTTACGTCCCCCCA	AATTTGTTTTTGTGTCGGTCTATTAATAATAAGAAGGGAATGCAGGGGGGT	AGPAT1	exc5	rs112485576	rs1053924	chr6-32152938-32152938	chr6	0	0.019
rs116606947	AGPAT1_exc5	chr6	31902090	31902090	1	+	chr6:31902090:G:A	G	A	SNV	c(-8, 9)	EWSR1::FLI1	cggggaggaggaagaggGgagggaattaaaggagc	0.689136	0.629991	18.6951	17.1219	4.36e-05	0.000329	strong	1	-1.57318	-0.0583445	0.0127796,0.0244574,0.0172428,0.0112281,0.45,-inf,0.04,0.5,-inf,0.0268689,-inf,0.025,0.0205939,-inf,0.0366071,-inf,-inf,-inf,-inf,-inf,-inf,-inf,-inf,-inf,-inf,-inf,-inf,-inf,-inf,-inf,-inf,	chr6-31902090-31902090	CTAGGACTCGGGGAGGAGGAAGAGGGGAGGGAATTAAAGGAGCAGGATCCC	GATCCTGAGCCCCTCCTCCTTCTCCCCTCCCTTAATTTCCTCGTCCTAGGG	AGPAT1	exc5	rs112485576	rs116606947	chr6-31902090-31902090	chr6	0.001	0.101
rs113065708	AGPAT1_exc5	chr6	31807011	31807011	1	-	chr6:31807011:T:C	T	C	SNV	c(-17, -1)	EWSR1::FLI1	ccttcattccgacttccCccctggccggccggctc	0.647831	0.709457	17.5964	19.2356	0.000228	3.15e-05	strong	1	1.63915	0.0607913	0.0289537,0.0260985,0.0329895,0.00684932,0.5,0.0277778,0.00333333,0.5,0.0213053,5.96659e-05,0.0230929,0.025,0.0288791,-inf,0.0111607,0.047619,-inf,-inf,-inf,-inf,-inf,-inf,-inf,-inf,-inf,-inf,-inf,-inf,-inf,-inf,-inf,	chr6-31807011-31807011	CGGGGTTTCCTTCATTCCGACTTCCTCCCTGGCCGGCCGGCTCCCATTGCG	GCCCCAAAGGAAGTAAGGCTGAAGGAGGGACCGGCCGGCCGAGGGTAACGC	AGPAT1	exc5	rs112485576	rs113065708	chr6-31807011-31807011	chr6	0.001	0.084
rs75195903	AGPAT1_exc5	chr6	32197207	32197207	1	-	chr6:32197207:A:G	A	G	SNV	c(1, 7)	FEV	cacaccaAtttcctc	0.96196	0.780893	8.8759	7.23675	6.1e-05	0.00308	strong	1	-1.63915	-0.177777	0.0117812,0.003125,0.00732933,0.0354949,0.458333,-inf,-inf,-inf,-inf,0.0412291,-inf,-inf,0.00366063,-inf,-inf,0.0188679,-inf,-inf,-inf,-inf,-inf,-inf,-inf,-inf,-inf,-inf,-inf,-inf,-inf,-inf,-inf,	chr6-32197207-32197207	CCCTGTCAGGTTCCCAATCACACCAATTTCCTCCTTGTCAAACTCTAGGGG	GGGACAGTCCAAGGGTTAGTGTGGTTAAAGGAGGAACAGTTTGAGATCCCC	AGPAT1	exc5	rs112485576	rs75195903	chr6-32197207-32197207	chr6	NA	NA
rs77631579	AGPAT1_exc5	chr6	31807068	31807068	1	-	chr6:31807068:G:A	G	A	SNV	c(-3, 6)	FIGLA	ctgccagacAggtggcggg	0.799856	0.984503	6.22747	7.61688	0.003	6.48e-05	strong	1	1.38941	0.179662	0.0135783,0.000799403,0.00874427,0.0177596,0.444444,0.0138889,-inf,-inf,0.00107875,0.000656325,0.00129735,-inf,-inf,-inf,0.00334821,0.0238095,-inf,-inf,-inf,-inf,-inf,-inf,-inf,-inf,-inf,-inf,-inf,-inf,-inf,-inf,-inf,	chr6-31807068-31807068	CGGACCCTAGCCTGGGCTGCCAGACGGGTGGCGGGACTCAGCGCCTGAGCT	GCCTGGGATCGGACCCGACGGTCTGCCCACCGCCCTGAGTCGCGGACTCGA	AGPAT1	exc5	rs112485576	rs77631579	chr6-31807068-31807068	chr6	0.001	1
rs2071279	AGPAT1_exc5	chr6	32197097	32197097	1	+	chr6:32197097:C:A	C	A	SNV	c(-3, 6)	FIGLA	gccagtgacAcctggggta	0.794943	0.979808	6.19051	7.58155	0.00337	0.000109	strong	1	1.39105	0.179873	0.208067,0.28624,0.23829,0.197611,0.380597,0.361111,0.233333,0.285714,0.247303,0.204594,0.233264,0.175,0.237094,0.274549,0.321205,-inf,-inf,0.233581,0.375,-inf,-inf,0.204765,-inf,0.249064,-inf,0.223697,-inf,-inf,0.264901,-inf,-inf,	chr6-32197097-32197097	GCTGGGGAGACAGAGGGCCAGTGACCCCTGGGGTACCTTGGACTGCCAACT	CGACCCCTCTGTCTCCCGGTCACTGGGGACCCCATGGAACCTGACGGTTGA	AGPAT1	exc5	rs112485576	rs2071279	chr6-32197097-32197097	chr6	0	0.05
rs11557922	AGPAT1_exc5	chr6	31815660	31815660	1	-	chr6:31815660:T:C	T	C	SNV	c(-4, 5)	FLI1	cgtcgagttTccggcgtcc	0.944596	0.795481	8.00748	6.77497	7.44e-05	0.00305	strong	1	-1.23251	-0.145594	0.0289537,0.0243128,0.033016,0.00753941,0.5,0.0277778,0.00333333,0.5,0.0213053,5.96659e-05,0.0223145,0.025,0.0288616,0.0180361,-inf,0.0471698,-inf,-inf,-inf,-inf,-inf,-inf,-inf,-inf,-inf,-inf,-inf,-inf,-inf,-inf,-inf,	chr6-31815660-31815660	GCTGCAGGCACCGGCGCGTCGAGTTTCCGGCGTCCGGAAGGACCGAGCTCT	CGACGTCCGTGGCCGCGCAGCTCAAAGGCCGCAGGCCTTCCTGGCTCGAGA	AGPAT1	exc5	rs112485576	rs11557922	chr6-31815660-31815660	chr6	0.001	0.084
rs77631579	AGPAT1_exc5	chr6	31807068	31807068	1	+	chr6:31807068:G:A	G	A	SNV	c(1, 9)	FOS	ctgccagacGggtggcggg	0.993455	0.840762	4.73237	4.02396	4.77e-06	0.00693	strong	1	-0.708419	-0.148742	0.0135783,0.000799403,0.00874427,0.0177596,0.444444,0.0138889,-inf,-inf,0.00107875,0.000656325,0.00129735,-inf,-inf,-inf,0.00334821,0.0238095,-inf,-inf,-inf,-inf,-inf,-inf,-inf,-inf,-inf,-inf,-inf,-inf,-inf,-inf,-inf,	chr6-31807068-31807068	CGGACCCTAGCCTGGGCTGCCAGACGGGTGGCGGGACTCAGCGCCTGAGCT	GCCTGGGATCGGACCCGACGGTCTGCCCACCGCCCTGAGTCGCGGACTCGA	AGPAT1	exc5	rs112485576	rs77631579	chr6-31807068-31807068	chr6	0.001	1
rs33934112	AGPAT1_exc5	chr6	31815599	31815599	1	-	chr6:31815599:C:A	C	A	SNV	c(-8, 1)	FOS	gagtgactcAcgttgtccc	0.843051	0.991726	9.47049	11.1096	0.000587	1.91e-05	strong	1	1.63915	0.146342	0.0105831,0.00290176,0.0075258,0.0160849,0.5,0.0138889,0.01,0.5,0.00943905,0.00638425,0.00908147,-inf,-inf,-inf,-inf,0.00934579,-inf,-inf,-inf,-inf,-inf,-inf,-inf,-inf,-inf,-inf,-inf,-inf,-inf,-inf,-inf,	chr6-31815599-31815599	CCACTACCTTTTTCGAGAGTGACTCCCGTTGTCCCAAGGCTTCCCAGAGCG	GGTGATGGAAAAAGCTCTCACTGAGGGCAACAGGGTTCCGAAGGGTCTCGC	AGPAT1	exc5	rs112485576	rs33934112	chr6-31815599-31815599	chr6	0	0.079
rs116506298	AGPAT1_exc5	chr6	31807105	31807105	1	-	chr6:31807105:G:T	G	T	SNV	c(-2, 6)	FOXA1	aggattttGttcttttc	0.955978	0.815903	11.3542	9.715	2.29e-05	0.000656	strong	1	-1.63915	-0.1381	0.0113818,0.00604482,0.00946012,-inf,0.5,0.0138889,-inf,-inf,0.00107875,-inf,0.000778412,-inf,0.0089995,-inf,0.000446429,-inf,-inf,-inf,-inf,-inf,-inf,-inf,-inf,-inf,-inf,-inf,-inf,-inf,-inf,-inf,-inf,	chr6-31807105-31807105	TCAGCGCCTGAGCTCAAAGGATTTTGTTCTTTTCCAGAATCCTGCCATCTA	AGTCGCGGACTCGAGTTTCCTAAAACAAGAAAAGGTCTTAGGACGGTAGAT	AGPAT1	exc5	rs112485576	rs116506298	chr6-31807105-31807105	chr6	NA	NA
rs75195903	AGPAT1_exc5	chr6	32197207	32197207	1	+	chr6:32197207:A:G	A	G	SNV	c(-1, 6)	FOXA1	cacaccaAtttcctc	0.955884	0.803893	10.4515	8.8124	3.05e-05	0.00107	strong	1	-1.63915	-0.150005	0.0117812,0.003125,0.00732933,0.0354949,0.458333,-inf,-inf,-inf,-inf,0.0412291,-inf,-inf,0.00366063,-inf,-inf,0.0188679,-inf,-inf,-inf,-inf,-inf,-inf,-inf,-inf,-inf,-inf,-inf,-inf,-inf,-inf,-inf,	chr6-32197207-32197207	CCCTGTCAGGTTCCCAATCACACCAATTTCCTCCTTGTCAAACTCTAGGGG	GGGACAGTCCAAGGGTTAGTGTGGTTAAAGGAGGAACAGTTTGAGATCCCC	AGPAT1	exc5	rs112485576	rs75195903	chr6-32197207-32197207	chr6	NA	NA
rs116506298	AGPAT1_exc5	chr6	31807105	31807105	1	-	chr6:31807105:G:T	G	T	SNV	c(-2, 8)	FOXC1	aaaggattttTttcttttcca	0.773911	0.845564	9.63912	10.5087	0.000526	8.7e-05	strong	1	0.869624	0.0702269	0.0113818,0.00604482,0.00946012,-inf,0.5,0.0138889,-inf,-inf,0.00107875,-inf,0.000778412,-inf,0.0089995,-inf,0.000446429,-inf,-inf,-inf,-inf,-inf,-inf,-inf,-inf,-inf,-inf,-inf,-inf,-inf,-inf,-inf,-inf,	chr6-31807105-31807105	TCAGCGCCTGAGCTCAAAGGATTTTGTTCTTTTCCAGAATCCTGCCATCTA	AGTCGCGGACTCGAGTTTCCTAAAACAAGAAAAGGTCTTAGGACGGTAGAT	AGPAT1	exc5	rs112485576	rs116506298	chr6-31807105-31807105	chr6	NA	NA
rs116506298	AGPAT1_exc5	chr6	31807105	31807105	1	-	chr6:31807105:G:T	G	T	SNV	c(-2, 8)	FOXC2	aaaggattttTttcttttcca	0.754752	0.862628	7.59168	8.63277	0.00122	8.15e-05	strong	1	1.04108	0.104542	0.0113818,0.00604482,0.00946012,-inf,0.5,0.0138889,-inf,-inf,0.00107875,-inf,0.000778412,-inf,0.0089995,-inf,0.000446429,-inf,-inf,-inf,-inf,-inf,-inf,-inf,-inf,-inf,-inf,-inf,-inf,-inf,-inf,-inf,-inf,	chr6-31807105-31807105	TCAGCGCCTGAGCTCAAAGGATTTTGTTCTTTTCCAGAATCCTGCCATCTA	AGTCGCGGACTCGAGTTTCCTAAAACAAGAAAAGGTCTTAGGACGGTAGAT	AGPAT1	exc5	rs112485576	rs116506298	chr6-31807105-31807105	chr6	NA	NA
rs11414738	AGPAT1_exc5	chr6	31814509	31814524	16	+	chr6:31814509-31814524:AAAAAAAAAAAAAAAA:AAAAAAAAAAAAA	AAAAAAAAAAAAAAAA	AAAAAAAAAAAAA	Deletion	c(-10, -3)	FOXC2	AAAAAAAAAAAAAttaaaaataa	0.86097	0.785456	8.61677	7.888	8.61e-05	0.000647	strong	14:16:00	-0.72877	-0.0731806	0.495607,0,-inf,-inf,-inf,-inf,-inf,-inf,-inf,-inf,-inf,0.394737,-inf,-inf,-inf,-inf,-inf,-inf,-inf,-inf,-inf,-inf,-inf,-inf,-inf,-inf,-inf,-inf,-inf,-inf,-inf,	chr6-31814509-31814524	GGGCGACAGAGCGAGACTCCGTCTCAAAAAAAAAAAAAAAATTAAAAATAAATAAATAAAAATAAA	CCCGCTGTCTCGCTCTGAGGCAGAGTTTTTTTTTTTTTTTTAATTTTTATTTATTTATTTTTATTT	AGPAT1	exc5	rs112485576	rs11414738	chr6-31814509-31814524	chr6	0.001	0.112
rs8192579	AGPAT1_exc5	chr6	32196022	32196022	1	-	chr6:32196022:T:A	T	A	SNV	c(-12, 3)	FOXD1	atcccagtggttacgTtggtgagcgacgtcc	0.833998	0.781141	11.6668	10.9435	9.59e-05	0.000445	strong	1	-0.723291	-0.0518922	0.0842652,0.0424082,0.0650006,0.0541096,0.478261,0.0324074,0.0116667,0.333333,0.0477346,0.0565632,0.0552673,0.025,-inf,-inf,0.0459821,0.0730519,-inf,0.0962733,-inf,-inf,-inf,-inf,-inf,-inf,-inf,0.0614013,-inf,-inf,-inf,-inf,-inf,	chr6-32196022-32196022	GCGTCAGCAGATCCCAGTGGTTACGTTGGTGAGCGACGTCCGCCGGCGCTA	CGCAGTCGTCTAGGGTCACCAATGCAACCACTCGCTGCAGGCGGCCGCGAT	AGPAT1	exc5	rs112485576	rs8192579	chr6-32196022-32196022	chr6	0.001	0.263
rs60189689	AGPAT1_exc5	chr6	31864064	31864075	12	-	chr6:31864064-31864075:TTTTTTTTTTTT:TTTTTTTTT	TTTTTTTTTTTT	TTTTTTTTT	Deletion	c(-9, 2)	FOXJ2	gctcTTTTTTTTTTTTaatcttttttctt	0.784073	0.737133	11.8245	11.1339	6.42e-05	0.00026	weak	10:12:00	-0.690616	-0.0460369	0.0688898,0.00476939,1.59276e-05,-inf,-inf,-inf,-inf,-inf,-inf,-inf,-inf,0.075,-inf,-inf,-inf,-inf,-inf,-inf,-inf,-inf,-inf,-inf,-inf,-inf,-inf,-inf,-inf,-inf,-inf,-inf,-inf,	chr6-31864064-31864075	TGCTGGGAAGTCTCTCTAATGGCTCTTTTTTTTTTTTAATCTTTTTTCTTTGTTTTGAGACG	ACGACCCTTCAGAGAGATTACCGAGAAAAAAAAAAAATTAGAAAAAAGAAACAAAACTCTGC	AGPAT1	exc5	rs112485576	rs60189689	chr6-31864064-31864075	chr6	0.001	0.355
rs1053924	AGPAT1_exc5	chr6	32152938	32152938	1	-	chr6:32152938:T:A	T	A	SNV	c(-5, 8)	FOXJ2	acagccagataatTattattcttccct	0.923351	0.870631	9.49283	8.96157	6.91e-06	5.22e-05	weak	1	-0.531255	-0.0517529	0.314097,0.3006,0.289716,0.3843,0.205128,0.194444,0.33,0.23913,0.314186,0.438701,0.306954,0.325,0.294169,0.322645,0.29658,-inf,-inf,0.319002,0.210526,-inf,-inf,0.306333,-inf,-inf,0.349747,-inf,-inf,-inf,-inf,-inf,-inf,	chr6-32152938-32152938	TTAAACAAAAACACAGCCAGATAATTATTATTCTTCCCTTACGTCCCCCCA	AATTTGTTTTTGTGTCGGTCTATTAATAATAAGAAGGGAATGCAGGGGGGT	AGPAT1	exc5	rs112485576	rs1053924	chr6-32152938-32152938	chr6	0	0.019
rs116506298	AGPAT1_exc5	chr6	31807105	31807105	1	-	chr6:31807105:G:T	G	T	SNV	c(-4, 8)	FOXJ3	tcaaaggattttTttcttttccaga	0.761806	0.836083	10.957	11.9999	0.000241	2.72e-05	strong	1	1.04286	0.0729206	0.0113818,0.00604482,0.00946012,-inf,0.5,0.0138889,-inf,-inf,0.00107875,-inf,0.000778412,-inf,0.0089995,-inf,0.000446429,-inf,-inf,-inf,-inf,-inf,-inf,-inf,-inf,-inf,-inf,-inf,-inf,-inf,-inf,-inf,-inf,	chr6-31807105-31807105	TCAGCGCCTGAGCTCAAAGGATTTTGTTCTTTTCCAGAATCCTGCCATCTA	AGTCGCGGACTCGAGTTTCCTAAAACAAGAAAAGGTCTTAGGACGGTAGAT	AGPAT1	exc5	rs112485576	rs116506298	chr6-31807105-31807105	chr6	NA	NA
rs17201171	AGPAT1_exc5	chr6	31806198	31806198	1	-	chr6:31806198:T:C	T	C	SNV	c(-4, 6)	FOXN1	tagggaggagCgtcctttgac	0.765045	0.989574	5.83978	7.47894	0.0043	3.24e-05	strong	1	1.63915	0.216961	0.0309505,0.0257196,0.0357021,0.00684932,0.5,0.0324074,0.00333333,0.5,0.0213053,5.96659e-05,0.0230929,0.025,0.0311834,0.0180361,0.0111607,0.0462963,-inf,0.0481771,0.047619,-inf,-inf,0.0420871,-inf,0.0524345,-inf,-inf,-inf,-inf,-inf,-inf,-inf,	chr6-31806198-31806198	TGGGAAGGAGCATGGTAGGGAGGAGTGTCCTTTGACAGTATTACCAAATAC	ACCCTTCCTCGTACCATCCCTCCTCACAGGAAACTGTCATAATGGTTTATG	AGPAT1	exc5	rs112485576	rs17201171	chr6-31806198-31806198	chr6	0.001	0.084
rs60189689	AGPAT1_exc5	chr6	31864064	31864075	12	+	chr6:31864064-31864075:TTTTTTTTTTTT:TTTTTTTTT	TTTTTTTTTTTT	TTTTTTTTT	Deletion	c(-8, 9)	FOXP1	ctaatggctcTTTTTTTTTTTTaatcttttttctttgtttt	0.80069	0.778477	18.4657	17.9622	4.21e-06	1.02e-05	weak	10:12:00	-0.503508	-0.0219075	0.0688898,0.00476939,1.59276e-05,-inf,-inf,-inf,-inf,-inf,-inf,-inf,-inf,0.075,-inf,-inf,-inf,-inf,-inf,-inf,-inf,-inf,-inf,-inf,-inf,-inf,-inf,-inf,-inf,-inf,-inf,-inf,-inf,	chr6-31864064-31864075	TGCTGGGAAGTCTCTCTAATGGCTCTTTTTTTTTTTTAATCTTTTTTCTTTGTTTTGAGACG	ACGACCCTTCAGAGAGATTACCGAGAAAAAAAAAAAATTAGAAAAAAGAAACAAAACTCTGC	AGPAT1	exc5	rs112485576	rs60189689	chr6-31864064-31864075	chr6	0.001	0.355
rs8192581	AGPAT1_exc5	chr6	32195887	32195887	1	+	chr6:32195887:C:T	C	T	SNV	c(-6, 5)	GCM	agagccccgccCccatgcggggg	0.941003	0.838945	9.30668	8.31507	7.8e-05	0.000836	strong	1	-0.991614	-0.100367	0.0133786,0.00584942,0.00435226,0.00479124,0.416667,0.0925926,-inf,0.5,0.00323625,-inf,0.00233524,-inf,0.0033502,0.00300601,0.00200893,0.0140187,-inf,-inf,-inf,-inf,-inf,-inf,-inf,-inf,-inf,0.00253421,0.0251702,0.019104,-inf,-inf,-inf,	chr6-32195887-32195887	TCCGGCAGCGCGGCAGAGCCCCGCCCCCATGCGGGGGCACGCTTACTGACA	AGGCCGTCGCGCCGTCTCGGGGCGGGGGTACGCCCCCGTGCGAATGACTGT	AGPAT1	exc5	rs112485576	rs8192581	chr6-32195887-32195887	chr6	0.001	1
rs34416404	AGPAT1_exc5	chr6	31814767	31814767	1	-	chr6:31814767:C:A	C	A	SNV	c(-5, 5)	GCM1	tcctcctaccCggatcagcca	0.888211	0.817484	8.66335	7.99356	8.56e-05	0.000543	weak	1	-0.669787	-0.0688939	0.0485224,0.0364773,0.0436246,0.0171468,0.478261,0.0324074,0.0316667,0.5,0.0277778,0.019217,0.0290607,0.05,0.0423375,-inf,0.0243304,0.00934579,-inf,-inf,-inf,-inf,-inf,-inf,-inf,-inf,-inf,-inf,-inf,-inf,-inf,-inf,-inf,	chr6-31814767-31814767	GCTTTCCCCAAGTGCTCCTCCTACCCGGATCAGCCAACGCCCACATACCTC	CGAAAGGGGTTCACGAGGAGGATGGGCCTAGTCGGTTGCGGGTGTATGGAG	AGPAT1	exc5	rs112485576	rs34416404	chr6-31814767-31814767	chr6	0.005	0.172
rs34416404	AGPAT1_exc5	chr6	31814767	31814767	1	+	chr6:31814767:C:A	C	A	SNV	c(-7, 8)	GCM1	agtgctcctcctaccCggatcagccaacgcc	0.919134	0.786882	8.57037	7.37187	0.000105	0.00168	strong	1	-1.19849	-0.128826	0.0485224,0.0364773,0.0436246,0.0171468,0.478261,0.0324074,0.0316667,0.5,0.0277778,0.019217,0.0290607,0.05,0.0423375,-inf,0.0243304,0.00934579,-inf,-inf,-inf,-inf,-inf,-inf,-inf,-inf,-inf,-inf,-inf,-inf,-inf,-inf,-inf,	chr6-31814767-31814767	GCTTTCCCCAAGTGCTCCTCCTACCCGGATCAGCCAACGCCCACATACCTC	CGAAAGGGGTTCACGAGGAGGATGGGCCTAGTCGGTTGCGGGTGTATGGAG	AGPAT1	exc5	rs112485576	rs34416404	chr6-31814767-31814767	chr6	0.005	0.172
rs8192579	AGPAT1_exc5	chr6	32196022	32196022	1	-	chr6:32196022:T:A	T	A	SNV	c(-12, 1)	GMEB2	cccagtggttacgTtggtgagcgacgt	0.806936	0.765179	11.9841	11.3767	6.99e-05	0.000235	weak	1	-0.607448	-0.0410643	0.0842652,0.0424082,0.0650006,0.0541096,0.478261,0.0324074,0.0116667,0.333333,0.0477346,0.0565632,0.0552673,0.025,-inf,-inf,0.0459821,0.0730519,-inf,0.0962733,-inf,-inf,-inf,-inf,-inf,-inf,-inf,0.0614013,-inf,-inf,-inf,-inf,-inf,	chr6-32196022-32196022	GCGTCAGCAGATCCCAGTGGTTACGTTGGTGAGCGACGTCCGCCGGCGCTA	CGCAGTCGTCTAGGGTCACCAATGCAACCACTCGCTGCAGGCGGCCGCGAT	AGPAT1	exc5	rs112485576	rs8192579	chr6-32196022-32196022	chr6	0.001	0.263
rs45462992	AGPAT1_exc5	chr6	31901345	31901345	1	+	chr6:31901345:G:A	G	A	SNV	c(-7, 4)	GRHL1	gaaggaaaccgGtcagagacaaa	0.884565	0.731719	9.73705	8.10085	6.31e-05	0.00232	strong	1	-1.6362	-0.149115	0.0105831,0.0121968,0.0163417,-inf,0.5,-inf,0.0116667,-inf,0.0312837,-inf,0.0350285,0.025,-inf,0.0220441,-inf,-inf,-inf,-inf,-inf,-inf,-inf,-inf,-inf,0.0411985,-inf,0.0161794,-inf,-inf,-inf,-inf,-inf,	chr6-31901345-31901345	GCAACCCTGGTTGGGAAGGAAACCGGTCAGAGACAAAGGTCTCTGGCTCTC	CGTTGGGACCAACCCTTCCTTTGGCCAGTCTCTGTTTCCAGAGACCGAGAG	AGPAT1	exc5	rs112485576	rs45462992	chr6-31901345-31901345	chr6	0.003	0.761
rs45462992	AGPAT1_exc5	chr6	31901345	31901345	1	+	chr6:31901345:G:A	G	A	SNV	c(-6, 3)	GRHL1	aggaaaccgGtcagagaca	0.927359	0.745461	8.58307	6.94814	1.91e-05	0.00261	strong	1	-1.63493	-0.177017	0.0105831,0.0121968,0.0163417,-inf,0.5,-inf,0.0116667,-inf,0.0312837,-inf,0.0350285,0.025,-inf,0.0220441,-inf,-inf,-inf,-inf,-inf,-inf,-inf,-inf,-inf,0.0411985,-inf,0.0161794,-inf,-inf,-inf,-inf,-inf,	chr6-31901345-31901345	GCAACCCTGGTTGGGAAGGAAACCGGTCAGAGACAAAGGTCTCTGGCTCTC	CGTTGGGACCAACCCTTCCTTTGGCCAGTCTCTGTTTCCAGAGACCGAGAG	AGPAT1	exc5	rs112485576	rs45462992	chr6-31901345-31901345	chr6	0.003	0.761
rs116506298	AGPAT1_exc5	chr6	31807105	31807105	1	-	chr6:31807105:G:T	G	T	SNV	c(-4, 10)	HDAC2	gctcaaaggattttTttcttttccagaat	0.880816	0.967262	7.17446	7.86144	2.25e-05	9.87e-08	weak	1	0.686979	0.0845866	0.0113818,0.00604482,0.00946012,-inf,0.5,0.0138889,-inf,-inf,0.00107875,-inf,0.000778412,-inf,0.0089995,-inf,0.000446429,-inf,-inf,-inf,-inf,-inf,-inf,-inf,-inf,-inf,-inf,-inf,-inf,-inf,-inf,-inf,-inf,	chr6-31807105-31807105	TCAGCGCCTGAGCTCAAAGGATTTTGTTCTTTTCCAGAATCCTGCCATCTA	AGTCGCGGACTCGAGTTTCCTAAAACAAGAAAAGGTCTTAGGACGGTAGAT	AGPAT1	exc5	rs112485576	rs116506298	chr6-31807105-31807105	chr6	NA	NA
rs60189689	AGPAT1_exc5	chr6	31864064	31864075	12	-	chr6:31864064-31864075:TTTTTTTTTTTT:TTTTTTTTT	TTTTTTTTTTTT	TTTTTTTTT	Deletion	c(-9, 3)	HDAC2	ggctcTTTTTTTTTTTTaatcttttttcttt	0.915766	0.852338	7.4522	6.94815	4.06e-06	7.23e-05	weak	10:12:00	-0.504056	-0.0620635	0.0688898,0.00476939,1.59276e-05,-inf,-inf,-inf,-inf,-inf,-inf,-inf,-inf,0.075,-inf,-inf,-inf,-inf,-inf,-inf,-inf,-inf,-inf,-inf,-inf,-inf,-inf,-inf,-inf,-inf,-inf,-inf,-inf,	chr6-31864064-31864075	TGCTGGGAAGTCTCTCTAATGGCTCTTTTTTTTTTTTAATCTTTTTTCTTTGTTTTGAGACG	ACGACCCTTCAGAGAGATTACCGAGAAAAAAAAAAAATTAGAAAAAAGAAACAAAACTCTGC	AGPAT1	exc5	rs112485576	rs60189689	chr6-31864064-31864075	chr6	0.001	0.355
rs34249798	AGPAT1_exc5	chr6	31902406	31902406	1	+	chr6:31902406:G:A	G	A	SNV	c(-3, 6)	HDAC2	ccgcagcgcGcgcgcgcac	1	0.93686	8.83714	8.29154	0	5.72e-06	weak	1	-0.545595	-0.061739	0.028754,0.00952592,0.0318075,0.0756849,0.5,0.0185185,0.0116667,0.5,0.0204962,0.0581284,0.0210171,0.05,0.0295604,-inf,0.0368304,-inf,-inf,-inf,-inf,-inf,-inf,-inf,-inf,-inf,-inf,-inf,-inf,-inf,-inf,-inf,-inf,	chr6-31902406-31902406	CCGCCCGCGCCGCATCCCGCAGCGCGCGCGCGCACCCGTTCTCTCGGCTGC	GGCGGGCGCGGCGTAGGGCGTCGCGCGCGCGCGTGGGCAAGAGAGCCGACG	AGPAT1	exc5	rs112485576	rs34249798	chr6-31902406-31902406	chr6	0.001	0.303
rs35092817	AGPAT1_exc5	chr6	31863105	31863105	1	+	chr6:31863105:A:C	A	C	SNV	c(-5, 14)	HDAC2	gattggccgcggcaccaggAcacgtcacaggggcggggc	0.79218	0.727669	13.0484	12.0174	2.76e-05	0.000238	strong	1	-1.03101	-0.0629828	0.0109824,0.0109293,0.00773735,0.0160959,0.5,0.0324074,0.01,0.5,0.00997843,0.00644391,0.00908147,-inf,0.00765069,-inf,0.00848214,-inf,-inf,0.022,-inf,-inf,-inf,-inf,-inf,-inf,-inf,-inf,-inf,-inf,-inf,-inf,-inf,	chr6-31863105-31863105	CTTTTTGATTGGCCGCGGCACCAGGACACGTCACAGGGGCGGGGCCGATTT	GAAAAACTAACCGGCGCCGTGGTCCTGTGCAGTGTCCCCGCCCCGGCTAAA	AGPAT1	exc5	rs112485576	rs35092817	chr6-31863105-31863105	chr6	0	0.053
rs1053924	AGPAT1_exc5	chr6	32152938	32152938	1	-	chr6:32152938:T:A	T	A	SNV	c(1, 14)	HDAC2	cacagccagataatTattattcttccctt	0.848671	0.771652	6.91901	6.30694	8.29e-05	0.000989	weak	1	-0.612068	-0.0753629	0.314097,0.3006,0.289716,0.3843,0.205128,0.194444,0.33,0.23913,0.314186,0.438701,0.306954,0.325,0.294169,0.322645,0.29658,-inf,-inf,0.319002,0.210526,-inf,-inf,0.306333,-inf,-inf,0.349747,-inf,-inf,-inf,-inf,-inf,-inf,	chr6-32152938-32152938	TTAAACAAAAACACAGCCAGATAATTATTATTCTTCCCTTACGTCCCCCCA	AATTTGTTTTTGTGTCGGTCTATTAATAATAAGAAGGGAATGCAGGGGGGT	AGPAT1	exc5	rs112485576	rs1053924	chr6-32152938-32152938	chr6	0	0.019
rs1554270406	AGPAT1_exc5	chr6	31901957	31901957	1	+	chr6:31901957:G:AC	G	AC	Insertion	c(-12, 5)	HERPUD1	gcgcggggatgcacggACacgcgcgcgcgcgcggg	0.668263	0.821516	10.3573	12.6745	0.00312	6.08e-05	strong	2	2.31714	0.150727	0.0948482,-inf,-inf,-inf,-inf,-inf,-inf,-inf,-inf,-inf,-inf,-inf,-inf,-inf,-inf,-inf,-inf,-inf,-inf,-inf,-inf,-inf,-inf,-inf,-inf,-inf,-inf,-inf,-inf,-inf,-inf,	chr6-31901957-31901957	AGCGCGCAGGCGCGGGGATGCACGGGACGCGCGCGCGCGCGGGGCCGGCTC	TCGCGCGTCCGCGCCCCTACGTGCCCTGCGCGCGCGCGCGCCCCGGCCGAG	AGPAT1	exc5	rs112485576	rs1554270406	chr6-31901957-31901957	chr6	NA	NA
rs115360806	AGPAT1_exc5	chr6	32196761	32196761	1	+	chr6:32196761:G:A	G	A	SNV	c(-12, 1)	HF1H3B	gggtgggagttggGgggggaaactcac	0.797699	0.738958	14.0114	12.9969	5.69e-05	0.000313	strong	1	-1.01446	-0.0579521	0.0107827,0.000206044,0.00662589,-inf,0.5,-inf,-inf,-inf,-inf,-inf,-inf,-inf,-inf,0.001002,-inf,-inf,-inf,-inf,-inf,-inf,-inf,-inf,-inf,-inf,-inf,-inf,-inf,-inf,-inf,-inf,-inf,	chr6-32196761-32196761	GTGTGGTGTTGAGGGTGGGAGTTGGGGGGGGAAACTCACGCGGCCCGTACT	CACACCACAACTCCCACCCTCAACCCCCCCCTTTGAGTGCGCCGGGCATGA	AGPAT1	exc5	rs112485576	rs115360806	chr6-32196761-32196761	chr6	NA	NA
rs8192581	AGPAT1_exc5	chr6	32195887	32195887	1	-	chr6:32195887:C:T	C	T	SNV	c(-8, 5)	HF1H3B	gcagagccccgccCccatgcgggggca	0.87582	0.780907	15.3605	13.7214	3.64e-06	9.43e-05	strong	1	-1.63915	-0.0936384	0.0133786,0.00584942,0.00435226,0.00479124,0.416667,0.0925926,-inf,0.5,0.00323625,-inf,0.00233524,-inf,0.0033502,0.00300601,0.00200893,0.0140187,-inf,-inf,-inf,-inf,-inf,-inf,-inf,-inf,-inf,0.00253421,0.0251702,0.019104,-inf,-inf,-inf,	chr6-32195887-32195887	TCCGGCAGCGCGGCAGAGCCCCGCCCCCATGCGGGGGCACGCTTACTGACA	AGGCCGTCGCGCCGTCTCGGGGCGGGGGTACGCCCCCGTGCGAATGACTGT	AGPAT1	exc5	rs112485576	rs8192581	chr6-32195887-32195887	chr6	0.001	1
rs2242668	AGPAT1_exc5	chr6	31806044	31806044	1	-	chr6:31806044:C:G	C	G	SNV	c(-7, 6)	HF1H3B	tgggcacacccacCcccaacagacttg	0.810641	0.715728	14.2349	12.5958	3.7e-05	0.000559	strong	1	-1.63915	-0.0936384	0.139177,0.0906547,0.129514,0.142662,0.415254,0.0972222,0.015,0.5,0.0560949,0.113067,0.0607161,0.1,0.117097,0.0641283,0.05625,0.280952,-inf,0.177061,0,-inf,-inf,0.154778,-inf,0.170412,-inf,0.118602,-inf,-inf,0.0592105,-inf,-inf,	chr6-31806044-31806044	GTTCCAGGGCCCTGGGCACACCCACCCCCAACAGACTTGTTGGAACAGGTA	CAAGGTCCCGGGACCCGTGTGGGTGGGGGTTGTCTGAACAACCTTGTCCAT	AGPAT1	exc5	rs112485576	rs2242668	chr6-31806044-31806044	chr6	0	0.068
rs33934112	AGPAT1_exc5	chr6	31815599	31815599	1	+	chr6:31815599:C:A	C	A	SNV	c(-6, 3)	HMGN3	gagtgactcAcgttgtccc	0.827349	0.98982	8.54267	10.1818	0.00159	5.72e-05	strong	1	1.63915	0.15938	0.0105831,0.00290176,0.0075258,0.0160849,0.5,0.0138889,0.01,0.5,0.00943905,0.00638425,0.00908147,-inf,-inf,-inf,-inf,0.00934579,-inf,-inf,-inf,-inf,-inf,-inf,-inf,-inf,-inf,-inf,-inf,-inf,-inf,-inf,-inf,	chr6-31815599-31815599	CCACTACCTTTTTCGAGAGTGACTCCCGTTGTCCCAAGGCTTCCCAGAGCG	GGTGATGGAAAAAGCTCTCACTGAGGGCAACAGGGTTCCGAAGGGTCTCGC	AGPAT1	exc5	rs112485576	rs33934112	chr6-31815599-31815599	chr6	0	0.079
rs12525922	AGPAT1_exc5	chr6	31901358	31901358	1	-	chr6:31901358:G:A	G	A	SNV	c(-9, 3)	HNF4	tcagagacaaagGtctctggctctc	0.926915	0.845099	12.6432	11.5465	2.44e-06	5.43e-05	strong	1	-1.09667	-0.0805022	0.028754,0.00556112,0.0194869,0.0334471,0.425,0.00462963,-inf,0.5,0.000809061,0.0543284,0.00103788,-inf,0.0112523,0.001002,-inf,-inf,-inf,0.0284553,-inf,-inf,-inf,-inf,-inf,0.00749064,-inf,-inf,-inf,-inf,-inf,-inf,-inf,	chr6-31901358-31901358	GGAAGGAAACCGGTCAGAGACAAAGGTCTCTGGCTCTCCGAAGCCAAGGCT	CCTTCCTTTGGCCAGTCTCTGTTTCCAGAGACCGAGAGGCTTCGGTTCCGA	AGPAT1	exc5	rs112485576	rs12525922	chr6-31901358-31901358	chr6	0.001	1
rs12525922	AGPAT1_exc5	chr6	31901358	31901358	1	-	chr6:31901358:G:A	G	A	SNV	c(-10, 3)	HNF4	gtcagagacaaagGtctctggctctcc	0.842803	0.802136	9.19055	8.75894	9.03e-05	0.00029	weak	1	-0.431612	-0.0397472	0.028754,0.00556112,0.0194869,0.0334471,0.425,0.00462963,-inf,0.5,0.000809061,0.0543284,0.00103788,-inf,0.0112523,0.001002,-inf,-inf,-inf,0.0284553,-inf,-inf,-inf,-inf,-inf,0.00749064,-inf,-inf,-inf,-inf,-inf,-inf,-inf,	chr6-31901358-31901358	GGAAGGAAACCGGTCAGAGACAAAGGTCTCTGGCTCTCCGAAGCCAAGGCT	CCTTCCTTTGGCCAGTCTCTGTTTCCAGAGACCGAGAGGCTTCGGTTCCGA	AGPAT1	exc5	rs112485576	rs12525922	chr6-31901358-31901358	chr6	0.001	1
rs17201171	AGPAT1_exc5	chr6	31806198	31806198	1	+	chr6:31806198:T:C	T	C	SNV	c(1, 12)	HNF4	ggtagggaggagTgtcctttgacag	0.863985	0.770114	8.20696	7.3356	4.61e-05	0.000646	strong	1	-0.871353	-0.0920166	0.0309505,0.0257196,0.0357021,0.00684932,0.5,0.0324074,0.00333333,0.5,0.0213053,5.96659e-05,0.0230929,0.025,0.0311834,0.0180361,0.0111607,0.0462963,-inf,0.0481771,0.047619,-inf,-inf,0.0420871,-inf,0.0524345,-inf,-inf,-inf,-inf,-inf,-inf,-inf,	chr6-31806198-31806198	TGGGAAGGAGCATGGTAGGGAGGAGTGTCCTTTGACAGTATTACCAAATAC	ACCCTTCCTCGTACCATCCCTCCTCACAGGAAACTGTCATAATGGTTTATG	AGPAT1	exc5	rs112485576	rs17201171	chr6-31806198-31806198	chr6	0.001	0.084
rs17201171	AGPAT1_exc5	chr6	31806198	31806198	1	+	chr6:31806198:T:C	T	C	SNV	c(1, 12)	HNF4	ggtagggaggagTgtcctttgacag	0.824466	0.775358	11.2699	10.6117	9.94e-05	0.000381	weak	1	-0.658245	-0.0483194	0.0309505,0.0257196,0.0357021,0.00684932,0.5,0.0324074,0.00333333,0.5,0.0213053,5.96659e-05,0.0230929,0.025,0.0311834,0.0180361,0.0111607,0.0462963,-inf,0.0481771,0.047619,-inf,-inf,0.0420871,-inf,0.0524345,-inf,-inf,-inf,-inf,-inf,-inf,-inf,	chr6-31806198-31806198	TGGGAAGGAGCATGGTAGGGAGGAGTGTCCTTTGACAGTATTACCAAATAC	ACCCTTCCTCGTACCATCCCTCCTCACAGGAAACTGTCATAATGGTTTATG	AGPAT1	exc5	rs112485576	rs17201171	chr6-31806198-31806198	chr6	0.001	0.084
rs9394078	AGPAT1_exc5	chr6	31901161	31901161	1	+	chr6:31901161:C:G	C	G	SNV	c(-8, 14)	HNF4	ggtgagcaggcggccaagatgaCcttgtggcctcgaaacttgagg	0.863296	0.804358	7.25579	6.78899	6.82e-05	0.000636	weak	1	-0.4668	-0.0559812	0.0585064,0.0377824,0.0248782,0.0756331,0.482143,0.00925926,0.0766667,0.5,0.0369471,0.0878983,0.0337312,-inf,0.032556,-inf,-inf,0.161238,-inf,-inf,0.15,-inf,-inf,-inf,-inf,0.0131086,0.140306,0.0242965,0.0429471,-inf,0.10596,-inf,-inf,	chr6-31901161-31901161	AAGGGTGAGCAGGCGGCCAAGATGACCTTGTGGCCTCGAAACTTGAGGCTG	TTCCCACTCGTCCGCCGGTTCTACTGGAACACCGGAGCTTTGAACTCCGAC	AGPAT1	exc5	rs112485576	rs9394078	chr6-31901161-31901161	chr6	0	0.1
rs3134947	AGPAT1_exc5	chr6	32177428	32177428	1	+	chr6:32177428:C:T	C	T	SNV	c(-2, 6)	HNF4A	gggttgagTccagagct	0.830125	0.969806	9.89861	11.5378	0.000381	7.63e-06	strong	1	1.63915	0.137835	0.155551,0.200819,0.181635,0.062116,0.410256,0.0740741,0.125,0.4375,0.221953,0.00214797,0.229113,0.25,0.183956,0.204409,0.204464,0.0377358,-inf,0.159619,0.0322581,-inf,-inf,0.144442,-inf,-inf,0.0997475,-inf,-inf,-inf,-inf,-inf,-inf,	chr6-32177428-32177428	TTGCACCACTCACAAAGGGGTTGAGCCCAGAGCTTTCCTGCTCTGAAGGTT	AACGTGGTGAGTGTTTCCCCAACTCGGGTCTCGAAAGGACGAGACTTCCAA	AGPAT1	exc5	rs112485576	rs3134947	chr6-32177428-32177428	chr6	0.004	0.294
rs12525922	AGPAT1_exc5	chr6	31901358	31901358	1	+	chr6:31901358:G:A	G	A	SNV	c(-10, 3)	HNF4A	gtcagagacaaagGtctctggctctcc	0.787687	0.748429	13.3929	12.7389	7.3e-05	0.000229	weak	1	-0.653994	-0.0386297	0.028754,0.00556112,0.0194869,0.0334471,0.425,0.00462963,-inf,0.5,0.000809061,0.0543284,0.00103788,-inf,0.0112523,0.001002,-inf,-inf,-inf,0.0284553,-inf,-inf,-inf,-inf,-inf,0.00749064,-inf,-inf,-inf,-inf,-inf,-inf,-inf,	chr6-31901358-31901358	GGAAGGAAACCGGTCAGAGACAAAGGTCTCTGGCTCTCCGAAGCCAAGGCT	CCTTCCTTTGGCCAGTCTCTGTTTCCAGAGACCGAGAGGCTTCGGTTCCGA	AGPAT1	exc5	rs112485576	rs12525922	chr6-31901358-31901358	chr6	0.001	1
rs17201171	AGPAT1_exc5	chr6	31806198	31806198	1	-	chr6:31806198:T:C	T	C	SNV	c(-1, 12)	HNF4A	tggtagggaggagTgtcctttgacagt	0.90004	0.826463	7.27663	6.70586	4.41e-05	0.000361	weak	1	-0.570769	-0.0708849	0.0309505,0.0257196,0.0357021,0.00684932,0.5,0.0324074,0.00333333,0.5,0.0213053,5.96659e-05,0.0230929,0.025,0.0311834,0.0180361,0.0111607,0.0462963,-inf,0.0481771,0.047619,-inf,-inf,0.0420871,-inf,0.0524345,-inf,-inf,-inf,-inf,-inf,-inf,-inf,	chr6-31806198-31806198	TGGGAAGGAGCATGGTAGGGAGGAGTGTCCTTTGACAGTATTACCAAATAC	ACCCTTCCTCGTACCATCCCTCCTCACAGGAAACTGTCATAATGGTTTATG	AGPAT1	exc5	rs112485576	rs17201171	chr6-31806198-31806198	chr6	0.001	0.084
rs2071279	AGPAT1_exc5	chr6	32197097	32197097	1	-	chr6:32197097:C:A	C	A	SNV	c(-9, 7)	HNF4A	acagagggccagtgacCcctggggtaccttgga	0.950701	0.780424	8.85089	7.31311	1.75e-05	0.00156	strong	1	-1.53778	-0.165422	0.208067,0.28624,0.23829,0.197611,0.380597,0.361111,0.233333,0.285714,0.247303,0.204594,0.233264,0.175,0.237094,0.274549,0.321205,-inf,-inf,0.233581,0.375,-inf,-inf,0.204765,-inf,0.249064,-inf,0.223697,-inf,-inf,0.264901,-inf,-inf,	chr6-32197097-32197097	GCTGGGGAGACAGAGGGCCAGTGACCCCTGGGGTACCTTGGACTGCCAACT	CGACCCCTCTGTCTCCCGGTCACTGGGGACCCCATGGAACCTGACGGTTGA	AGPAT1	exc5	rs112485576	rs2071279	chr6-32197097-32197097	chr6	0	0.05
rs12525922	AGPAT1_exc5	chr6	31901358	31901358	1	+	chr6:31901358:G:A	G	A	SNV	c(-6, 2)	HNF4G	agacaaagGtctctggc	0.945856	0.807559	11.3688	9.72961	2.29e-05	0.000656	strong	1	-1.63915	-0.136477	0.028754,0.00556112,0.0194869,0.0334471,0.425,0.00462963,-inf,0.5,0.000809061,0.0543284,0.00103788,-inf,0.0112523,0.001002,-inf,-inf,-inf,0.0284553,-inf,-inf,-inf,-inf,-inf,0.00749064,-inf,-inf,-inf,-inf,-inf,-inf,-inf,	chr6-31901358-31901358	GGAAGGAAACCGGTCAGAGACAAAGGTCTCTGGCTCTCCGAAGCCAAGGCT	CCTTCCTTTGGCCAGTCTCTGTTTCCAGAGACCGAGAGGCTTCGGTTCCGA	AGPAT1	exc5	rs112485576	rs12525922	chr6-31901358-31901358	chr6	0.001	1
rs1053924	AGPAT1_exc5	chr6	32152938	32152938	1	-	chr6:32152938:T:A	T	A	SNV	c(-10, 6)	HOXD1	aacacagccagataatTattattcttcccttac	0.96948	0.916278	8.43585	7.98912	7.45e-06	0.000151	weak	1	-0.446734	-0.0513953	0.314097,0.3006,0.289716,0.3843,0.205128,0.194444,0.33,0.23913,0.314186,0.438701,0.306954,0.325,0.294169,0.322645,0.29658,-inf,-inf,0.319002,0.210526,-inf,-inf,0.306333,-inf,-inf,0.349747,-inf,-inf,-inf,-inf,-inf,-inf,	chr6-32152938-32152938	TTAAACAAAAACACAGCCAGATAATTATTATTCTTCCCTTACGTCCCCCCA	AATTTGTTTTTGTGTCGGTCTATTAATAATAAGAAGGGAATGCAGGGGGGT	AGPAT1	exc5	rs112485576	rs1053924	chr6-32152938-32152938	chr6	0	0.019
rs1008438	AGPAT1_exc5	chr6	31815431	31815431	1	-	chr6:31815431:A:C	A	C	SNV	c(-4, 8)	HSF1	cgggaggcgaaaCccctggaatatt	0.87877	0.98654	13.5734	15.2125	1.56e-05	5.96e-08	strong	1	1.63915	0.10632	0.46226,0.255059,0.482047,0.471653,0.272727,0.49537,0.323333,0.5,-inf,0.427864,-inf,-inf,-inf,-inf,-inf,0.5,-inf,-inf,0.04,-inf,-inf,-inf,-inf,-inf,-inf,-inf,-inf,-inf,-inf,-inf,-inf,	chr6-31815431-31815431	CTGGGGGGCAGGACGGGAGGCGAAAACCCTGGAATATTCCCGACCTGGCAG	GACCCCCCGTCCTGCCCTCCGCTTTTGGGACCTTATAAGGGCTGGACCGTC	AGPAT1	exc5	rs112485576	rs1008438	chr6-31815431-31815431	chr6	0.007	0.236
rs3134947	AGPAT1_exc5	chr6	32177428	32177428	1	+	chr6:32177428:C:T	C	T	SNV	c(-1, 11)	HSF4	aaaggggttgagTccagagctttcc	0.788507	0.875332	8.08816	8.94563	0.000681	7.25e-05	strong	1	0.85747	0.0842571	0.155551,0.200819,0.181635,0.062116,0.410256,0.0740741,0.125,0.4375,0.221953,0.00214797,0.229113,0.25,0.183956,0.204409,0.204464,0.0377358,-inf,0.159619,0.0322581,-inf,-inf,0.144442,-inf,-inf,0.0997475,-inf,-inf,-inf,-inf,-inf,-inf,	chr6-32177428-32177428	TTGCACCACTCACAAAGGGGTTGAGCCCAGAGCTTTCCTGCTCTGAAGGTT	AACGTGGTGAGTGTTTCCCCAACTCGGGTCTCGAAAGGACGAGACTTCCAA	AGPAT1	exc5	rs112485576	rs3134947	chr6-32177428-32177428	chr6	0.004	0.294
rs2071279	AGPAT1_exc5	chr6	32197097	32197097	1	+	chr6:32197097:C:A	C	A	SNV	c(-3, 6)	ID4	gccagtgacAcctggggta	0.808174	0.991818	7.27679	8.89199	0.00342	6.2e-05	strong	1	1.6152	0.180189	0.208067,0.28624,0.23829,0.197611,0.380597,0.361111,0.233333,0.285714,0.247303,0.204594,0.233264,0.175,0.237094,0.274549,0.321205,-inf,-inf,0.233581,0.375,-inf,-inf,0.204765,-inf,0.249064,-inf,0.223697,-inf,-inf,0.264901,-inf,-inf,	chr6-32197097-32197097	GCTGGGGAGACAGAGGGCCAGTGACCCCTGGGGTACCTTGGACTGCCAACT	CGACCCCTCTGTCTCCCGGTCACTGGGGACCCCATGGAACCTGACGGTTGA	AGPAT1	exc5	rs112485576	rs2071279	chr6-32197097-32197097	chr6	0	0.05
rs113065708	AGPAT1_exc5	chr6	31807011	31807011	1	-	chr6:31807011:T:C	T	C	SNV	c(-3, 8)	INSM1	ttccgacttccCccctggccggc	0.729664	0.888624	7.67645	9.3156	0.00363	7.69e-05	strong	1	1.63915	0.156646	0.0289537,0.0260985,0.0329895,0.00684932,0.5,0.0277778,0.00333333,0.5,0.0213053,5.96659e-05,0.0230929,0.025,0.0288791,-inf,0.0111607,0.047619,-inf,-inf,-inf,-inf,-inf,-inf,-inf,-inf,-inf,-inf,-inf,-inf,-inf,-inf,-inf,	chr6-31807011-31807011	CGGGGTTTCCTTCATTCCGACTTCCTCCCTGGCCGGCCGGCTCCCATTGCG	GCCCCAAAGGAAGTAAGGCTGAAGGAGGGACCGGCCGGCCGAGGGTAACGC	AGPAT1	exc5	rs112485576	rs113065708	chr6-31807011-31807011	chr6	0.001	0.084
rs116506298	AGPAT1_exc5	chr6	31807105	31807105	1	-	chr6:31807105:G:T	G	T	SNV	c(-1, 9)	IRF	aaaggattttTttcttttcca	0.852271	0.953352	7.96119	8.88129	0.000608	6.2e-05	strong	1	0.920105	0.0988731	0.0113818,0.00604482,0.00946012,-inf,0.5,0.0138889,-inf,-inf,0.00107875,-inf,0.000778412,-inf,0.0089995,-inf,0.000446429,-inf,-inf,-inf,-inf,-inf,-inf,-inf,-inf,-inf,-inf,-inf,-inf,-inf,-inf,-inf,-inf,	chr6-31807105-31807105	TCAGCGCCTGAGCTCAAAGGATTTTGTTCTTTTCCAGAATCCTGCCATCTA	AGTCGCGGACTCGAGTTTCCTAAAACAAGAAAAGGTCTTAGGACGGTAGAT	AGPAT1	exc5	rs112485576	rs116506298	chr6-31807105-31807105	chr6	NA	NA
rs8192581	AGPAT1_exc5	chr6	32195887	32195887	1	-	chr6:32195887:C:T	C	T	SNV	c(-11, 3)	IRF1	ggcagagccccgccCccatgcgggggcac	0.987303	0.926055	10.1149	9.50474	1.59e-07	7.39e-06	weak	1	-0.610142	-0.0595762	0.0133786,0.00584942,0.00435226,0.00479124,0.416667,0.0925926,-inf,0.5,0.00323625,-inf,0.00233524,-inf,0.0033502,0.00300601,0.00200893,0.0140187,-inf,-inf,-inf,-inf,-inf,-inf,-inf,-inf,-inf,0.00253421,0.0251702,0.019104,-inf,-inf,-inf,	chr6-32195887-32195887	TCCGGCAGCGCGGCAGAGCCCCGCCCCCATGCGGGGGCACGCTTACTGACA	AGGCCGTCGCGCCGTCTCGGGGCGGGGGTACGCCCCCGTGCGAATGACTGT	AGPAT1	exc5	rs112485576	rs8192581	chr6-32195887-32195887	chr6	0.001	1
rs116506298	AGPAT1_exc5	chr6	31807105	31807105	1	-	chr6:31807105:G:T	G	T	SNV	c(-4, 8)	IRF2	tcaaaggattttTttcttttccaga	0.731561	0.831761	12.1877	13.8268	0.00053	3.35e-05	strong	1	1.63915	0.0988691	0.0113818,0.00604482,0.00946012,-inf,0.5,0.0138889,-inf,-inf,0.00107875,-inf,0.000778412,-inf,0.0089995,-inf,0.000446429,-inf,-inf,-inf,-inf,-inf,-inf,-inf,-inf,-inf,-inf,-inf,-inf,-inf,-inf,-inf,-inf,	chr6-31807105-31807105	TCAGCGCCTGAGCTCAAAGGATTTTGTTCTTTTCCAGAATCCTGCCATCTA	AGTCGCGGACTCGAGTTTCCTAAAACAAGAAAAGGTCTTAGGACGGTAGAT	AGPAT1	exc5	rs112485576	rs116506298	chr6-31807105-31807105	chr6	NA	NA
rs505997	AGPAT1_exc5	chr6	32154155	32154155	1	-	chr6:32154155:C:T	C	T	SNV	c(-8, 9)	IRF2	tccgtcattcccctgcgTtctctttcctcaccctt	0.722868	0.833282	11.0255	12.6646	0.00115	6.34e-05	strong	1	1.63915	0.108269	0.04373,0.0392679,0.0594658,-inf,0.5,0.0277778,0.0166667,-inf,0.0528587,-inf,0.057862,0.025,0.0544466,0.0400802,0.00870925,-inf,-inf,0.0604651,0,-inf,-inf,0.0644727,-inf,-inf,-inf,-inf,-inf,-inf,-inf,-inf,-inf,	chr6-32154155-32154155	CCCTCCCATCCGTCATTCCCCTGCGCTCTCTTTCCTCACCCTTCCCCCCGC	GGGAGGGTAGGCAGTAAGGGGACGCGAGAGAAAGGAGTGGGAAGGGGGGCG	AGPAT1	exc5	rs112485576	rs505997	chr6-32154155-32154155	chr6	0.006	0.843
rs45462992	AGPAT1_exc5	chr6	31901345	31901345	1	+	chr6:31901345:G:A	G	A	SNV	c(-15, 5)	IRF3	cctggttgggaaggaaaccgAtcagagacaaaggtctctgg	0.673627	0.760555	12.4124	13.9561	0.000837	6.86e-05	strong	1	1.54369	0.0847798	0.0105831,0.0121968,0.0163417,-inf,0.5,-inf,0.0116667,-inf,0.0312837,-inf,0.0350285,0.025,-inf,0.0220441,-inf,-inf,-inf,-inf,-inf,-inf,-inf,-inf,-inf,0.0411985,-inf,0.0161794,-inf,-inf,-inf,-inf,-inf,	chr6-31901345-31901345	GCAACCCTGGTTGGGAAGGAAACCGGTCAGAGACAAAGGTCTCTGGCTCTC	CGTTGGGACCAACCCTTCCTTTGGCCAGTCTCTGTTTCCAGAGACCGAGAG	AGPAT1	exc5	rs112485576	rs45462992	chr6-31901345-31901345	chr6	0.003	0.761
rs1008438	AGPAT1_exc5	chr6	31815431	31815431	1	+	chr6:31815431:A:C	A	C	SNV	c(-10, 4)	IRF4	gacgggaggcgaaaCccctggaatattcc	0.799984	0.936492	7.73655	9.00279	0.00161	9.7e-05	strong	1	1.26623	0.132011	0.46226,0.255059,0.482047,0.471653,0.272727,0.49537,0.323333,0.5,-inf,0.427864,-inf,-inf,-inf,-inf,-inf,0.5,-inf,-inf,0.04,-inf,-inf,-inf,-inf,-inf,-inf,-inf,-inf,-inf,-inf,-inf,-inf,	chr6-31815431-31815431	CTGGGGGGCAGGACGGGAGGCGAAAACCCTGGAATATTCCCGACCTGGCAG	GACCCCCCGTCCTGCCCTCCGCTTTTGGGACCTTATAAGGGCTGGACCGTC	AGPAT1	exc5	rs112485576	rs1008438	chr6-31815431-31815431	chr6	0.007	0.236
rs17493811	AGPAT1_exc5	chr6	32177622	32177622	1	+	chr6:32177622:C:G	C	G	SNV	c(-6, 8)	IRF4	atgttcccactatcGaaacgtcgggctaa	0.780138	0.943867	7.55246	9.0712	0.00248	6.23e-05	strong	1	1.51874	0.158336	0.0107827,0.0256264,0.0168121,0.00821355,0.4375,-inf,0.04,0.5,0.0323625,0.0265513,0.0236118,0.025,0.0189024,0.0220441,0.0404018,0.0141509,-inf,0.0272727,-inf,-inf,-inf,-inf,-inf,-inf,0.00757576,-inf,-inf,-inf,-inf,-inf,-inf,	chr6-32177622-32177622	GCCGCAGATCGATGTTCCCACTATCCAAACGTCGGGCTAATCCCAGTTCTG	CGGCGTCTAGCTACAAGGGTGATAGGTTTGCAGCCCGATTAGGGTCAAGAC	AGPAT1	exc5	rs112485576	rs17493811	chr6-32177622-32177622	chr6	0	0.053
rs1008438	AGPAT1_exc5	chr6	31815431	31815431	1	+	chr6:31815431:A:C	A	C	SNV	c(-11, 3)	IRF5	gacgggaggcgaaaCccctggaatattcc	0.762645	0.908211	7.83184	9.27517	0.0022	9.12e-05	strong	1	1.44334	0.141708	0.46226,0.255059,0.482047,0.471653,0.272727,0.49537,0.323333,0.5,-inf,0.427864,-inf,-inf,-inf,-inf,-inf,0.5,-inf,-inf,0.04,-inf,-inf,-inf,-inf,-inf,-inf,-inf,-inf,-inf,-inf,-inf,-inf,	chr6-31815431-31815431	CTGGGGGGCAGGACGGGAGGCGAAAACCCTGGAATATTCCCGACCTGGCAG	GACCCCCCGTCCTGCCCTCCGCTTTTGGGACCTTATAAGGGCTGGACCGTC	AGPAT1	exc5	rs112485576	rs1008438	chr6-31815431-31815431	chr6	0.007	0.236
rs45462992	AGPAT1_exc5	chr6	31901345	31901345	1	+	chr6:31901345:G:A	G	A	SNV	c(-9, 4)	IRF5	gggaaggaaaccgAtcagagacaaagg	0.721854	0.828297	8.12878	9.26984	0.00109	5.75e-05	strong	1	1.14106	0.102701	0.0105831,0.0121968,0.0163417,-inf,0.5,-inf,0.0116667,-inf,0.0312837,-inf,0.0350285,0.025,-inf,0.0220441,-inf,-inf,-inf,-inf,-inf,-inf,-inf,-inf,-inf,0.0411985,-inf,0.0161794,-inf,-inf,-inf,-inf,-inf,	chr6-31901345-31901345	GCAACCCTGGTTGGGAAGGAAACCGGTCAGAGACAAAGGTCTCTGGCTCTC	CGTTGGGACCAACCCTTCCTTTGGCCAGTCTCTGTTTCCAGAGACCGAGAG	AGPAT1	exc5	rs112485576	rs45462992	chr6-31901345-31901345	chr6	0.003	0.761
rs17493811	AGPAT1_exc5	chr6	32177622	32177622	1	+	chr6:32177622:C:G	C	G	SNV	c(-7, 7)	IRF5	atgttcccactatcGaaacgtcgggctaa	0.795328	0.9484	8.1559	9.67367	0.00129	4.2e-05	strong	1	1.51777	0.149015	0.0107827,0.0256264,0.0168121,0.00821355,0.4375,-inf,0.04,0.5,0.0323625,0.0265513,0.0236118,0.025,0.0189024,0.0220441,0.0404018,0.0141509,-inf,0.0272727,-inf,-inf,-inf,-inf,-inf,-inf,0.00757576,-inf,-inf,-inf,-inf,-inf,-inf,	chr6-32177622-32177622	GCCGCAGATCGATGTTCCCACTATCCAAACGTCGGGCTAATCCCAGTTCTG	CGGCGTCTAGCTACAAGGGTGATAGGTTTGCAGCCCGATTAGGGTCAAGAC	AGPAT1	exc5	rs112485576	rs17493811	chr6-32177622-32177622	chr6	0	0.053
rs17493811	AGPAT1_exc5	chr6	32177622	32177622	1	+	chr6:32177622:C:G	C	G	SNV	c(-4, 6)	IRF5	tcccactatcGaaacgtcggg	0.772205	0.932347	7.76728	9.32121	0.00199	5.7e-05	strong	1	1.55393	0.155741	0.0107827,0.0256264,0.0168121,0.00821355,0.4375,-inf,0.04,0.5,0.0323625,0.0265513,0.0236118,0.025,0.0189024,0.0220441,0.0404018,0.0141509,-inf,0.0272727,-inf,-inf,-inf,-inf,-inf,-inf,0.00757576,-inf,-inf,-inf,-inf,-inf,-inf,	chr6-32177622-32177622	GCCGCAGATCGATGTTCCCACTATCCAAACGTCGGGCTAATCCCAGTTCTG	CGGCGTCTAGCTACAAGGGTGATAGGTTTGCAGCCCGATTAGGGTCAAGAC	AGPAT1	exc5	rs112485576	rs17493811	chr6-32177622-32177622	chr6	0	0.053
rs1008438	AGPAT1_exc5	chr6	31815431	31815431	1	+	chr6:31815431:A:C	A	C	SNV	c(-10, 6)	IRF6	aggacgggaggcgaaaCccctggaatattcccg	0.779435	0.946389	7.10111	8.55708	0.00243	6.21e-05	strong	1	1.45597	0.161333	0.46226,0.255059,0.482047,0.471653,0.272727,0.49537,0.323333,0.5,-inf,0.427864,-inf,-inf,-inf,-inf,-inf,0.5,-inf,-inf,0.04,-inf,-inf,-inf,-inf,-inf,-inf,-inf,-inf,-inf,-inf,-inf,-inf,	chr6-31815431-31815431	CTGGGGGGCAGGACGGGAGGCGAAAACCCTGGAATATTCCCGACCTGGCAG	GACCCCCCGTCCTGCCCTCCGCTTTTGGGACCTTATAAGGGCTGGACCGTC	AGPAT1	exc5	rs112485576	rs1008438	chr6-31815431-31815431	chr6	0.007	0.236
rs3130280	AGPAT1_exc5	chr6	32153882	32153882	1	-	chr6:32153882:T:C	T	C	SNV	c(-11, 5)	IRF7	ggggaaatcggactttCgggtcgctgggggcaa	0.754455	0.851841	10.326	11.6052	0.000374	2.09e-05	strong	1	1.27919	0.094396	0.0439297,0.0400248,0.0594998,-inf,0.5,0.0277778,0.0166667,-inf,0.0531284,-inf,0.0586404,0.025,0.0545968,0.0400802,0.00892857,-inf,-inf,-inf,-inf,-inf,-inf,-inf,-inf,-inf,-inf,-inf,-inf,-inf,-inf,-inf,-inf,	chr6-32153882-32153882	AATCAAGGCGGGGAAATCGGACTTTTGGGTCGCTGGGGGCAACGAAGCCTG	TTAGTTCCGCCCCTTTAGCCTGAAAACCCAGCGACCCCCGTTGCTTCGGAC	AGPAT1	exc5	rs112485576	rs3130280	chr6-32153882-32153882	chr6	0.006	0.843
rs505997	AGPAT1_exc5	chr6	32154155	32154155	1	-	chr6:32154155:C:T	C	T	SNV	c(-6, 11)	IRF7	tccgtcattcccctgcgTtctctttcctcaccctt	0.751798	0.890768	7.1389	8.3901	0.00232	6.76e-05	strong	1	1.2512	0.133482	0.04373,0.0392679,0.0594658,-inf,0.5,0.0277778,0.0166667,-inf,0.0528587,-inf,0.057862,0.025,0.0544466,0.0400802,0.00870925,-inf,-inf,0.0604651,0,-inf,-inf,0.0644727,-inf,-inf,-inf,-inf,-inf,-inf,-inf,-inf,-inf,	chr6-32154155-32154155	CCCTCCCATCCGTCATTCCCCTGCGCTCTCTTTCCTCACCCTTCCCCCCGC	GGGAGGGTAGGCAGTAAGGGGACGCGAGAGAAAGGAGTGGGAAGGGGGGCG	AGPAT1	exc5	rs112485576	rs505997	chr6-32154155-32154155	chr6	0.006	0.843
rs2071280	AGPAT1_exc5	chr6	32197092	32197092	1	-	chr6:32197092:G:C	G	C	SNV	c(1, 7)	ITGB2	agggccaCtgacccc	0.937974	1	7.58694	8.08103	0.000229	0	weak	1	0.494089	0.0611419	0.230232,0.315219,0.270116,0.198294,0.380435,0.365741,0.268333,0.285714,0.266721,0.204594,0.254541,0.2,0.270686,0.321643,0.33683,-inf,-inf,0.220497,-inf,-inf,-inf,-inf,-inf,0.249064,-inf,0.252311,0.306641,0.303063,0.296053,-inf,-inf,	chr6-32197092-32197092	CAGAAGCTGGGGAGACAGAGGGCCAGTGACCCCTGGGGTACCTTGGACTGC	GTCTTCGACCCCTCTGTCTCCCGGTCACTGGGGACCCCATGGAACCTGACG	AGPAT1	exc5	rs112485576	rs2071280	chr6-32197092-32197092	chr6	0	0.036
rs1008438	AGPAT1_exc5	chr6	31815431	31815431	1	-	chr6:31815431:A:C	A	C	SNV	c(-2, 12)	JUND	gacgggaggcgaaaAccctggaatattcc	0.873766	0.776958	9.89645	8.83821	2.68e-05	0.000498	strong	1	-1.05824	-0.0938458	0.46226,0.255059,0.482047,0.471653,0.272727,0.49537,0.323333,0.5,-inf,0.427864,-inf,-inf,-inf,-inf,-inf,0.5,-inf,-inf,0.04,-inf,-inf,-inf,-inf,-inf,-inf,-inf,-inf,-inf,-inf,-inf,-inf,	chr6-31815431-31815431	CTGGGGGGCAGGACGGGAGGCGAAAACCCTGGAATATTCCCGACCTGGCAG	GACCCCCCGTCCTGCCCTCCGCTTTTGGGACCTTATAAGGGCTGGACCGTC	AGPAT1	exc5	rs112485576	rs1008438	chr6-31815431-31815431	chr6	0.007	0.236
rs2242668	AGPAT1_exc5	chr6	31806044	31806044	1	+	chr6:31806044:C:G	C	G	SNV	c(-6, 8)	KLF12	ctgggcacacccacGcccaacagacttgt	0.850157	0.9269	10.81	11.7623	0.000102	1.19e-05	strong	1	0.952261	0.0751626	0.139177,0.0906547,0.129514,0.142662,0.415254,0.0972222,0.015,0.5,0.0560949,0.113067,0.0607161,0.1,0.117097,0.0641283,0.05625,0.280952,-inf,0.177061,0,-inf,-inf,0.154778,-inf,0.170412,-inf,0.118602,-inf,-inf,0.0592105,-inf,-inf,	chr6-31806044-31806044	GTTCCAGGGCCCTGGGCACACCCACCCCCAACAGACTTGTTGGAACAGGTA	CAAGGTCCCGGGACCCGTGTGGGTGGGGGTTGTCTGAACAACCTTGTCCAT	AGPAT1	exc5	rs112485576	rs2242668	chr6-31806044-31806044	chr6	0	0.068
rs8192581	AGPAT1_exc5	chr6	32195887	32195887	1	+	chr6:32195887:C:T	C	T	SNV	c(-10, 7)	KLF13	cgcggcagagccccgccCccatgcgggggcacgct	0.797258	0.691191	12.1177	10.5595	8.17e-05	0.00141	strong	1	-1.55821	-0.103219	0.0133786,0.00584942,0.00435226,0.00479124,0.416667,0.0925926,-inf,0.5,0.00323625,-inf,0.00233524,-inf,0.0033502,0.00300601,0.00200893,0.0140187,-inf,-inf,-inf,-inf,-inf,-inf,-inf,-inf,-inf,0.00253421,0.0251702,0.019104,-inf,-inf,-inf,	chr6-32195887-32195887	TCCGGCAGCGCGGCAGAGCCCCGCCCCCATGCGGGGGCACGCTTACTGACA	AGGCCGTCGCGCCGTCTCGGGGCGGGGGTACGCCCCCGTGCGAATGACTGT	AGPAT1	exc5	rs112485576	rs8192581	chr6-32195887-32195887	chr6	0.001	1
rs8192581	AGPAT1_exc5	chr6	32195887	32195887	1	+	chr6:32195887:C:T	C	T	SNV	c(-9, 4)	KLF14	gcagagccccgccCccatgcgggggca	0.900623	0.785062	10.6522	9.31983	2.94e-05	0.000674	strong	1	-1.33234	-0.11293	0.0133786,0.00584942,0.00435226,0.00479124,0.416667,0.0925926,-inf,0.5,0.00323625,-inf,0.00233524,-inf,0.0033502,0.00300601,0.00200893,0.0140187,-inf,-inf,-inf,-inf,-inf,-inf,-inf,-inf,-inf,0.00253421,0.0251702,0.019104,-inf,-inf,-inf,	chr6-32195887-32195887	TCCGGCAGCGCGGCAGAGCCCCGCCCCCATGCGGGGGCACGCTTACTGACA	AGGCCGTCGCGCCGTCTCGGGGCGGGGGTACGCCCCCGTGCGAATGACTGT	AGPAT1	exc5	rs112485576	rs8192581	chr6-32195887-32195887	chr6	0.001	1
rs2242668	AGPAT1_exc5	chr6	31806044	31806044	1	+	chr6:31806044:C:G	C	G	SNV	c(-6, 7)	KLF14	tgggcacacccacGcccaacagacttg	0.847861	0.889527	10.0439	10.5242	0.000127	4.13e-05	weak	1	0.480386	0.0407178	0.139177,0.0906547,0.129514,0.142662,0.415254,0.0972222,0.015,0.5,0.0560949,0.113067,0.0607161,0.1,0.117097,0.0641283,0.05625,0.280952,-inf,0.177061,0,-inf,-inf,0.154778,-inf,0.170412,-inf,0.118602,-inf,-inf,0.0592105,-inf,-inf,	chr6-31806044-31806044	GTTCCAGGGCCCTGGGCACACCCACCCCCAACAGACTTGTTGGAACAGGTA	CAAGGTCCCGGGACCCGTGTGGGTGGGGGTTGTCTGAACAACCTTGTCCAT	AGPAT1	exc5	rs112485576	rs2242668	chr6-31806044-31806044	chr6	0	0.068
rs8192581	AGPAT1_exc5	chr6	32195887	32195887	1	+	chr6:32195887:C:T	C	T	SNV	c(-8, 2)	KLF16	gagccccgccCccatgcgggg	0.962962	0.838777	9.34555	8.17122	5.96e-06	0.000401	strong	1	-1.17433	-0.121117	0.0133786,0.00584942,0.00435226,0.00479124,0.416667,0.0925926,-inf,0.5,0.00323625,-inf,0.00233524,-inf,0.0033502,0.00300601,0.00200893,0.0140187,-inf,-inf,-inf,-inf,-inf,-inf,-inf,-inf,-inf,0.00253421,0.0251702,0.019104,-inf,-inf,-inf,	chr6-32195887-32195887	TCCGGCAGCGCGGCAGAGCCCCGCCCCCATGCGGGGGCACGCTTACTGACA	AGGCCGTCGCGCCGTCTCGGGGCGGGGGTACGCCCCCGTGCGAATGACTGT	AGPAT1	exc5	rs112485576	rs8192581	chr6-32195887-32195887	chr6	0.001	1
rs2242668	AGPAT1_exc5	chr6	31806044	31806044	1	+	chr6:31806044:C:G	C	G	SNV	c(-7, 3)	KLF16	gcacacccacCcccaacagac	0.920271	0.876091	8.94186	8.52407	3.79e-05	0.000162	weak	1	-0.41778	-0.0430888	0.139177,0.0906547,0.129514,0.142662,0.415254,0.0972222,0.015,0.5,0.0560949,0.113067,0.0607161,0.1,0.117097,0.0641283,0.05625,0.280952,-inf,0.177061,0,-inf,-inf,0.154778,-inf,0.170412,-inf,0.118602,-inf,-inf,0.0592105,-inf,-inf,	chr6-31806044-31806044	GTTCCAGGGCCCTGGGCACACCCACCCCCAACAGACTTGTTGGAACAGGTA	CAAGGTCCCGGGACCCGTGTGGGTGGGGGTTGTCTGAACAACCTTGTCCAT	AGPAT1	exc5	rs112485576	rs2242668	chr6-31806044-31806044	chr6	0	0.068
rs515688	AGPAT1_exc5	chr6	31864261	31864261	1	+	chr6:31864261:A:G	A	G	SNV	c(-2, 7)	KLF4	ttttagtagGgaggggttt	0.772557	0.944272	7.29229	8.86018	0.00306	9.25e-05	strong	1	1.56789	0.167349	0.0377396,0.100106,0.0763157,-inf,0.45,0.00462963,0.0983333,0.5,0.130259,-inf,0.129995,0.15,0.0832631,0.126253,0.111161,-inf,-inf,-inf,-inf,-inf,-inf,-inf,-inf,-inf,-inf,-inf,-inf,-inf,-inf,-inf,-inf,	chr6-31864261-31864261	AGCTAATTTTTTGTATTTTTAGTAGAGAGGGGTTTCACCATGTGGGCCAGG	TCGATTAAAAAACATAAAAATCATCTCTCCCCAAAGTGGTACACCCGGTCC	AGPAT1	exc5	rs112485576	rs515688	chr6-31864261-31864261	chr6	0.003	0.484
rs8192581	AGPAT1_exc5	chr6	32195887	32195887	1	-	chr6:32195887:C:T	C	T	SNV	c(-8, 1)	KLF4	agccccgccCccatgcggg	0.991478	0.832525	9.2912	7.83985	9.54e-06	0.000933	strong	1	-1.45136	-0.15491	0.0133786,0.00584942,0.00435226,0.00479124,0.416667,0.0925926,-inf,0.5,0.00323625,-inf,0.00233524,-inf,0.0033502,0.00300601,0.00200893,0.0140187,-inf,-inf,-inf,-inf,-inf,-inf,-inf,-inf,-inf,0.00253421,0.0251702,0.019104,-inf,-inf,-inf,	chr6-32195887-32195887	TCCGGCAGCGCGGCAGAGCCCCGCCCCCATGCGGGGGCACGCTTACTGACA	AGGCCGTCGCGCCGTCTCGGGGCGGGGGTACGCCCCCGTGCGAATGACTGT	AGPAT1	exc5	rs112485576	rs8192581	chr6-32195887-32195887	chr6	0.001	1
rs515688	AGPAT1_exc5	chr6	31864261	31864261	1	-	chr6:31864261:A:G	A	G	SNV	c(-5, 10)	KLF7	ttgtatttttagtagGgaggggtttcaccat	0.760591	0.923167	7.57029	9.12562	0.00254	6.54e-05	strong	1	1.55533	0.157731	0.0377396,0.100106,0.0763157,-inf,0.45,0.00462963,0.0983333,0.5,0.130259,-inf,0.129995,0.15,0.0832631,0.126253,0.111161,-inf,-inf,-inf,-inf,-inf,-inf,-inf,-inf,-inf,-inf,-inf,-inf,-inf,-inf,-inf,-inf,	chr6-31864261-31864261	AGCTAATTTTTTGTATTTTTAGTAGAGAGGGGTTTCACCATGTGGGCCAGG	TCGATTAAAAAACATAAAAATCATCTCTCCCCAAAGTGGTACACCCGGTCC	AGPAT1	exc5	rs112485576	rs515688	chr6-31864261-31864261	chr6	0.003	0.484
rs8192581	AGPAT1_exc5	chr6	32195887	32195887	1	+	chr6:32195887:C:T	C	T	SNV	c(-11, 4)	KLF7	cggcagagccccgccCccatgcgggggcacg	0.9814	0.860398	9.68272	8.52511	3.95e-06	0.000284	strong	1	-1.15761	-0.117396	0.0133786,0.00584942,0.00435226,0.00479124,0.416667,0.0925926,-inf,0.5,0.00323625,-inf,0.00233524,-inf,0.0033502,0.00300601,0.00200893,0.0140187,-inf,-inf,-inf,-inf,-inf,-inf,-inf,-inf,-inf,0.00253421,0.0251702,0.019104,-inf,-inf,-inf,	chr6-32195887-32195887	TCCGGCAGCGCGGCAGAGCCCCGCCCCCATGCGGGGGCACGCTTACTGACA	AGGCCGTCGCGCCGTCTCGGGGCGGGGGTACGCCCCCGTGCGAATGACTGT	AGPAT1	exc5	rs112485576	rs8192581	chr6-32195887-32195887	chr6	0.001	1
rs2242668	AGPAT1_exc5	chr6	31806044	31806044	1	+	chr6:31806044:C:G	C	G	SNV	c(-8, 7)	KLF7	cctgggcacacccacGcccaacagacttgtt	0.884055	0.94955	8.75144	9.37802	0.000168	2.9e-05	weak	1	0.626573	0.0635427	0.139177,0.0906547,0.129514,0.142662,0.415254,0.0972222,0.015,0.5,0.0560949,0.113067,0.0607161,0.1,0.117097,0.0641283,0.05625,0.280952,-inf,0.177061,0,-inf,-inf,0.154778,-inf,0.170412,-inf,0.118602,-inf,-inf,0.0592105,-inf,-inf,	chr6-31806044-31806044	GTTCCAGGGCCCTGGGCACACCCACCCCCAACAGACTTGTTGGAACAGGTA	CAAGGTCCCGGGACCCGTGTGGGTGGGGGTTGTCTGAACAACCTTGTCCAT	AGPAT1	exc5	rs112485576	rs2242668	chr6-31806044-31806044	chr6	0	0.068
rs2071279	AGPAT1_exc5	chr6	32197097	32197097	1	-	chr6:32197097:C:A	C	A	SNV	c(-4, 7)	LMO2	gggccagtgacAcctggggtacc	0.781723	0.983197	6.55915	8.19831	0.00433	3.56e-05	strong	1	1.63915	0.196659	0.208067,0.28624,0.23829,0.197611,0.380597,0.361111,0.233333,0.285714,0.247303,0.204594,0.233264,0.175,0.237094,0.274549,0.321205,-inf,-inf,0.233581,0.375,-inf,-inf,0.204765,-inf,0.249064,-inf,0.223697,-inf,-inf,0.264901,-inf,-inf,	chr6-32197097-32197097	GCTGGGGAGACAGAGGGCCAGTGACCCCTGGGGTACCTTGGACTGCCAACT	CGACCCCTCTGTCTCCCGGTCACTGGGGACCCCATGGAACCTGACGGTTGA	AGPAT1	exc5	rs112485576	rs2071279	chr6-32197097-32197097	chr6	0	0.05
rs1554270406	AGPAT1_exc5	chr6	31901957	31901957	1	+	chr6:31901957:G:AC	G	AC	Insertion	c(-6, 11)	MAX	cgcggggatgcacggGacgcgcgcgcgcgcggg	0.77559	0.529327	12.7839	8.81948	7.82e-05	0.0208	strong	2	-3.96441	-0.241784	0.0948482,-inf,-inf,-inf,-inf,-inf,-inf,-inf,-inf,-inf,-inf,-inf,-inf,-inf,-inf,-inf,-inf,-inf,-inf,-inf,-inf,-inf,-inf,-inf,-inf,-inf,-inf,-inf,-inf,-inf,-inf,	chr6-31901957-31901957	AGCGCGCAGGCGCGGGGATGCACGGGACGCGCGCGCGCGCGGGGCCGGCTC	TCGCGCGTCCGCGCCCCTACGTGCCCTGCGCGCGCGCGCGCCCCGGCCGAG	AGPAT1	exc5	rs112485576	rs1554270406	chr6-31901957-31901957	chr6	NA	NA
rs8192579	AGPAT1_exc5	chr6	32196022	32196022	1	+	chr6:32196022:T:A	T	A	SNV	c(-6, 3)	MAX	gtggttacgAtggtgagcg	0.834975	0.887276	8.85375	9.39773	0.000223	5.34e-05	weak	1	0.543982	0.0514639	0.0842652,0.0424082,0.0650006,0.0541096,0.478261,0.0324074,0.0116667,0.333333,0.0477346,0.0565632,0.0552673,0.025,-inf,-inf,0.0459821,0.0730519,-inf,0.0962733,-inf,-inf,-inf,-inf,-inf,-inf,-inf,0.0614013,-inf,-inf,-inf,-inf,-inf,	chr6-32196022-32196022	GCGTCAGCAGATCCCAGTGGTTACGTTGGTGAGCGACGTCCGCCGGCGCTA	CGCAGTCGTCTAGGGTCACCAATGCAACCACTCGCTGCAGGCGGCCGCGAT	AGPAT1	exc5	rs112485576	rs8192579	chr6-32196022-32196022	chr6	0.001	0.263
rs33934112	AGPAT1_exc5	chr6	31815599	31815599	1	+	chr6:31815599:C:A	C	A	SNV	c(-7, 2)	MAX	gagtgactcAcgttgtccc	0.832888	0.997837	8.4554	10.0946	0.00107	2.29e-05	strong	1	1.63915	0.162035	0.0105831,0.00290176,0.0075258,0.0160849,0.5,0.0138889,0.01,0.5,0.00943905,0.00638425,0.00908147,-inf,-inf,-inf,-inf,0.00934579,-inf,-inf,-inf,-inf,-inf,-inf,-inf,-inf,-inf,-inf,-inf,-inf,-inf,-inf,-inf,	chr6-31815599-31815599	CCACTACCTTTTTCGAGAGTGACTCCCGTTGTCCCAAGGCTTCCCAGAGCG	GGTGATGGAAAAAGCTCTCACTGAGGGCAACAGGGTTCCGAAGGGTCTCGC	AGPAT1	exc5	rs112485576	rs33934112	chr6-31815599-31815599	chr6	0	0.079
rs515688	AGPAT1_exc5	chr6	31864261	31864261	1	+	chr6:31864261:A:G	A	G	SNV	c(-2, 5)	MAZ	ttagtagGgaggggt	0.840602	0.969999	7.93305	9.13476	0.000656	1.53e-05	strong	1	1.20171	0.12766	0.0377396,0.100106,0.0763157,-inf,0.45,0.00462963,0.0983333,0.5,0.130259,-inf,0.129995,0.15,0.0832631,0.126253,0.111161,-inf,-inf,-inf,-inf,-inf,-inf,-inf,-inf,-inf,-inf,-inf,-inf,-inf,-inf,-inf,-inf,	chr6-31864261-31864261	AGCTAATTTTTTGTATTTTTAGTAGAGAGGGGTTTCACCATGTGGGCCAGG	TCGATTAAAAAACATAAAAATCATCTCTCCCCAAAGTGGTACACCCGGTCC	AGPAT1	exc5	rs112485576	rs515688	chr6-31864261-31864261	chr6	0.003	0.484
rs116606947	AGPAT1_exc5	chr6	31902090	31902090	1	+	chr6:31902090:G:A	G	A	SNV	c(-2, 5)	MAZ	gaagaggGgagggaa	1	0.870603	9.41338	8.21167	0	0.000397	strong	1	-1.20171	-0.12766	0.0127796,0.0244574,0.0172428,0.0112281,0.45,-inf,0.04,0.5,-inf,0.0268689,-inf,0.025,0.0205939,-inf,0.0366071,-inf,-inf,-inf,-inf,-inf,-inf,-inf,-inf,-inf,-inf,-inf,-inf,-inf,-inf,-inf,-inf,	chr6-31902090-31902090	CTAGGACTCGGGGAGGAGGAAGAGGGGAGGGAATTAAAGGAGCAGGATCCC	GATCCTGAGCCCCTCCTCCTTCTCCCCTCCCTTAATTTCCTCGTCCTAGGG	AGPAT1	exc5	rs112485576	rs116606947	chr6-31902090-31902090	chr6	0.001	0.101
rs558702	AGPAT1_exc5	chr6	31902549	31902549	1	-	chr6:31902549:G:A	G	A	SNV	c(-6, 10)	MEF2A	cgtggctaacagagctAttggtagctattaccc	0.766659	0.890151	10.4667	12.1059	0.000612	1.66e-05	strong	1	1.63915	0.120846	0.0335463,0.0951368,0.0709207,-inf,0.5,0.00462963,0.0983333,0.5,0.12891,-inf,0.128438,-inf,0.0783072,-inf,0.111161,-inf,-inf,0.0610329,0.0512821,-inf,-inf,0.0419684,-inf,-inf,-inf,-inf,-inf,-inf,-inf,-inf,-inf,	chr6-31902549-31902549	CATCCGCCCCGTGGCTAACAGAGCTGTTGGTAGCTATTACCCACGCCTGCC	GTAGGCGGGGCACCGATTGTCTCGACAACCATCGATAATGGGTGCGGACGG	AGPAT1	exc5	rs112485576	rs558702	chr6-31902549-31902549	chr6	0.005	0.564
rs558702	AGPAT1_exc5	chr6	31902549	31902549	1	-	chr6:31902549:G:A	G	A	SNV	c(-3, 8)	MEF2A	ctaacagagctAttggtagctat	0.755981	0.882177	9.92873	11.5496	0.000856	3.3e-05	strong	1	1.62086	0.124081	0.0335463,0.0951368,0.0709207,-inf,0.5,0.00462963,0.0983333,0.5,0.12891,-inf,0.128438,-inf,0.0783072,-inf,0.111161,-inf,-inf,0.0610329,0.0512821,-inf,-inf,0.0419684,-inf,-inf,-inf,-inf,-inf,-inf,-inf,-inf,-inf,	chr6-31902549-31902549	CATCCGCCCCGTGGCTAACAGAGCTGTTGGTAGCTATTACCCACGCCTGCC	GTAGGCGGGGCACCGATTGTCTCGACAACCATCGATAATGGGTGCGGACGG	AGPAT1	exc5	rs112485576	rs558702	chr6-31902549-31902549	chr6	0.005	0.564
rs558702	AGPAT1_exc5	chr6	31902549	31902549	1	+	chr6:31902549:G:A	G	A	SNV	c(-2, 7)	MEF2A	aacagagctAttggtagct	0.731355	0.859782	8.8447	10.3693	0.00148	7.06e-05	strong	1	1.52463	0.126694	0.0335463,0.0951368,0.0709207,-inf,0.5,0.00462963,0.0983333,0.5,0.12891,-inf,0.128438,-inf,0.0783072,-inf,0.111161,-inf,-inf,0.0610329,0.0512821,-inf,-inf,0.0419684,-inf,-inf,-inf,-inf,-inf,-inf,-inf,-inf,-inf,	chr6-31902549-31902549	CATCCGCCCCGTGGCTAACAGAGCTGTTGGTAGCTATTACCCACGCCTGCC	GTAGGCGGGGCACCGATTGTCTCGACAACCATCGATAATGGGTGCGGACGG	AGPAT1	exc5	rs112485576	rs558702	chr6-31902549-31902549	chr6	0.005	0.564
rs558702	AGPAT1_exc5	chr6	31902549	31902549	1	+	chr6:31902549:G:A	G	A	SNV	c(-5, 10)	MEF2A	gtggctaacagagctAttggtagctattacc	0.764087	0.887319	10.4536	12.0927	0.000587	1.81e-05	strong	1	1.63915	0.120601	0.0335463,0.0951368,0.0709207,-inf,0.5,0.00462963,0.0983333,0.5,0.12891,-inf,0.128438,-inf,0.0783072,-inf,0.111161,-inf,-inf,0.0610329,0.0512821,-inf,-inf,0.0419684,-inf,-inf,-inf,-inf,-inf,-inf,-inf,-inf,-inf,	chr6-31902549-31902549	CATCCGCCCCGTGGCTAACAGAGCTGTTGGTAGCTATTACCCACGCCTGCC	GTAGGCGGGGCACCGATTGTCTCGACAACCATCGATAATGGGTGCGGACGG	AGPAT1	exc5	rs112485576	rs558702	chr6-31902549-31902549	chr6	0.005	0.564
rs558702	AGPAT1_exc5	chr6	31902549	31902549	1	-	chr6:31902549:G:A	G	A	SNV	c(-3, 8)	MEF2B	ctaacagagctAttggtagctat	0.792	0.908904	11.3164	12.9556	0.000302	1.04e-05	strong	1	1.63915	0.115167	0.0335463,0.0951368,0.0709207,-inf,0.5,0.00462963,0.0983333,0.5,0.12891,-inf,0.128438,-inf,0.0783072,-inf,0.111161,-inf,-inf,0.0610329,0.0512821,-inf,-inf,0.0419684,-inf,-inf,-inf,-inf,-inf,-inf,-inf,-inf,-inf,	chr6-31902549-31902549	CATCCGCCCCGTGGCTAACAGAGCTGTTGGTAGCTATTACCCACGCCTGCC	GTAGGCGGGGCACCGATTGTCTCGACAACCATCGATAATGGGTGCGGACGG	AGPAT1	exc5	rs112485576	rs558702	chr6-31902549-31902549	chr6	0.005	0.564
rs558702	AGPAT1_exc5	chr6	31902549	31902549	1	-	chr6:31902549:G:A	G	A	SNV	c(-3, 8)	MEF2D	ctaacagagctAttggtagctat	0.775155	0.891192	11.1529	12.7921	0.000506	1.82e-05	strong	1	1.63915	0.114393	0.0335463,0.0951368,0.0709207,-inf,0.5,0.00462963,0.0983333,0.5,0.12891,-inf,0.128438,-inf,0.0783072,-inf,0.111161,-inf,-inf,0.0610329,0.0512821,-inf,-inf,0.0419684,-inf,-inf,-inf,-inf,-inf,-inf,-inf,-inf,-inf,	chr6-31902549-31902549	CATCCGCCCCGTGGCTAACAGAGCTGTTGGTAGCTATTACCCACGCCTGCC	GTAGGCGGGGCACCGATTGTCTCGACAACCATCGATAATGGGTGCGGACGG	AGPAT1	exc5	rs112485576	rs558702	chr6-31902549-31902549	chr6	0.005	0.564
rs77631579	AGPAT1_exc5	chr6	31807068	31807068	1	+	chr6:31807068:G:A	G	A	SNV	c(-4, 7)	MEIS2	ggctgccagacAggtggcgggac	0.708501	0.848057	6.95395	8.23993	0.00164	4.14e-05	strong	1	1.28598	0.1334	0.0135783,0.000799403,0.00874427,0.0177596,0.444444,0.0138889,-inf,-inf,0.00107875,0.000656325,0.00129735,-inf,-inf,-inf,0.00334821,0.0238095,-inf,-inf,-inf,-inf,-inf,-inf,-inf,-inf,-inf,-inf,-inf,-inf,-inf,-inf,-inf,	chr6-31807068-31807068	CGGACCCTAGCCTGGGCTGCCAGACGGGTGGCGGGACTCAGCGCCTGAGCT	GCCTGGGATCGGACCCGACGGTCTGCCCACCGCCCTGAGTCGCGGACTCGA	AGPAT1	exc5	rs112485576	rs77631579	chr6-31807068-31807068	chr6	0.001	1
rs77631579	AGPAT1_exc5	chr6	31807068	31807068	1	+	chr6:31807068:G:A	G	A	SNV	c(-4, 7)	MEIS3	ggctgccagacAggtggcgggac	0.712305	0.833165	8.19108	9.52054	0.00122	4.89e-05	strong	1	1.32946	0.117074	0.0135783,0.000799403,0.00874427,0.0177596,0.444444,0.0138889,-inf,-inf,0.00107875,0.000656325,0.00129735,-inf,-inf,-inf,0.00334821,0.0238095,-inf,-inf,-inf,-inf,-inf,-inf,-inf,-inf,-inf,-inf,-inf,-inf,-inf,-inf,-inf,	chr6-31807068-31807068	CGGACCCTAGCCTGGGCTGCCAGACGGGTGGCGGGACTCAGCGCCTGAGCT	GCCTGGGATCGGACCCGACGGTCTGCCCACCGCCCTGAGTCGCGGACTCGA	AGPAT1	exc5	rs112485576	rs77631579	chr6-31807068-31807068	chr6	0.001	1
rs2071279	AGPAT1_exc5	chr6	32197097	32197097	1	+	chr6:32197097:C:A	C	A	SNV	c(-3, 6)	MESP1	gccagtgacAcctggggta	0.847357	0.984021	6.01491	6.96073	0.00183	7.63e-05	strong	1	0.945817	0.133754	0.208067,0.28624,0.23829,0.197611,0.380597,0.361111,0.233333,0.285714,0.247303,0.204594,0.233264,0.175,0.237094,0.274549,0.321205,-inf,-inf,0.233581,0.375,-inf,-inf,0.204765,-inf,0.249064,-inf,0.223697,-inf,-inf,0.264901,-inf,-inf,	chr6-32197097-32197097	GCTGGGGAGACAGAGGGCCAGTGACCCCTGGGGTACCTTGGACTGCCAACT	CGACCCCTCTGTCTCCCGGTCACTGGGGACCCCATGGAACCTGACGGTTGA	AGPAT1	exc5	rs112485576	rs2071279	chr6-32197097-32197097	chr6	0	0.05
rs1053924	AGPAT1_exc5	chr6	32152938	32152938	1	+	chr6:32152938:T:A	T	A	SNV	c(-2, 15)	MSX2	aaacacagccagataatAattattcttcccttacg	0.736983	0.793299	9.92544	10.6497	0.000472	9.99e-05	strong	1	0.724227	0.0544211	0.314097,0.3006,0.289716,0.3843,0.205128,0.194444,0.33,0.23913,0.314186,0.438701,0.306954,0.325,0.294169,0.322645,0.29658,-inf,-inf,0.319002,0.210526,-inf,-inf,0.306333,-inf,-inf,0.349747,-inf,-inf,-inf,-inf,-inf,-inf,	chr6-32152938-32152938	TTAAACAAAAACACAGCCAGATAATTATTATTCTTCCCTTACGTCCCCCCA	AATTTGTTTTTGTGTCGGTCTATTAATAATAAGAAGGGAATGCAGGGGGGT	AGPAT1	exc5	rs112485576	rs1053924	chr6-32152938-32152938	chr6	0	0.019
rs1053924	AGPAT1_exc5	chr6	32152938	32152938	1	+	chr6:32152938:T:A	T	A	SNV	c(-2, 15)	MSX2	aaacacagccagataatAattattcttcccttacg	0.713085	0.782901	10.6476	11.6465	0.000581	8.13e-05	strong	1	0.998994	0.0677146	0.314097,0.3006,0.289716,0.3843,0.205128,0.194444,0.33,0.23913,0.314186,0.438701,0.306954,0.325,0.294169,0.322645,0.29658,-inf,-inf,0.319002,0.210526,-inf,-inf,0.306333,-inf,-inf,0.349747,-inf,-inf,-inf,-inf,-inf,-inf,	chr6-32152938-32152938	TTAAACAAAAACACAGCCAGATAATTATTATTCTTCCCTTACGTCCCCCCA	AATTTGTTTTTGTGTCGGTCTATTAATAATAAGAAGGGAATGCAGGGGGGT	AGPAT1	exc5	rs112485576	rs1053924	chr6-32152938-32152938	chr6	0	0.019
rs558702	AGPAT1_exc5	chr6	31902549	31902549	1	+	chr6:31902549:G:A	G	A	SNV	c(-10, 7)	MYB	ccgtggctaacagagctGttggtagctattaccca	0.912857	0.731592	8.24281	6.68318	7.91e-05	0.0066	strong	1	-1.55963	-0.173435	0.0335463,0.0951368,0.0709207,-inf,0.5,0.00462963,0.0983333,0.5,0.12891,-inf,0.128438,-inf,0.0783072,-inf,0.111161,-inf,-inf,0.0610329,0.0512821,-inf,-inf,0.0419684,-inf,-inf,-inf,-inf,-inf,-inf,-inf,-inf,-inf,	chr6-31902549-31902549	CATCCGCCCCGTGGCTAACAGAGCTGTTGGTAGCTATTACCCACGCCTGCC	GTAGGCGGGGCACCGATTGTCTCGACAACCATCGATAATGGGTGCGGACGG	AGPAT1	exc5	rs112485576	rs558702	chr6-31902549-31902549	chr6	0.005	0.564
rs8192581	AGPAT1_exc5	chr6	32195887	32195887	1	-	chr6:32195887:C:T	C	T	SNV	c(-8, 2)	MYC	gagccccgccCccatgcgggg	0.979081	0.882221	4.65328	4.20964	4.84e-05	0.00357	weak	1	-0.443645	-0.0934166	0.0133786,0.00584942,0.00435226,0.00479124,0.416667,0.0925926,-inf,0.5,0.00323625,-inf,0.00233524,-inf,0.0033502,0.00300601,0.00200893,0.0140187,-inf,-inf,-inf,-inf,-inf,-inf,-inf,-inf,-inf,0.00253421,0.0251702,0.019104,-inf,-inf,-inf,	chr6-32195887-32195887	TCCGGCAGCGCGGCAGAGCCCCGCCCCCATGCGGGGGCACGCTTACTGACA	AGGCCGTCGCGCCGTCTCGGGGCGGGGGTACGCCCCCGTGCGAATGACTGT	AGPAT1	exc5	rs112485576	rs8192581	chr6-32195887-32195887	chr6	0.001	1
rs558702	AGPAT1_exc5	chr6	31902549	31902549	1	-	chr6:31902549:G:A	G	A	SNV	c(-7, 14)	MYEF2	cgccccgtggctaacagagctAttggtagctattacccacgcc	0.717831	0.855092	8.90281	10.542	0.0018	6.09e-05	strong	1	1.63915	0.133564	0.0335463,0.0951368,0.0709207,-inf,0.5,0.00462963,0.0983333,0.5,0.12891,-inf,0.128438,-inf,0.0783072,-inf,0.111161,-inf,-inf,0.0610329,0.0512821,-inf,-inf,0.0419684,-inf,-inf,-inf,-inf,-inf,-inf,-inf,-inf,-inf,	chr6-31902549-31902549	CATCCGCCCCGTGGCTAACAGAGCTGTTGGTAGCTATTACCCACGCCTGCC	GTAGGCGGGGCACCGATTGTCTCGACAACCATCGATAATGGGTGCGGACGG	AGPAT1	exc5	rs112485576	rs558702	chr6-31902549-31902549	chr6	0.005	0.564
rs558702	AGPAT1_exc5	chr6	31902549	31902549	1	-	chr6:31902549:G:A	G	A	SNV	c(-7, 14)	MYEF2	cgccccgtggctaacagagctAttggtagctattacccacgcc	0.737807	0.861093	10.1264	11.7656	0.0011	4.62e-05	strong	1	1.63915	0.120416	0.0335463,0.0951368,0.0709207,-inf,0.5,0.00462963,0.0983333,0.5,0.12891,-inf,0.128438,-inf,0.0783072,-inf,0.111161,-inf,-inf,0.0610329,0.0512821,-inf,-inf,0.0419684,-inf,-inf,-inf,-inf,-inf,-inf,-inf,-inf,-inf,	chr6-31902549-31902549	CATCCGCCCCGTGGCTAACAGAGCTGTTGGTAGCTATTACCCACGCCTGCC	GTAGGCGGGGCACCGATTGTCTCGACAACCATCGATAATGGGTGCGGACGG	AGPAT1	exc5	rs112485576	rs558702	chr6-31902549-31902549	chr6	0.005	0.564
rs77631579	AGPAT1_exc5	chr6	31807068	31807068	1	+	chr6:31807068:G:A	G	A	SNV	c(-7, 8)	MYF6	cctgggctgccagacAggtggcgggactcag	0.761795	0.950423	6.06585	7.47611	0.00472	5.93e-05	strong	1	1.41026	0.179725	0.0135783,0.000799403,0.00874427,0.0177596,0.444444,0.0138889,-inf,-inf,0.00107875,0.000656325,0.00129735,-inf,-inf,-inf,0.00334821,0.0238095,-inf,-inf,-inf,-inf,-inf,-inf,-inf,-inf,-inf,-inf,-inf,-inf,-inf,-inf,-inf,	chr6-31807068-31807068	CGGACCCTAGCCTGGGCTGCCAGACGGGTGGCGGGACTCAGCGCCTGAGCT	GCCTGGGATCGGACCCGACGGTCTGCCCACCGCCCTGAGTCGCGGACTCGA	AGPAT1	exc5	rs112485576	rs77631579	chr6-31807068-31807068	chr6	0.001	1
rs77631579	AGPAT1_exc5	chr6	31807068	31807068	1	+	chr6:31807068:G:A	G	A	SNV	c(-7, 10)	MYOD1	agcctgggctgccagacAggtggcgggactcagcg	0.769458	0.965431	6.78919	8.42835	0.00516	1.87e-05	strong	1	1.63915	0.18803	0.0135783,0.000799403,0.00874427,0.0177596,0.444444,0.0138889,-inf,-inf,0.00107875,0.000656325,0.00129735,-inf,-inf,-inf,0.00334821,0.0238095,-inf,-inf,-inf,-inf,-inf,-inf,-inf,-inf,-inf,-inf,-inf,-inf,-inf,-inf,-inf,	chr6-31807068-31807068	CGGACCCTAGCCTGGGCTGCCAGACGGGTGGCGGGACTCAGCGCCTGAGCT	GCCTGGGATCGGACCCGACGGTCTGCCCACCGCCCTGAGTCGCGGACTCGA	AGPAT1	exc5	rs112485576	rs77631579	chr6-31807068-31807068	chr6	0.001	1
rs77631579	AGPAT1_exc5	chr6	31807068	31807068	1	-	chr6:31807068:G:A	G	A	SNV	c(-3, 6)	MYOD1	ctgccagacAggtggcggg	0.799336	0.998864	6.73732	8.37647	0.00394	3.81e-06	strong	1	1.63915	0.195468	0.0135783,0.000799403,0.00874427,0.0177596,0.444444,0.0138889,-inf,-inf,0.00107875,0.000656325,0.00129735,-inf,-inf,-inf,0.00334821,0.0238095,-inf,-inf,-inf,-inf,-inf,-inf,-inf,-inf,-inf,-inf,-inf,-inf,-inf,-inf,-inf,	chr6-31807068-31807068	CGGACCCTAGCCTGGGCTGCCAGACGGGTGGCGGGACTCAGCGCCTGAGCT	GCCTGGGATCGGACCCGACGGTCTGCCCACCGCCCTGAGTCGCGGACTCGA	AGPAT1	exc5	rs112485576	rs77631579	chr6-31807068-31807068	chr6	0.001	1
rs77631579	AGPAT1_exc5	chr6	31807068	31807068	1	+	chr6:31807068:G:A	G	A	SNV	c(-4, 7)	MYOD1	ggctgccagacAggtggcgggac	0.807972	0.975423	8.05441	9.69357	0.00167	5.42e-06	strong	1	1.63915	0.165002	0.0135783,0.000799403,0.00874427,0.0177596,0.444444,0.0138889,-inf,-inf,0.00107875,0.000656325,0.00129735,-inf,-inf,-inf,0.00334821,0.0238095,-inf,-inf,-inf,-inf,-inf,-inf,-inf,-inf,-inf,-inf,-inf,-inf,-inf,-inf,-inf,	chr6-31807068-31807068	CGGACCCTAGCCTGGGCTGCCAGACGGGTGGCGGGACTCAGCGCCTGAGCT	GCCTGGGATCGGACCCGACGGTCTGCCCACCGCCCTGAGTCGCGGACTCGA	AGPAT1	exc5	rs112485576	rs77631579	chr6-31807068-31807068	chr6	0.001	1
rs115360806	AGPAT1_exc5	chr6	32196761	32196761	1	+	chr6:32196761:G:A	G	A	SNV	c(-5, 7)	MZF1	ggtgggagttggAgggggaaactca	0.876138	0.981168	5.51014	6.1462	0.0003	2.61e-06	weak	1	0.636064	0.101604	0.0107827,0.000206044,0.00662589,-inf,0.5,-inf,-inf,-inf,-inf,-inf,-inf,-inf,-inf,0.001002,-inf,-inf,-inf,-inf,-inf,-inf,-inf,-inf,-inf,-inf,-inf,-inf,-inf,-inf,-inf,-inf,-inf,	chr6-32196761-32196761	GTGTGGTGTTGAGGGTGGGAGTTGGGGGGGGAAACTCACGCGGCCCGTACT	CACACCACAACTCCCACCCTCAACCCCCCCCTTTGAGTGCGCCGGGCATGA	AGPAT1	exc5	rs112485576	rs115360806	chr6-32196761-32196761	chr6	NA	NA
rs115360806	AGPAT1_exc5	chr6	32196761	32196761	1	+	chr6:32196761:G:A	G	A	SNV	c(-2, 7)	MZF1	gggagttggAgggggaaac	0.789133	1	4.98086	6.27123	0.00493	0	strong	1	1.29037	0.20576	0.0107827,0.000206044,0.00662589,-inf,0.5,-inf,-inf,-inf,-inf,-inf,-inf,-inf,-inf,0.001002,-inf,-inf,-inf,-inf,-inf,-inf,-inf,-inf,-inf,-inf,-inf,-inf,-inf,-inf,-inf,-inf,-inf,	chr6-32196761-32196761	GTGTGGTGTTGAGGGTGGGAGTTGGGGGGGGAAACTCACGCGGCCCGTACT	CACACCACAACTCCCACCCTCAACCCCCCCCTTTGAGTGCGCCGGGCATGA	AGPAT1	exc5	rs112485576	rs115360806	chr6-32196761-32196761	chr6	NA	NA
rs644452	AGPAT1_exc5	chr6	31864167	31864167	1	-	chr6:31864167:T:C	T	C	SNV	c(-5, 4)	NANOG	tccgcctccTgagttcaag	0.945829	0.836044	6.41707	5.69493	6.68e-05	0.00147	strong	1	-0.72214	-0.106614	0.250599,0.191477,0.229476,0.269625,0.415179,0.0972222,0.196667,0.461538,0.14644,0.305585,0.145563,0.125,0.233315,0.176353,0.174554,0.104762,-inf,-inf,-inf,-inf,-inf,-inf,-inf,-inf,-inf,-inf,-inf,-inf,-inf,-inf,-inf,	chr6-31864167-31864167	TCGGCTCGCTGCAACCTCCGCCTCCTGAGTTCAAGCGATTCTCCTGCTTCA	AGCCGAGCGACGTTGGAGGCGGAGGACTCAAGTTCGCTAAGAGGACGAAGT	AGPAT1	exc5	rs112485576	rs644452	chr6-31864167-31864167	chr6	0.007	0.381
rs9267810	AGPAT1_exc5	chr6	32153817	32153817	1	-	chr6:32153817:T:C	T	C	SNV	c(1, 9)	NANOG	acttcgtgtCctgctgcgg	0.895315	0.977793	6.0848	6.62732	0.000304	1.14e-05	weak	1	0.542519	0.0800956	0.155751,0.255789,0.19343,0.191468,0.383178,0.185185,0.278333,0.384615,0.222222,0.225358,0.198236,0.225,0.202253,-inf,0.352679,0.0904762,-inf,0.139535,-inf,-inf,-inf,0.15731,-inf,-inf,-inf,-inf,-inf,-inf,-inf,-inf,-inf,	chr6-32153817-32153817	CCCTTGGGGAATGCAAACTTCGTGTTCTGCTGCGGAGCCAGACGCCTGTAT	GGGAACCCCTTACGTTTGAAGCACAAGACGACGCCTCGGTCTGCGGACATA	AGPAT1	exc5	rs112485576	rs9267810	chr6-32153817-32153817	chr6	0.001	0.125
rs16867582	AGPAT1_exc5	chr6	31814840	31814840	1	-	chr6:31814840:C:A	C	A	SNV	c(1, 9)	NANOG	aaacaaggaCctactgagc	0.936706	0.856061	6.35706	5.8266	8.39e-05	0.000944	weak	1	-0.530463	-0.0783157	0.0199681,0.0229855,0.0287255,0.0273785,0.5,0.0138889,0.0116667,0.5,0.0167206,0.0022673,0.0179035,0.0526316,0.0266057,-inf,0.0363839,-inf,-inf,0.0237844,-inf,-inf,-inf,-inf,-inf,-inf,-inf,-inf,-inf,-inf,-inf,-inf,-inf,	chr6-31814840-31814840	TTTCCAGTACTTTCCCAAACAAGGACCTACTGAGCCTTTCAGGTTCACAAT	AAAGGTCATGAAAGGGTTTGTTCCTGGATGACTCGGAAAGTCCAAGTGTTA	AGPAT1	exc5	rs112485576	rs16867582	chr6-31814840-31814840	chr6	0	0.283
rs2269423	AGPAT1_exc5	chr6	32177930	32177930	1	+	chr6:32177930:A:C	A	C	SNV	c(-8, 3)	NFAT	aagaggtggaaAaagagaaggtt	0.98585	0.80884	7.73233	6.38248	6.43e-05	0.00397	strong	1	-1.34985	-0.172169	0.326677,0.358673,0.343458,0.34198,0.2173,0.212963,0.405,0.270833,0.374865,0.352148,0.364816,0.375,0.353918,0.400802,0.36317,0.400943,-inf,0.341966,0.285714,-inf,-inf,0.334536,-inf,-inf,0.29798,-inf,-inf,-inf,-inf,-inf,-inf,	chr6-32177930-32177930	ACAAGATAGGGGTGAAGAGGTGGAAAAAGAGAAGGTTAAACCCTCACAGGA	TGTTCTATCCCCACTTCTCCACCTTTTTCTCTTCCAATTTGGGAGTGTCCT	AGPAT1	exc5	rs112485576	rs2269423	chr6-32177930-32177930	chr6	0.001	0.066
rs116506298	AGPAT1_exc5	chr6	31807105	31807105	1	-	chr6:31807105:G:T	G	T	SNV	c(-2, 11)	NFAT5	ctcaaaggattttGttcttttccagaa	0.89187	0.774184	12.6437	11.0102	1.56e-05	0.00043	strong	1	-1.63347	-0.115484	0.0113818,0.00604482,0.00946012,-inf,0.5,0.0138889,-inf,-inf,0.00107875,-inf,0.000778412,-inf,0.0089995,-inf,0.000446429,-inf,-inf,-inf,-inf,-inf,-inf,-inf,-inf,-inf,-inf,-inf,-inf,-inf,-inf,-inf,-inf,	chr6-31807105-31807105	TCAGCGCCTGAGCTCAAAGGATTTTGTTCTTTTCCAGAATCCTGCCATCTA	AGTCGCGGACTCGAGTTTCCTAAAACAAGAAAAGGTCTTAGGACGGTAGAT	AGPAT1	exc5	rs112485576	rs116506298	chr6-31807105-31807105	chr6	NA	NA
rs3130280	AGPAT1_exc5	chr6	32153882	32153882	1	+	chr6:32153882:T:C	T	C	SNV	c(-17, 2)	NFATC1	ggcggggaaatcggactttCgggtcgctgggggcaacga	0.75778	0.860262	11.6417	13.1613	0.000382	1.73e-05	strong	1	1.51957	0.0997539	0.0439297,0.0400248,0.0594998,-inf,0.5,0.0277778,0.0166667,-inf,0.0531284,-inf,0.0586404,0.025,0.0545968,0.0400802,0.00892857,-inf,-inf,-inf,-inf,-inf,-inf,-inf,-inf,-inf,-inf,-inf,-inf,-inf,-inf,-inf,-inf,	chr6-32153882-32153882	AATCAAGGCGGGGAAATCGGACTTTTGGGTCGCTGGGGGCAACGAAGCCTG	TTAGTTCCGCCCCTTTAGCCTGAAAACCCAGCGACCCCCGTTGCTTCGGAC	AGPAT1	exc5	rs112485576	rs3130280	chr6-32153882-32153882	chr6	0.006	0.843
rs115463529	AGPAT1_exc5	chr6	32175701	32175701	1	-	chr6:32175701:C:T	C	T	SNV	c(-7, 6)	NFATC1	cctctcctttcccTagcaaccctctcc	0.691031	0.783887	11.3505	12.8355	0.000997	8.32e-05	strong	1	1.48492	0.0911472	0.0125799,0.0210871,0.0126223,0,0.5,0.00462963,0.03,0.5,0.0175297,-inf,0.0230929,0.025,0.0249525,0.0350701,-inf,-inf,-inf,-inf,-inf,-inf,-inf,-inf,-inf,-inf,-inf,-inf,-inf,-inf,-inf,-inf,-inf,	chr6-32175701-32175701	TCCCAGTCGGCCCCTCTCCTTTCCCCAGCAACCCTCTCCCCCAGTCGGCCC	AGGGTCAGCCGGGGAGAGGAAAGGGGTCGTTGGGAGAGGGGGTCAGCCGGG	AGPAT1	exc5	rs112485576	rs115463529	chr6-32175701-32175701	chr6	0.003	0.57
rs17493811	AGPAT1_exc5	chr6	32177622	32177622	1	-	chr6:32177622:C:G	C	G	SNV	c(-11, 3)	NFATC1	atgttcccactatcGaaacgtcgggctaa	0.75182	0.858611	11.7671	13.3939	0.000245	8.16e-06	strong	1	1.62688	0.104637	0.0107827,0.0256264,0.0168121,0.00821355,0.4375,-inf,0.04,0.5,0.0323625,0.0265513,0.0236118,0.025,0.0189024,0.0220441,0.0404018,0.0141509,-inf,0.0272727,-inf,-inf,-inf,-inf,-inf,-inf,0.00757576,-inf,-inf,-inf,-inf,-inf,-inf,	chr6-32177622-32177622	GCCGCAGATCGATGTTCCCACTATCCAAACGTCGGGCTAATCCCAGTTCTG	CGGCGTCTAGCTACAAGGGTGATAGGTTTGCAGCCCGATTAGGGTCAAGAC	AGPAT1	exc5	rs112485576	rs17493811	chr6-32177622-32177622	chr6	0	0.053
rs2269423	AGPAT1_exc5	chr6	32177930	32177930	1	-	chr6:32177930:A:C	A	C	SNV	c(-5, 1)	NFATC2	gtggaaAaagaga	1	0.915749	7.65955	7.03004	0	0.000427	weak	1	-0.62951	-0.0821863	0.326677,0.358673,0.343458,0.34198,0.2173,0.212963,0.405,0.270833,0.374865,0.352148,0.364816,0.375,0.353918,0.400802,0.36317,0.400943,-inf,0.341966,0.285714,-inf,-inf,0.334536,-inf,-inf,0.29798,-inf,-inf,-inf,-inf,-inf,-inf,	chr6-32177930-32177930	ACAAGATAGGGGTGAAGAGGTGGAAAAAGAGAAGGTTAAACCCTCACAGGA	TGTTCTATCCCCACTTCTCCACCTTTTTCTCTTCCAATTTGGGAGTGTCCT	AGPAT1	exc5	rs112485576	rs2269423	chr6-32177930-32177930	chr6	0.001	0.066
rs3134604	AGPAT1_exc5	chr6	32154609	32154609	1	+	chr6:32154609:C:A	C	A	SNV	c(-8, 2)	NFE2	tggggctctgCgggcagcggc	0.992156	0.888308	5.42028	4.86688	1.72e-05	0.00203	weak	1	-0.553393	-0.101315	0.0678914,0.126043,0.0881484,0.0512295,0.0503597,0.0509259,0.145,0.107143,0.138889,0.112768,0.132071,0.1,-inf,0.140281,0.134152,0.0778547,-inf,-inf,-inf,-inf,-inf,0.0647887,-inf,0.198502,0.0782828,0.101733,-inf,-inf,-inf,-inf,-inf,	chr6-32154609-32154609	CAGGCGGGAGCATGCTGGGGCTCTGCGGGCAGCGGCTCCCCGCGGCGTGGG	GTCCGCCCTCGTACGACCCCGAGACGCCCGTCGCCGAGGGGCGCCGCACCC	AGPAT1	exc5	rs112485576	rs3134604	chr6-32154609-32154609	chr6	0.008	0.628
rs35092817	AGPAT1_exc5	chr6	31863105	31863105	1	-	chr6:31863105:A:C	A	C	SNV	c(-13, 15)	NFIC	gggctttttgattggccgcggcaccaggCcacgtcacaggggcggggccgattttaa	0.653157	0.765771	9.72219	11.3261	0.00167	3.18e-05	strong	1	1.6039	0.109391	0.0109824,0.0109293,0.00773735,0.0160959,0.5,0.0324074,0.01,0.5,0.00997843,0.00644391,0.00908147,-inf,0.00765069,-inf,0.00848214,-inf,-inf,0.022,-inf,-inf,-inf,-inf,-inf,-inf,-inf,-inf,-inf,-inf,-inf,-inf,-inf,	chr6-31863105-31863105	CTTTTTGATTGGCCGCGGCACCAGGACACGTCACAGGGGCGGGGCCGATTT	GAAAAACTAACCGGCGCCGTGGTCCTGTGCAGTGTCCCCGCCCCGGCTAAA	AGPAT1	exc5	rs112485576	rs35092817	chr6-31863105-31863105	chr6	0	0.053
rs1008438	AGPAT1_exc5	chr6	31815431	31815431	1	-	chr6:31815431:A:C	A	C	SNV	c(-8, 4)	NFKB1	cgggaggcgaaaCccctggaatatt	0.738254	0.83586	11.9892	13.5358	0.000441	3.1e-05	strong	1	1.5466	0.0958439	0.46226,0.255059,0.482047,0.471653,0.272727,0.49537,0.323333,0.5,-inf,0.427864,-inf,-inf,-inf,-inf,-inf,0.5,-inf,-inf,0.04,-inf,-inf,-inf,-inf,-inf,-inf,-inf,-inf,-inf,-inf,-inf,-inf,	chr6-31815431-31815431	CTGGGGGGCAGGACGGGAGGCGAAAACCCTGGAATATTCCCGACCTGGCAG	GACCCCCCGTCCTGCCCTCCGCTTTTGGGACCTTATAAGGGCTGGACCGTC	AGPAT1	exc5	rs112485576	rs1008438	chr6-31815431-31815431	chr6	0.007	0.236
rs115463529	AGPAT1_exc5	chr6	32175701	32175701	1	-	chr6:32175701:C:T	C	T	SNV	c(-8, 3)	NFKB1	tctcctttcccCagcaaccctct	0.970051	0.839027	6.97677	6.05202	3.45e-05	0.00691	strong	1	-0.924744	-0.128649	0.0125799,0.0210871,0.0126223,0,0.5,0.00462963,0.03,0.5,0.0175297,-inf,0.0230929,0.025,0.0249525,0.0350701,-inf,-inf,-inf,-inf,-inf,-inf,-inf,-inf,-inf,-inf,-inf,-inf,-inf,-inf,-inf,-inf,-inf,	chr6-32175701-32175701	TCCCAGTCGGCCCCTCTCCTTTCCCCAGCAACCCTCTCCCCCAGTCGGCCC	AGGGTCAGCCGGGGAGAGGAAAGGGGTCGTTGGGAGAGGGGGTCAGCCGGG	AGPAT1	exc5	rs112485576	rs115463529	chr6-32175701-32175701	chr6	0.003	0.57
rs1044507	AGPAT1_exc5	chr6	32195764	32195764	1	+	chr6:32195764:A:C	A	C	SNV	c(-9, 1)	NFY	tccggcaatgAgaataggccc	0.829555	0.716238	12.1896	10.5504	9.58e-05	0.00141	strong	1	-1.63915	-0.111849	0.0357428,0.0266602,0.0236616,0.0584016,0.5,0.0185185,0.0116667,0.5,0.0186084,0.00208855,0.0192008,0.05,0.0230424,0.0210421,0.0370536,0.0196078,-inf,-inf,-inf,-inf,-inf,-inf,-inf,-inf,-inf,0.0224023,0.0319064,0.0303388,0.0433333,-inf,-inf,	chr6-32195764-32195764	CTACTCCCGAGAGGCTCCGGCAATGAGAATAGGCCCCGCCCCCCCGCGCAG	GATGAGGGCTCTCCGAGGCCGTTACTCTTATCCGGGGCGGGGGGGCGCGTC	AGPAT1	exc5	rs112485576	rs1044507	chr6-32195764-32195764	chr6	0.001	0.504
rs33934112	AGPAT1_exc5	chr6	31815599	31815599	1	-	chr6:31815599:C:A	C	A	SNV	c(-8, 5)	NR1H4	tcgagagtgactcAcgttgtcccaagg	0.774278	0.83095	10.2661	11.0033	0.000398	7.34e-05	strong	1	0.737282	0.0558436	0.0105831,0.00290176,0.0075258,0.0160849,0.5,0.0138889,0.01,0.5,0.00943905,0.00638425,0.00908147,-inf,-inf,-inf,-inf,0.00934579,-inf,-inf,-inf,-inf,-inf,-inf,-inf,-inf,-inf,-inf,-inf,-inf,-inf,-inf,-inf,	chr6-31815599-31815599	CCACTACCTTTTTCGAGAGTGACTCCCGTTGTCCCAAGGCTTCCCAGAGCG	GGTGATGGAAAAAGCTCTCACTGAGGGCAACAGGGTTCCGAAGGGTCTCGC	AGPAT1	exc5	rs112485576	rs33934112	chr6-31815599-31815599	chr6	0	0.079
rs2071279	AGPAT1_exc5	chr6	32197097	32197097	1	+	chr6:32197097:C:A	C	A	SNV	c(-13, -1)	NR1H4	gagggccagtgacCcctggggtacctt	0.849781	0.778941	11.2483	10.3267	3.96e-05	0.000353	strong	1	-0.921603	-0.0698046	0.208067,0.28624,0.23829,0.197611,0.380597,0.361111,0.233333,0.285714,0.247303,0.204594,0.233264,0.175,0.237094,0.274549,0.321205,-inf,-inf,0.233581,0.375,-inf,-inf,0.204765,-inf,0.249064,-inf,0.223697,-inf,-inf,0.264901,-inf,-inf,	chr6-32197097-32197097	GCTGGGGAGACAGAGGGCCAGTGACCCCTGGGGTACCTTGGACTGCCAACT	CGACCCCTCTGTCTCCCGGTCACTGGGGACCCCATGGAACCTGACGGTTGA	AGPAT1	exc5	rs112485576	rs2071279	chr6-32197097-32197097	chr6	0	0.05
rs2071279	AGPAT1_exc5	chr6	32197097	32197097	1	-	chr6:32197097:C:A	C	A	SNV	c(-11, 1)	NR1H4	agggccagtgacCcctggggtacct	0.850257	0.775402	11.454	10.4624	4.18e-05	0.000366	strong	1	-0.991614	-0.0737936	0.208067,0.28624,0.23829,0.197611,0.380597,0.361111,0.233333,0.285714,0.247303,0.204594,0.233264,0.175,0.237094,0.274549,0.321205,-inf,-inf,0.233581,0.375,-inf,-inf,0.204765,-inf,0.249064,-inf,0.223697,-inf,-inf,0.264901,-inf,-inf,	chr6-32197097-32197097	GCTGGGGAGACAGAGGGCCAGTGACCCCTGGGGTACCTTGGACTGCCAACT	CGACCCCTCTGTCTCCCGGTCACTGGGGACCCCATGGAACCTGACGGTTGA	AGPAT1	exc5	rs112485576	rs2071279	chr6-32197097-32197097	chr6	0	0.05
rs2071279	AGPAT1_exc5	chr6	32197097	32197097	1	-	chr6:32197097:C:A	C	A	SNV	c(-9, 2)	NR1H4	gggccagtgacCcctggggtacc	0.967788	0.826892	5.69852	4.89314	4.17e-05	0.00357	strong	1	-0.805383	-0.136908	0.208067,0.28624,0.23829,0.197611,0.380597,0.361111,0.233333,0.285714,0.247303,0.204594,0.233264,0.175,0.237094,0.274549,0.321205,-inf,-inf,0.233581,0.375,-inf,-inf,0.204765,-inf,0.249064,-inf,0.223697,-inf,-inf,0.264901,-inf,-inf,	chr6-32197097-32197097	GCTGGGGAGACAGAGGGCCAGTGACCCCTGGGGTACCTTGGACTGCCAACT	CGACCCCTCTGTCTCCCGGTCACTGGGGACCCCATGGAACCTGACGGTTGA	AGPAT1	exc5	rs112485576	rs2071279	chr6-32197097-32197097	chr6	0	0.05
rs34378923	AGPAT1_exc5	chr6	31815078	31815078	1	-	chr6:31815078:A:G	A	G	SNV	c(-8, 1)	NR2C2	aggtcagagGcagtatctc	0.845882	0.962963	8.457	9.60323	0.000207	6.68e-06	strong	1	1.14623	0.115016	0.0115815,0.0127157,0.00815293,0.00549828,0.5,0.00462963,-inf,0.5,0.0105178,-inf,0.0101194,0.025,0.00864505,-inf,0.00669643,0.0046729,-inf,0.0238095,-inf,-inf,-inf,-inf,-inf,-inf,-inf,-inf,-inf,-inf,-inf,-inf,-inf,	chr6-31815078-31815078	TCCAAACTGGCCCATGAGGTCAGAGACAGTATCTCCATTGTAACGTGGCCG	AGGTTTGACCGGGTACTCCAGTCTCTGTCATAGAGGTAACATTGCACCGGC	AGPAT1	exc5	rs112485576	rs34378923	chr6-31815078-31815078	chr6	0	0.14
rs9394078	AGPAT1_exc5	chr6	31901161	31901161	1	-	chr6:31901161:C:G	C	G	SNV	c(-3, 10)	NR2E1	gcggccaagatgaCcttgtggcctcga	0.81018	0.676118	9.90936	8.32713	5.48e-05	0.00232	strong	1	-1.58223	-0.130229	0.0585064,0.0377824,0.0248782,0.0756331,0.482143,0.00925926,0.0766667,0.5,0.0369471,0.0878983,0.0337312,-inf,0.032556,-inf,-inf,0.161238,-inf,-inf,0.15,-inf,-inf,-inf,-inf,0.0131086,0.140306,0.0242965,0.0429471,-inf,0.10596,-inf,-inf,	chr6-31901161-31901161	AAGGGTGAGCAGGCGGCCAAGATGACCTTGTGGCCTCGAAACTTGAGGCTG	TTCCCACTCGTCCGCCGGTTCTACTGGAACACCGGAGCTTTGAACTCCGAC	AGPAT1	exc5	rs112485576	rs9394078	chr6-31901161-31901161	chr6	0	0.1
rs9394078	AGPAT1_exc5	chr6	31901161	31901161	1	-	chr6:31901161:C:G	C	G	SNV	c(-3, 10)	NR2E1	gcggccaagatgaCcttgtggcctcga	0.818117	0.719973	7.8844	6.97986	6.41e-05	0.00103	strong	1	-0.904547	-0.0946105	0.0585064,0.0377824,0.0248782,0.0756331,0.482143,0.00925926,0.0766667,0.5,0.0369471,0.0878983,0.0337312,-inf,0.032556,-inf,-inf,0.161238,-inf,-inf,0.15,-inf,-inf,-inf,-inf,0.0131086,0.140306,0.0242965,0.0429471,-inf,0.10596,-inf,-inf,	chr6-31901161-31901161	AAGGGTGAGCAGGCGGCCAAGATGACCTTGTGGCCTCGAAACTTGAGGCTG	TTCCCACTCGTCCGCCGGTTCTACTGGAACACCGGAGCTTTGAACTCCGAC	AGPAT1	exc5	rs112485576	rs9394078	chr6-31901161-31901161	chr6	0	0.1
rs35092817	AGPAT1_exc5	chr6	31863105	31863105	1	+	chr6:31863105:A:C	A	C	SNV	c(-10, 3)	NR2E1::NFIC	ccgcggcaccaggCcacgtcacagggg	0.720993	0.827399	11.3847	13.0239	0.000757	5.1e-05	strong	1	1.63915	0.10452	0.0109824,0.0109293,0.00773735,0.0160959,0.5,0.0324074,0.01,0.5,0.00997843,0.00644391,0.00908147,-inf,0.00765069,-inf,0.00848214,-inf,-inf,0.022,-inf,-inf,-inf,-inf,-inf,-inf,-inf,-inf,-inf,-inf,-inf,-inf,-inf,	chr6-31863105-31863105	CTTTTTGATTGGCCGCGGCACCAGGACACGTCACAGGGGCGGGGCCGATTT	GAAAAACTAACCGGCGCCGTGGTCCTGTGCAGTGTCCCCGCCCCGGCTAAA	AGPAT1	exc5	rs112485576	rs35092817	chr6-31863105-31863105	chr6	0	0.053
rs12525922	AGPAT1_exc5	chr6	31901358	31901358	1	-	chr6:31901358:G:A	G	A	SNV	c(-10, 3)	NR2F1	gtcagagacaaagGtctctggctctcc	0.842803	0.802136	9.19055	8.75894	9.03e-05	0.00029	weak	1	-0.431612	-0.0397472	0.028754,0.00556112,0.0194869,0.0334471,0.425,0.00462963,-inf,0.5,0.000809061,0.0543284,0.00103788,-inf,0.0112523,0.001002,-inf,-inf,-inf,0.0284553,-inf,-inf,-inf,-inf,-inf,0.00749064,-inf,-inf,-inf,-inf,-inf,-inf,-inf,	chr6-31901358-31901358	GGAAGGAAACCGGTCAGAGACAAAGGTCTCTGGCTCTCCGAAGCCAAGGCT	CCTTCCTTTGGCCAGTCTCTGTTTCCAGAGACCGAGAGGCTTCGGTTCCGA	AGPAT1	exc5	rs112485576	rs12525922	chr6-31901358-31901358	chr6	0.001	1
rs17201171	AGPAT1_exc5	chr6	31806198	31806198	1	-	chr6:31806198:T:C	T	C	SNV	c(-1, 13)	NR2F1	atggtagggaggagTgtcctttgacagta	0.803988	0.731725	13.4861	12.3026	3.24e-05	0.000292	strong	1	-1.18344	-0.0708812	0.0309505,0.0257196,0.0357021,0.00684932,0.5,0.0324074,0.00333333,0.5,0.0213053,5.96659e-05,0.0230929,0.025,0.0311834,0.0180361,0.0111607,0.0462963,-inf,0.0481771,0.047619,-inf,-inf,0.0420871,-inf,0.0524345,-inf,-inf,-inf,-inf,-inf,-inf,-inf,	chr6-31806198-31806198	TGGGAAGGAGCATGGTAGGGAGGAGTGTCCTTTGACAGTATTACCAAATAC	ACCCTTCCTCGTACCATCCCTCCTCACAGGAAACTGTCATAATGGTTTATG	AGPAT1	exc5	rs112485576	rs17201171	chr6-31806198-31806198	chr6	0.001	0.084
rs16867582	AGPAT1_exc5	chr6	31814840	31814840	1	-	chr6:31814840:C:A	C	A	SNV	c(-4, 11)	NR2F1	tttcccaaacaaggaCctactgagcctttca	0.788068	0.694623	12.3149	10.8996	7.27e-05	0.000886	strong	1	-1.4153	-0.0911642	0.0199681,0.0229855,0.0287255,0.0273785,0.5,0.0138889,0.0116667,0.5,0.0167206,0.0022673,0.0179035,0.0526316,0.0266057,-inf,0.0363839,-inf,-inf,0.0237844,-inf,-inf,-inf,-inf,-inf,-inf,-inf,-inf,-inf,-inf,-inf,-inf,-inf,	chr6-31814840-31814840	TTTCCAGTACTTTCCCAAACAAGGACCTACTGAGCCTTTCAGGTTCACAAT	AAAGGTCATGAAAGGGTTTGTTCCTGGATGACTCGGAAAGTCCAAGTGTTA	AGPAT1	exc5	rs112485576	rs16867582	chr6-31814840-31814840	chr6	0	0.283
rs34378923	AGPAT1_exc5	chr6	31815078	31815078	1	+	chr6:31815078:A:G	A	G	SNV	c(-12, -1)	NR2F1	atgaggtcagagGcagtatctccat	0.922158	0.968117	9.31927	9.76951	0.000178	2.65e-05	weak	1	0.450246	0.044659	0.0115815,0.0127157,0.00815293,0.00549828,0.5,0.00462963,-inf,0.5,0.0105178,-inf,0.0101194,0.025,0.00864505,-inf,0.00669643,0.0046729,-inf,0.0238095,-inf,-inf,-inf,-inf,-inf,-inf,-inf,-inf,-inf,-inf,-inf,-inf,-inf,	chr6-31815078-31815078	TCCAAACTGGCCCATGAGGTCAGAGACAGTATCTCCATTGTAACGTGGCCG	AGGTTTGACCGGGTACTCCAGTCTCTGTCATAGAGGTAACATTGCACCGGC	AGPAT1	exc5	rs112485576	rs34378923	chr6-31815078-31815078	chr6	0	0.14
rs9394078	AGPAT1_exc5	chr6	31901161	31901161	1	-	chr6:31901161:C:G	C	G	SNV	c(-4, 11)	NR2F1	aggcggccaagatgaCcttgtggcctcgaaa	0.890905	0.796006	13.8725	12.4351	1.88e-06	5.62e-05	strong	1	-1.43732	-0.0925826	0.0585064,0.0377824,0.0248782,0.0756331,0.482143,0.00925926,0.0766667,0.5,0.0369471,0.0878983,0.0337312,-inf,0.032556,-inf,-inf,0.161238,-inf,-inf,0.15,-inf,-inf,-inf,-inf,0.0131086,0.140306,0.0242965,0.0429471,-inf,0.10596,-inf,-inf,	chr6-31901161-31901161	AAGGGTGAGCAGGCGGCCAAGATGACCTTGTGGCCTCGAAACTTGAGGCTG	TTCCCACTCGTCCGCCGGTTCTACTGGAACACCGGAGCTTTGAACTCCGAC	AGPAT1	exc5	rs112485576	rs9394078	chr6-31901161-31901161	chr6	0	0.1
rs2071279	AGPAT1_exc5	chr6	32197097	32197097	1	-	chr6:32197097:C:A	C	A	SNV	c(-8, 4)	NR2F1	agggccagtgacCcctggggtacct	0.954399	0.78892	9.63513	8.01397	4.33e-05	0.00162	strong	1	-1.62115	-0.160799	0.208067,0.28624,0.23829,0.197611,0.380597,0.361111,0.233333,0.285714,0.247303,0.204594,0.233264,0.175,0.237094,0.274549,0.321205,-inf,-inf,0.233581,0.375,-inf,-inf,0.204765,-inf,0.249064,-inf,0.223697,-inf,-inf,0.264901,-inf,-inf,	chr6-32197097-32197097	GCTGGGGAGACAGAGGGCCAGTGACCCCTGGGGTACCTTGGACTGCCAACT	CGACCCCTCTGTCTCCCGGTCACTGGGGACCCCATGGAACCTGACGGTTGA	AGPAT1	exc5	rs112485576	rs2071279	chr6-32197097-32197097	chr6	0	0.05
rs2071279	AGPAT1_exc5	chr6	32197097	32197097	1	-	chr6:32197097:C:A	C	A	SNV	c(-5, 2)	NR2F1	cagtgacCcctgggg	0.997175	0.80893	8.33693	6.79295	4.58e-05	0.00233	strong	1	-1.54398	-0.184684	0.208067,0.28624,0.23829,0.197611,0.380597,0.361111,0.233333,0.285714,0.247303,0.204594,0.233264,0.175,0.237094,0.274549,0.321205,-inf,-inf,0.233581,0.375,-inf,-inf,0.204765,-inf,0.249064,-inf,0.223697,-inf,-inf,0.264901,-inf,-inf,	chr6-32197097-32197097	GCTGGGGAGACAGAGGGCCAGTGACCCCTGGGGTACCTTGGACTGCCAACT	CGACCCCTCTGTCTCCCGGTCACTGGGGACCCCATGGAACCTGACGGTTGA	AGPAT1	exc5	rs112485576	rs2071279	chr6-32197097-32197097	chr6	0	0.05
rs9394078	AGPAT1_exc5	chr6	31901161	31901161	1	-	chr6:31901161:C:G	C	G	SNV	c(-7, 8)	NR2F2	aggcggccaagatgaCcttgtggcctcgaaa	0.910149	0.758471	9.02392	7.56139	9.96e-05	0.00245	strong	1	-1.46253	-0.147875	0.0585064,0.0377824,0.0248782,0.0756331,0.482143,0.00925926,0.0766667,0.5,0.0369471,0.0878983,0.0337312,-inf,0.032556,-inf,-inf,0.161238,-inf,-inf,0.15,-inf,-inf,-inf,-inf,0.0131086,0.140306,0.0242965,0.0429471,-inf,0.10596,-inf,-inf,	chr6-31901161-31901161	AAGGGTGAGCAGGCGGCCAAGATGACCTTGTGGCCTCGAAACTTGAGGCTG	TTCCCACTCGTCCGCCGGTTCTACTGGAACACCGGAGCTTTGAACTCCGAC	AGPAT1	exc5	rs112485576	rs9394078	chr6-31901161-31901161	chr6	0	0.1
rs17201171	AGPAT1_exc5	chr6	31806198	31806198	1	-	chr6:31806198:T:C	T	C	SNV	c(1, 13)	NR2F6	tggtagggaggagTgtcctttgacagt	0.810773	0.742078	11.3205	10.3932	2.9e-05	0.00024	strong	1	-0.927319	-0.0668341	0.0309505,0.0257196,0.0357021,0.00684932,0.5,0.0324074,0.00333333,0.5,0.0213053,5.96659e-05,0.0230929,0.025,0.0311834,0.0180361,0.0111607,0.0462963,-inf,0.0481771,0.047619,-inf,-inf,0.0420871,-inf,0.0524345,-inf,-inf,-inf,-inf,-inf,-inf,-inf,	chr6-31806198-31806198	TGGGAAGGAGCATGGTAGGGAGGAGTGTCCTTTGACAGTATTACCAAATAC	ACCCTTCCTCGTACCATCCCTCCTCACAGGAAACTGTCATAATGGTTTATG	AGPAT1	exc5	rs112485576	rs17201171	chr6-31806198-31806198	chr6	0.001	0.084
rs17201171	AGPAT1_exc5	chr6	31806198	31806198	1	-	chr6:31806198:T:C	T	C	SNV	c(1, 13)	NR2F6	tggtagggaggagTgtcctttgacagt	0.793829	0.73264	14.6636	13.5529	3.24e-05	0.000211	strong	1	-1.11067	-0.0603433	0.0309505,0.0257196,0.0357021,0.00684932,0.5,0.0324074,0.00333333,0.5,0.0213053,5.96659e-05,0.0230929,0.025,0.0311834,0.0180361,0.0111607,0.0462963,-inf,0.0481771,0.047619,-inf,-inf,0.0420871,-inf,0.0524345,-inf,-inf,-inf,-inf,-inf,-inf,-inf,	chr6-31806198-31806198	TGGGAAGGAGCATGGTAGGGAGGAGTGTCCTTTGACAGTATTACCAAATAC	ACCCTTCCTCGTACCATCCCTCCTCACAGGAAACTGTCATAATGGTTTATG	AGPAT1	exc5	rs112485576	rs17201171	chr6-31806198-31806198	chr6	0.001	0.084
rs17201171	AGPAT1_exc5	chr6	31806198	31806198	1	-	chr6:31806198:T:C	T	C	SNV	c(1, 13)	NR2F6	tggtagggaggagTgtcctttgacagt	0.793703	0.737726	14.6751	13.6596	3.46e-05	0.000205	strong	1	-1.01552	-0.0551382	0.0309505,0.0257196,0.0357021,0.00684932,0.5,0.0324074,0.00333333,0.5,0.0213053,5.96659e-05,0.0230929,0.025,0.0311834,0.0180361,0.0111607,0.0462963,-inf,0.0481771,0.047619,-inf,-inf,0.0420871,-inf,0.0524345,-inf,-inf,-inf,-inf,-inf,-inf,-inf,	chr6-31806198-31806198	TGGGAAGGAGCATGGTAGGGAGGAGTGTCCTTTGACAGTATTACCAAATAC	ACCCTTCCTCGTACCATCCCTCCTCACAGGAAACTGTCATAATGGTTTATG	AGPAT1	exc5	rs112485576	rs17201171	chr6-31806198-31806198	chr6	0.001	0.084
rs16867582	AGPAT1_exc5	chr6	31814840	31814840	1	-	chr6:31814840:C:A	C	A	SNV	c(-3, 11)	NR2F6	ttcccaaacaaggaCctactgagcctttc	0.783588	0.698624	14.7826	13.2133	4.76e-05	0.000536	strong	1	-1.56931	-0.0835634	0.0199681,0.0229855,0.0287255,0.0273785,0.5,0.0138889,0.0116667,0.5,0.0167206,0.0022673,0.0179035,0.0526316,0.0266057,-inf,0.0363839,-inf,-inf,0.0237844,-inf,-inf,-inf,-inf,-inf,-inf,-inf,-inf,-inf,-inf,-inf,-inf,-inf,	chr6-31814840-31814840	TTTCCAGTACTTTCCCAAACAAGGACCTACTGAGCCTTTCAGGTTCACAAT	AAAGGTCATGAAAGGGTTTGTTCCTGGATGACTCGGAAAGTCCAAGTGTTA	AGPAT1	exc5	rs112485576	rs16867582	chr6-31814840-31814840	chr6	0	0.283
rs9394078	AGPAT1_exc5	chr6	31901161	31901161	1	-	chr6:31901161:C:G	C	G	SNV	c(-3, 11)	NR2F6	ggcggccaagatgaCcttgtggcctcgaa	0.875591	0.789994	16.4819	14.9009	1.92e-06	3.88e-05	strong	1	-1.581	-0.0841862	0.0585064,0.0377824,0.0248782,0.0756331,0.482143,0.00925926,0.0766667,0.5,0.0369471,0.0878983,0.0337312,-inf,0.032556,-inf,-inf,0.161238,-inf,-inf,0.15,-inf,-inf,-inf,-inf,0.0131086,0.140306,0.0242965,0.0429471,-inf,0.10596,-inf,-inf,	chr6-31901161-31901161	AAGGGTGAGCAGGCGGCCAAGATGACCTTGTGGCCTCGAAACTTGAGGCTG	TTCCCACTCGTCCGCCGGTTCTACTGGAACACCGGAGCTTTGAACTCCGAC	AGPAT1	exc5	rs112485576	rs9394078	chr6-31901161-31901161	chr6	0	0.1
rs9394078	AGPAT1_exc5	chr6	31901161	31901161	1	-	chr6:31901161:C:G	C	G	SNV	c(-3, 11)	NR2F6	ggcggccaagatgaCcttgtggcctcgaa	0.850351	0.776875	16.9871	15.5428	2.64e-06	3.7e-05	strong	1	-1.44433	-0.0724742	0.0585064,0.0377824,0.0248782,0.0756331,0.482143,0.00925926,0.0766667,0.5,0.0369471,0.0878983,0.0337312,-inf,0.032556,-inf,-inf,0.161238,-inf,-inf,0.15,-inf,-inf,-inf,-inf,0.0131086,0.140306,0.0242965,0.0429471,-inf,0.10596,-inf,-inf,	chr6-31901161-31901161	AAGGGTGAGCAGGCGGCCAAGATGACCTTGTGGCCTCGAAACTTGAGGCTG	TTCCCACTCGTCCGCCGGTTCTACTGGAACACCGGAGCTTTGAACTCCGAC	AGPAT1	exc5	rs112485576	rs9394078	chr6-31901161-31901161	chr6	0	0.1
rs116506298	AGPAT1_exc5	chr6	31807105	31807105	1	+	chr6:31807105:G:T	G	T	SNV	c(-12, 6)	NR3C1	ctgagctcaaaggattttGttcttttccagaatcctg	0.953066	0.796094	5.96482	5.03571	0.000114	0.00898	strong	1	-0.929111	-0.148834	0.0113818,0.00604482,0.00946012,-inf,0.5,0.0138889,-inf,-inf,0.00107875,-inf,0.000778412,-inf,0.0089995,-inf,0.000446429,-inf,-inf,-inf,-inf,-inf,-inf,-inf,-inf,-inf,-inf,-inf,-inf,-inf,-inf,-inf,-inf,	chr6-31807105-31807105	TCAGCGCCTGAGCTCAAAGGATTTTGTTCTTTTCCAGAATCCTGCCATCTA	AGTCGCGGACTCGAGTTTCCTAAAACAAGAAAAGGTCTTAGGACGGTAGAT	AGPAT1	exc5	rs112485576	rs116506298	chr6-31807105-31807105	chr6	NA	NA
rs116506298	AGPAT1_exc5	chr6	31807105	31807105	1	-	chr6:31807105:G:T	G	T	SNV	c(-2, 7)	NR3C1	aaggattttGttcttttcc	0.990124	0.794343	6.97482	5.62632	2.48e-05	0.00419	strong	1	-1.3485	-0.191471	0.0113818,0.00604482,0.00946012,-inf,0.5,0.0138889,-inf,-inf,0.00107875,-inf,0.000778412,-inf,0.0089995,-inf,0.000446429,-inf,-inf,-inf,-inf,-inf,-inf,-inf,-inf,-inf,-inf,-inf,-inf,-inf,-inf,-inf,-inf,	chr6-31807105-31807105	TCAGCGCCTGAGCTCAAAGGATTTTGTTCTTTTCCAGAATCCTGCCATCTA	AGTCGCGGACTCGAGTTTCCTAAAACAAGAAAAGGTCTTAGGACGGTAGAT	AGPAT1	exc5	rs112485576	rs116506298	chr6-31807105-31807105	chr6	NA	NA
rs9267810	AGPAT1_exc5	chr6	32153817	32153817	1	+	chr6:32153817:T:C	T	C	SNV	c(-18, 8)	NR3C1	ccccttggggaatgcaaacttcgtgtTctgctgcggagccagacgcctgtatt	0.947021	0.799129	10.9293	9.2902	4.2e-05	0.001	strong	1	-1.63915	-0.14233	0.155751,0.255789,0.19343,0.191468,0.383178,0.185185,0.278333,0.384615,0.222222,0.225358,0.198236,0.225,0.202253,-inf,0.352679,0.0904762,-inf,0.139535,-inf,-inf,-inf,0.15731,-inf,-inf,-inf,-inf,-inf,-inf,-inf,-inf,-inf,	chr6-32153817-32153817	CCCTTGGGGAATGCAAACTTCGTGTTCTGCTGCGGAGCCAGACGCCTGTAT	GGGAACCCCTTACGTTTGAAGCACAAGACGACGCCTCGGTCTGCGGACATA	AGPAT1	exc5	rs112485576	rs9267810	chr6-32153817-32153817	chr6	0.001	0.125
rs33934112	AGPAT1_exc5	chr6	31815599	31815599	1	-	chr6:31815599:C:A	C	A	SNV	c(-7, 2)	NR3C1	gagtgactcAcgttgtccc	0.835049	0.999767	8.47123	10.1104	0.000952	1.91e-06	strong	1	1.63915	0.162088	0.0105831,0.00290176,0.0075258,0.0160849,0.5,0.0138889,0.01,0.5,0.00943905,0.00638425,0.00908147,-inf,-inf,-inf,-inf,0.00934579,-inf,-inf,-inf,-inf,-inf,-inf,-inf,-inf,-inf,-inf,-inf,-inf,-inf,-inf,-inf,	chr6-31815599-31815599	CCACTACCTTTTTCGAGAGTGACTCCCGTTGTCCCAAGGCTTCCCAGAGCG	GGTGATGGAAAAAGCTCTCACTGAGGGCAACAGGGTTCCGAAGGGTCTCGC	AGPAT1	exc5	rs112485576	rs33934112	chr6-31815599-31815599	chr6	0	0.079
rs9394078	AGPAT1_exc5	chr6	31901161	31901161	1	+	chr6:31901161:C:G	C	G	SNV	c(-3, 5)	NR5A1	caagatgaCcttgtggc	0.996243	0.815159	7.60953	6.26718	7.63e-06	0.00282	strong	1	-1.34235	-0.17576	0.0585064,0.0377824,0.0248782,0.0756331,0.482143,0.00925926,0.0766667,0.5,0.0369471,0.0878983,0.0337312,-inf,0.032556,-inf,-inf,0.161238,-inf,-inf,0.15,-inf,-inf,-inf,-inf,0.0131086,0.140306,0.0242965,0.0429471,-inf,0.10596,-inf,-inf,	chr6-31901161-31901161	AAGGGTGAGCAGGCGGCCAAGATGACCTTGTGGCCTCGAAACTTGAGGCTG	TTCCCACTCGTCCGCCGGTTCTACTGGAACACCGGAGCTTTGAACTCCGAC	AGPAT1	exc5	rs112485576	rs9394078	chr6-31901161-31901161	chr6	0	0.1
rs9394078	AGPAT1_exc5	chr6	31901161	31901161	1	+	chr6:31901161:C:G	C	G	SNV	c(-3, 4)	NR5A1	aagatgaCcttgtgg	1	0.841271	10.4634	8.82426	0	0.000519	strong	1	-1.63915	-0.156656	0.0585064,0.0377824,0.0248782,0.0756331,0.482143,0.00925926,0.0766667,0.5,0.0369471,0.0878983,0.0337312,-inf,0.032556,-inf,-inf,0.161238,-inf,-inf,0.15,-inf,-inf,-inf,-inf,0.0131086,0.140306,0.0242965,0.0429471,-inf,0.10596,-inf,-inf,	chr6-31901161-31901161	AAGGGTGAGCAGGCGGCCAAGATGACCTTGTGGCCTCGAAACTTGAGGCTG	TTCCCACTCGTCCGCCGGTTCTACTGGAACACCGGAGCTTTGAACTCCGAC	AGPAT1	exc5	rs112485576	rs9394078	chr6-31901161-31901161	chr6	0	0.1
rs505997	AGPAT1_exc5	chr6	32154155	32154155	1	+	chr6:32154155:C:T	C	T	SNV	c(-8, 1)	NRF1	tcccctgcgCtctctttcc	0.868117	0.744101	11.6484	10.0092	7.72e-05	0.00144	strong	1	-1.63915	-0.122402	0.04373,0.0392679,0.0594658,-inf,0.5,0.0277778,0.0166667,-inf,0.0528587,-inf,0.057862,0.025,0.0544466,0.0400802,0.00870925,-inf,-inf,0.0604651,0,-inf,-inf,0.0644727,-inf,-inf,-inf,-inf,-inf,-inf,-inf,-inf,-inf,	chr6-32154155-32154155	CCCTCCCATCCGTCATTCCCCTGCGCTCTCTTTCCTCACCCTTCCCCCCGC	GGGAGGGTAGGCAGTAAGGGGACGCGAGAGAAAGGAGTGGGAAGGGGGGCG	AGPAT1	exc5	rs112485576	rs505997	chr6-32154155-32154155	chr6	0.006	0.843
rs505997	AGPAT1_exc5	chr6	32154155	32154155	1	-	chr6:32154155:C:T	C	T	SNV	c(-7, 2)	NRF1	tcccctgcgCtctctttcc	0.947537	0.847021	4.79823	4.31112	0.000103	0.002	weak	1	-0.487108	-0.09641	0.04373,0.0392679,0.0594658,-inf,0.5,0.0277778,0.0166667,-inf,0.0528587,-inf,0.057862,0.025,0.0544466,0.0400802,0.00870925,-inf,-inf,0.0604651,0,-inf,-inf,0.0644727,-inf,-inf,-inf,-inf,-inf,-inf,-inf,-inf,-inf,	chr6-32154155-32154155	CCCTCCCATCCGTCATTCCCCTGCGCTCTCTTTCCTCACCCTTCCCCCCGC	GGGAGGGTAGGCAGTAAGGGGACGCGAGAGAAAGGAGTGGGAAGGGGGGCG	AGPAT1	exc5	rs112485576	rs505997	chr6-32154155-32154155	chr6	0.006	0.843
rs8192581	AGPAT1_exc5	chr6	32195887	32195887	1	-	chr6:32195887:C:T	C	T	SNV	c(-7, 2)	NRF1	agccccgccCccatgcggg	0.986915	0.8864	4.98906	4.50195	1.91e-06	0.000739	weak	1	-0.487108	-0.09641	0.0133786,0.00584942,0.00435226,0.00479124,0.416667,0.0925926,-inf,0.5,0.00323625,-inf,0.00233524,-inf,0.0033502,0.00300601,0.00200893,0.0140187,-inf,-inf,-inf,-inf,-inf,-inf,-inf,-inf,-inf,0.00253421,0.0251702,0.019104,-inf,-inf,-inf,	chr6-32195887-32195887	TCCGGCAGCGCGGCAGAGCCCCGCCCCCATGCGGGGGCACGCTTACTGACA	AGGCCGTCGCGCCGTCTCGGGGCGGGGGTACGCCCCCGTGCGAATGACTGT	AGPAT1	exc5	rs112485576	rs8192581	chr6-32195887-32195887	chr6	0.001	1
rs34249798	AGPAT1_exc5	chr6	31902406	31902406	1	-	chr6:31902406:G:A	G	A	SNV	c(-5, 4)	NRF1	ccgcagcgcAcgcgcgcac	0.865082	0.954043	11.6083	12.7841	0.000101	9.54e-06	strong	1	1.17581	0.0878024	0.028754,0.00952592,0.0318075,0.0756849,0.5,0.0185185,0.0116667,0.5,0.0204962,0.0581284,0.0210171,0.05,0.0295604,-inf,0.0368304,-inf,-inf,-inf,-inf,-inf,-inf,-inf,-inf,-inf,-inf,-inf,-inf,-inf,-inf,-inf,-inf,	chr6-31902406-31902406	CCGCCCGCGCCGCATCCCGCAGCGCGCGCGCGCACCCGTTCTCTCGGCTGC	GGCGGGCGCGGCGTAGGGCGTCGCGCGCGCGCGTGGGCAAGAGAGCCGACG	AGPAT1	exc5	rs112485576	rs34249798	chr6-31902406-31902406	chr6	0.001	0.303
rs34249798	AGPAT1_exc5	chr6	31902406	31902406	1	-	chr6:31902406:G:A	G	A	SNV	c(-5, 6)	NRF1	tcccgcagcgcAcgcgcgcaccc	0.813593	0.886711	11.4712	12.4803	0.00013	1.41e-05	strong	1	1.00912	0.071855	0.028754,0.00952592,0.0318075,0.0756849,0.5,0.0185185,0.0116667,0.5,0.0204962,0.0581284,0.0210171,0.05,0.0295604,-inf,0.0368304,-inf,-inf,-inf,-inf,-inf,-inf,-inf,-inf,-inf,-inf,-inf,-inf,-inf,-inf,-inf,-inf,	chr6-31902406-31902406	CCGCCCGCGCCGCATCCCGCAGCGCGCGCGCGCACCCGTTCTCTCGGCTGC	GGCGGGCGCGGCGTAGGGCGTCGCGCGCGCGCGTGGGCAAGAGAGCCGACG	AGPAT1	exc5	rs112485576	rs34249798	chr6-31902406-31902406	chr6	0.001	0.303
rs115360806	AGPAT1_exc5	chr6	32196761	32196761	1	+	chr6:32196761:G:A	G	A	SNV	c(-4, 8)	PATZ1	ggtgggagttggGgggggaaactca	0.958128	0.857996	10.1631	9.1234	1.08e-05	0.000277	strong	1	-1.03971	-0.0981051	0.0107827,0.000206044,0.00662589,-inf,0.5,-inf,-inf,-inf,-inf,-inf,-inf,-inf,-inf,0.001002,-inf,-inf,-inf,-inf,-inf,-inf,-inf,-inf,-inf,-inf,-inf,-inf,-inf,-inf,-inf,-inf,-inf,	chr6-32196761-32196761	GTGTGGTGTTGAGGGTGGGAGTTGGGGGGGGAAACTCACGCGGCCCGTACT	CACACCACAACTCCCACCCTCAACCCCCCCCTTTGAGTGCGCCGGGCATGA	AGPAT1	exc5	rs112485576	rs115360806	chr6-32196761-32196761	chr6	NA	NA
rs515688	AGPAT1_exc5	chr6	31864261	31864261	1	+	chr6:31864261:A:G	A	G	SNV	c(-3, 9)	PATZ1	tatttttagtagGgaggggtttcac	0.811909	0.90923	8.64487	9.65538	0.000725	8.83e-05	strong	1	1.01051	0.0953503	0.0377396,0.100106,0.0763157,-inf,0.45,0.00462963,0.0983333,0.5,0.130259,-inf,0.129995,0.15,0.0832631,0.126253,0.111161,-inf,-inf,-inf,-inf,-inf,-inf,-inf,-inf,-inf,-inf,-inf,-inf,-inf,-inf,-inf,-inf,	chr6-31864261-31864261	AGCTAATTTTTTGTATTTTTAGTAGAGAGGGGTTTCACCATGTGGGCCAGG	TCGATTAAAAAACATAAAAATCATCTCTCCCCAAAGTGGTACACCCGGTCC	AGPAT1	exc5	rs112485576	rs515688	chr6-31864261-31864261	chr6	0.003	0.484
rs116506298	AGPAT1_exc5	chr6	31807105	31807105	1	+	chr6:31807105:G:T	G	T	SNV	c(1, 9)	PAX5	aaggattttTttcttttcc	0.793345	0.936327	7.23633	8.51637	0.00143	1.81e-05	strong	1	1.28003	0.140874	0.0113818,0.00604482,0.00946012,-inf,0.5,0.0138889,-inf,-inf,0.00107875,-inf,0.000778412,-inf,0.0089995,-inf,0.000446429,-inf,-inf,-inf,-inf,-inf,-inf,-inf,-inf,-inf,-inf,-inf,-inf,-inf,-inf,-inf,-inf,	chr6-31807105-31807105	TCAGCGCCTGAGCTCAAAGGATTTTGTTCTTTTCCAGAATCCTGCCATCTA	AGTCGCGGACTCGAGTTTCCTAAAACAAGAAAAGGTCTTAGGACGGTAGAT	AGPAT1	exc5	rs112485576	rs116506298	chr6-31807105-31807105	chr6	NA	NA
rs2242668	AGPAT1_exc5	chr6	31806044	31806044	1	-	chr6:31806044:C:G	C	G	SNV	c(-12, 6)	PAX5	ggccctgggcacacccacGcccaacagacttgttgga	0.727326	0.792173	5.0259	5.44046	0.000858	0.000103	weak	1	0.414565	0.0612438	0.139177,0.0906547,0.129514,0.142662,0.415254,0.0972222,0.015,0.5,0.0560949,0.113067,0.0607161,0.1,0.117097,0.0641283,0.05625,0.280952,-inf,0.177061,0,-inf,-inf,0.154778,-inf,0.170412,-inf,0.118602,-inf,-inf,0.0592105,-inf,-inf,	chr6-31806044-31806044	GTTCCAGGGCCCTGGGCACACCCACCCCCAACAGACTTGTTGGAACAGGTA	CAAGGTCCCGGGACCCGTGTGGGTGGGGGTTGTCTGAACAACCTTGTCCAT	AGPAT1	exc5	rs112485576	rs2242668	chr6-31806044-31806044	chr6	0	0.068
rs9267810	AGPAT1_exc5	chr6	32153817	32153817	1	+	chr6:32153817:T:C	T	C	SNV	c(-18, 8)	PGR	ccccttggggaatgcaaacttcgtgtTctgctgcggagccagacgcctgtatt	0.922774	0.780515	11.124	9.48489	5.74e-05	0.00128	strong	1	-1.63915	-0.136438	0.155751,0.255789,0.19343,0.191468,0.383178,0.185185,0.278333,0.384615,0.222222,0.225358,0.198236,0.225,0.202253,-inf,0.352679,0.0904762,-inf,0.139535,-inf,-inf,-inf,0.15731,-inf,-inf,-inf,-inf,-inf,-inf,-inf,-inf,-inf,	chr6-32153817-32153817	CCCTTGGGGAATGCAAACTTCGTGTTCTGCTGCGGAGCCAGACGCCTGTAT	GGGAACCCCTTACGTTTGAAGCACAAGACGACGCCTCGGTCTGCGGACATA	AGPAT1	exc5	rs112485576	rs9267810	chr6-32153817-32153817	chr6	0.001	0.125
rs9267810	AGPAT1_exc5	chr6	32153817	32153817	1	+	chr6:32153817:T:C	T	C	SNV	c(-18, 8)	PGR	ccccttggggaatgcaaacttcgtgtTctgctgcggagccagacgcctgtatt	0.935448	0.79869	11.6896	10.0504	1.58e-05	0.000529	strong	1	-1.63915	-0.131519	0.155751,0.255789,0.19343,0.191468,0.383178,0.185185,0.278333,0.384615,0.222222,0.225358,0.198236,0.225,0.202253,-inf,0.352679,0.0904762,-inf,0.139535,-inf,-inf,-inf,0.15731,-inf,-inf,-inf,-inf,-inf,-inf,-inf,-inf,-inf,	chr6-32153817-32153817	CCCTTGGGGAATGCAAACTTCGTGTTCTGCTGCGGAGCCAGACGCCTGTAT	GGGAACCCCTTACGTTTGAAGCACAAGACGACGCCTCGGTCTGCGGACATA	AGPAT1	exc5	rs112485576	rs9267810	chr6-32153817-32153817	chr6	0.001	0.125
rs115360806	AGPAT1_exc5	chr6	32196761	32196761	1	+	chr6:32196761:G:A	G	A	SNV	c(-11, 2)	PLAG1	gggtgggagttggGgggggaaactcac	0.799312	0.724601	11.5102	10.4547	9.64e-05	0.000747	strong	1	-1.05553	-0.0735789	0.0107827,0.000206044,0.00662589,-inf,0.5,-inf,-inf,-inf,-inf,-inf,-inf,-inf,-inf,0.001002,-inf,-inf,-inf,-inf,-inf,-inf,-inf,-inf,-inf,-inf,-inf,-inf,-inf,-inf,-inf,-inf,-inf,	chr6-32196761-32196761	GTGTGGTGTTGAGGGTGGGAGTTGGGGGGGGAAACTCACGCGGCCCGTACT	CACACCACAACTCCCACCCTCAACCCCCCCCTTTGAGTGCGCCGGGCATGA	AGPAT1	exc5	rs112485576	rs115360806	chr6-32196761-32196761	chr6	NA	NA
rs12213612	AGPAT1_exc5	chr6	31814180	31814180	1	+	chr6:31814180:G:A	G	A	SNV	c(-11, 2)	PLAG1	gagaggccgaggcGggcggatcacggg	0.81397	0.697949	11.7173	10.0782	6.18e-05	0.00141	strong	1	-1.63915	-0.114262	0.0593051,0.0577025,0.0749972,0.0269625,0.5,0.0509259,0.0116667,0.5,0.0307443,0.00232697,0.0334717,0.075,0.0708802,0.0380762,0.0412946,-inf,-inf,-inf,-inf,-inf,-inf,-inf,-inf,-inf,-inf,-inf,-inf,-inf,-inf,-inf,-inf,	chr6-31814180-31814180	TCCCAGCACTTTGAGAGGCCGAGGCGGGCGGATCACGGGGTCAGGAGAACG	AGGGTCGTGAAACTCTCCGGCTCCGCCCGCCTAGTGCCCCAGTCCTCTTGC	AGPAT1	exc5	rs112485576	rs12213612	chr6-31814180-31814180	chr6	0.001	0.355
rs1044507	AGPAT1_exc5	chr6	32195764	32195764	1	+	chr6:32195764:A:C	A	C	SNV	c(-4, 5)	POU2F1	ccggcaatgCgaataggcc	0.750859	0.870257	9.06221	10.4715	0.00139	9.73e-05	strong	1	1.40927	0.117411	0.0357428,0.0266602,0.0236616,0.0584016,0.5,0.0185185,0.0116667,0.5,0.0186084,0.00208855,0.0192008,0.05,0.0230424,0.0210421,0.0370536,0.0196078,-inf,-inf,-inf,-inf,-inf,-inf,-inf,-inf,-inf,0.0224023,0.0319064,0.0303388,0.0433333,-inf,-inf,	chr6-32195764-32195764	CTACTCCCGAGAGGCTCCGGCAATGAGAATAGGCCCCGCCCCCCCGCGCAG	GATGAGGGCTCTCCGAGGCCGTTACTCTTATCCGGGGCGGGGGGGCGCGTC	AGPAT1	exc5	rs112485576	rs1044507	chr6-32195764-32195764	chr6	0.001	0.504
rs1044507	AGPAT1_exc5	chr6	32195764	32195764	1	+	chr6:32195764:A:C	A	C	SNV	c(-7, 8)	POU2F2	gaggctccggcaatgCgaataggccccgccc	0.776766	0.878605	8.48155	9.55461	0.000931	7.82e-05	strong	1	1.07306	0.0990482	0.0357428,0.0266602,0.0236616,0.0584016,0.5,0.0185185,0.0116667,0.5,0.0186084,0.00208855,0.0192008,0.05,0.0230424,0.0210421,0.0370536,0.0196078,-inf,-inf,-inf,-inf,-inf,-inf,-inf,-inf,-inf,0.0224023,0.0319064,0.0303388,0.0433333,-inf,-inf,	chr6-32195764-32195764	CTACTCCCGAGAGGCTCCGGCAATGAGAATAGGCCCCGCCCCCCCGCGCAG	GATGAGGGCTCTCCGAGGCCGTTACTCTTATCCGGGGCGGGGGGGCGCGTC	AGPAT1	exc5	rs112485576	rs1044507	chr6-32195764-32195764	chr6	0.001	0.504
rs2242668	AGPAT1_exc5	chr6	31806044	31806044	1	-	chr6:31806044:C:G	C	G	SNV	c(-9, 3)	POU2F2	gggcacacccacCcccaacagactt	0.982632	0.80512	4.95946	4.08823	4.23e-05	0.00966	strong	1	-0.871231	-0.172702	0.139177,0.0906547,0.129514,0.142662,0.415254,0.0972222,0.015,0.5,0.0560949,0.113067,0.0607161,0.1,0.117097,0.0641283,0.05625,0.280952,-inf,0.177061,0,-inf,-inf,0.154778,-inf,0.170412,-inf,0.118602,-inf,-inf,0.0592105,-inf,-inf,	chr6-31806044-31806044	GTTCCAGGGCCCTGGGCACACCCACCCCCAACAGACTTGTTGGAACAGGTA	CAAGGTCCCGGGACCCGTGTGGGTGGGGGTTGTCTGAACAACCTTGTCCAT	AGPAT1	exc5	rs112485576	rs2242668	chr6-31806044-31806044	chr6	0	0.068
rs1044507	AGPAT1_exc5	chr6	32195764	32195764	1	+	chr6:32195764:A:C	A	C	SNV	c(-7, 8)	POU2F3	gaggctccggcaatgCgaataggccccgccc	0.77274	0.878684	8.79623	9.96053	0.000981	8.31e-05	strong	1	1.16429	0.103092	0.0357428,0.0266602,0.0236616,0.0584016,0.5,0.0185185,0.0116667,0.5,0.0186084,0.00208855,0.0192008,0.05,0.0230424,0.0210421,0.0370536,0.0196078,-inf,-inf,-inf,-inf,-inf,-inf,-inf,-inf,-inf,0.0224023,0.0319064,0.0303388,0.0433333,-inf,-inf,	chr6-32195764-32195764	CTACTCCCGAGAGGCTCCGGCAATGAGAATAGGCCCCGCCCCCCCGCGCAG	GATGAGGGCTCTCCGAGGCCGTTACTCTTATCCGGGGCGGGGGGGCGCGTC	AGPAT1	exc5	rs112485576	rs1044507	chr6-32195764-32195764	chr6	0.001	0.504
rs45462992	AGPAT1_exc5	chr6	31901345	31901345	1	+	chr6:31901345:G:A	G	A	SNV	c(-3, 16)	PPARA	ctggttgggaaggaaaccgAtcagagacaaaggtctctg	0.734966	0.756923	13.7797	14.1829	0.000117	5.53e-05	weak	1	0.403122	0.02162	0.0105831,0.0121968,0.0163417,-inf,0.5,-inf,0.0116667,-inf,0.0312837,-inf,0.0350285,0.025,-inf,0.0220441,-inf,-inf,-inf,-inf,-inf,-inf,-inf,-inf,-inf,0.0411985,-inf,0.0161794,-inf,-inf,-inf,-inf,-inf,	chr6-31901345-31901345	GCAACCCTGGTTGGGAAGGAAACCGGTCAGAGACAAAGGTCTCTGGCTCTC	CGTTGGGACCAACCCTTCCTTTGGCCAGTCTCTGTTTCCAGAGACCGAGAG	AGPAT1	exc5	rs112485576	rs45462992	chr6-31901345-31901345	chr6	0.003	0.761
rs45462992	AGPAT1_exc5	chr6	31901345	31901345	1	+	chr6:31901345:G:A	G	A	SNV	c(-13, 3)	PPARA	gttgggaaggaaaccgGtcagagacaaaggtct	0.823605	0.760704	9.54095	8.84345	8.41e-05	0.000497	weak	1	-0.697495	-0.0606677	0.0105831,0.0121968,0.0163417,-inf,0.5,-inf,0.0116667,-inf,0.0312837,-inf,0.0350285,0.025,-inf,0.0220441,-inf,-inf,-inf,-inf,-inf,-inf,-inf,-inf,-inf,0.0411985,-inf,0.0161794,-inf,-inf,-inf,-inf,-inf,	chr6-31901345-31901345	GCAACCCTGGTTGGGAAGGAAACCGGTCAGAGACAAAGGTCTCTGGCTCTC	CGTTGGGACCAACCCTTCCTTTGGCCAGTCTCTGTTTCCAGAGACCGAGAG	AGPAT1	exc5	rs112485576	rs45462992	chr6-31901345-31901345	chr6	0.003	0.761
rs12525922	AGPAT1_exc5	chr6	31901358	31901358	1	-	chr6:31901358:G:A	G	A	SNV	c(-9, 3)	PPARA	tcagagacaaagGtctctggctctc	0.88919	0.792322	6.41286	5.74253	1.84e-05	0.000395	weak	1	-0.670334	-0.0933655	0.028754,0.00556112,0.0194869,0.0334471,0.425,0.00462963,-inf,0.5,0.000809061,0.0543284,0.00103788,-inf,0.0112523,0.001002,-inf,-inf,-inf,0.0284553,-inf,-inf,-inf,-inf,-inf,0.00749064,-inf,-inf,-inf,-inf,-inf,-inf,-inf,	chr6-31901358-31901358	GGAAGGAAACCGGTCAGAGACAAAGGTCTCTGGCTCTCCGAAGCCAAGGCT	CCTTCCTTTGGCCAGTCTCTGTTTCCAGAGACCGAGAGGCTTCGGTTCCGA	AGPAT1	exc5	rs112485576	rs12525922	chr6-31901358-31901358	chr6	0.001	1
rs115463529	AGPAT1_exc5	chr6	32175701	32175701	1	-	chr6:32175701:C:T	C	T	SNV	c(-11, 3)	PPARG	ccctctcctttcccCagcaaccctctccc	0.878152	0.801436	6.76795	6.21028	3.4e-05	0.000396	weak	1	-0.557667	-0.0728625	0.0125799,0.0210871,0.0126223,0,0.5,0.00462963,0.03,0.5,0.0175297,-inf,0.0230929,0.025,0.0249525,0.0350701,-inf,-inf,-inf,-inf,-inf,-inf,-inf,-inf,-inf,-inf,-inf,-inf,-inf,-inf,-inf,-inf,-inf,	chr6-32175701-32175701	TCCCAGTCGGCCCCTCTCCTTTCCCCAGCAACCCTCTCCCCCAGTCGGCCC	AGGGTCAGCCGGGGAGAGGAAAGGGGTCGTTGGGAGAGGGGGTCAGCCGGG	AGPAT1	exc5	rs112485576	rs115463529	chr6-32175701-32175701	chr6	0.003	0.57
rs17201171	AGPAT1_exc5	chr6	31806198	31806198	1	-	chr6:31806198:T:C	T	C	SNV	c(-4, 16)	PPARG	aggagcatggtagggaggagTgtcctttgacagtattacca	0.791019	0.719203	16.0083	14.5867	3.48e-05	0.000323	strong	1	-1.42162	-0.0705687	0.0309505,0.0257196,0.0357021,0.00684932,0.5,0.0324074,0.00333333,0.5,0.0213053,5.96659e-05,0.0230929,0.025,0.0311834,0.0180361,0.0111607,0.0462963,-inf,0.0481771,0.047619,-inf,-inf,0.0420871,-inf,0.0524345,-inf,-inf,-inf,-inf,-inf,-inf,-inf,	chr6-31806198-31806198	TGGGAAGGAGCATGGTAGGGAGGAGTGTCCTTTGACAGTATTACCAAATAC	ACCCTTCCTCGTACCATCCCTCCTCACAGGAAACTGTCATAATGGTTTATG	AGPAT1	exc5	rs112485576	rs17201171	chr6-31806198-31806198	chr6	0.001	0.084
rs9394078	AGPAT1_exc5	chr6	31901161	31901161	1	-	chr6:31901161:C:G	C	G	SNV	c(-16, 6)	PPARG	ggtgagcaggcggccaagatgaCcttgtggcctcgaaacttgagg	0.711153	0.644178	14.9853	13.6175	7.72e-05	0.000675	strong	1	-1.36783	-0.0654953	0.0585064,0.0377824,0.0248782,0.0756331,0.482143,0.00925926,0.0766667,0.5,0.0369471,0.0878983,0.0337312,-inf,0.032556,-inf,-inf,0.161238,-inf,-inf,0.15,-inf,-inf,-inf,-inf,0.0131086,0.140306,0.0242965,0.0429471,-inf,0.10596,-inf,-inf,	chr6-31901161-31901161	AAGGGTGAGCAGGCGGCCAAGATGACCTTGTGGCCTCGAAACTTGAGGCTG	TTCCCACTCGTCCGCCGGTTCTACTGGAACACCGGAGCTTTGAACTCCGAC	AGPAT1	exc5	rs112485576	rs9394078	chr6-31901161-31901161	chr6	0	0.1
rs9394078	AGPAT1_exc5	chr6	31901161	31901161	1	-	chr6:31901161:C:G	C	G	SNV	c(-15, 4)	PPARG	gagcaggcggccaagatgaCcttgtggcctcgaaacttg	0.794076	0.706967	11.4306	10.2154	2.36e-05	0.00041	strong	1	-1.21518	-0.0849578	0.0585064,0.0377824,0.0248782,0.0756331,0.482143,0.00925926,0.0766667,0.5,0.0369471,0.0878983,0.0337312,-inf,0.032556,-inf,-inf,0.161238,-inf,-inf,0.15,-inf,-inf,-inf,-inf,0.0131086,0.140306,0.0242965,0.0429471,-inf,0.10596,-inf,-inf,	chr6-31901161-31901161	AAGGGTGAGCAGGCGGCCAAGATGACCTTGTGGCCTCGAAACTTGAGGCTG	TTCCCACTCGTCCGCCGGTTCTACTGGAACACCGGAGCTTTGAACTCCGAC	AGPAT1	exc5	rs112485576	rs9394078	chr6-31901161-31901161	chr6	0	0.1
rs17201171	AGPAT1_exc5	chr6	31806198	31806198	1	-	chr6:31806198:T:C	T	C	SNV	c(-1, 8)	PPARGC1A	agggaggagTgtcctttga	0.947015	0.783537	8.18313	6.80497	3.05e-05	0.002	strong	1	-1.37816	-0.159697	0.0309505,0.0257196,0.0357021,0.00684932,0.5,0.0324074,0.00333333,0.5,0.0213053,5.96659e-05,0.0230929,0.025,0.0311834,0.0180361,0.0111607,0.0462963,-inf,0.0481771,0.047619,-inf,-inf,0.0420871,-inf,0.0524345,-inf,-inf,-inf,-inf,-inf,-inf,-inf,	chr6-31806198-31806198	TGGGAAGGAGCATGGTAGGGAGGAGTGTCCTTTGACAGTATTACCAAATAC	ACCCTTCCTCGTACCATCCCTCCTCACAGGAAACTGTCATAATGGTTTATG	AGPAT1	exc5	rs112485576	rs17201171	chr6-31806198-31806198	chr6	0.001	0.084
rs9394078	AGPAT1_exc5	chr6	31901161	31901161	1	-	chr6:31901161:C:G	C	G	SNV	c(-4, 5)	PPARGC1A	ccaagatgaCcttgtggcc	0.931574	0.855592	8.05296	7.41241	5.34e-05	0.000484	weak	1	-0.640544	-0.0742246	0.0585064,0.0377824,0.0248782,0.0756331,0.482143,0.00925926,0.0766667,0.5,0.0369471,0.0878983,0.0337312,-inf,0.032556,-inf,-inf,0.161238,-inf,-inf,0.15,-inf,-inf,-inf,-inf,0.0131086,0.140306,0.0242965,0.0429471,-inf,0.10596,-inf,-inf,	chr6-31901161-31901161	AAGGGTGAGCAGGCGGCCAAGATGACCTTGTGGCCTCGAAACTTGAGGCTG	TTCCCACTCGTCCGCCGGTTCTACTGGAACACCGGAGCTTTGAACTCCGAC	AGPAT1	exc5	rs112485576	rs9394078	chr6-31901161-31901161	chr6	0	0.1
rs115463529	AGPAT1_exc5	chr6	32175701	32175701	1	-	chr6:32175701:C:T	C	T	SNV	c(-9, 4)	PRDM1	cctctcctttcccTagcaaccctctcc	0.779212	0.905417	10.3116	11.9508	0.000553	1.12e-05	strong	1	1.63915	0.124374	0.0125799,0.0210871,0.0126223,0,0.5,0.00462963,0.03,0.5,0.0175297,-inf,0.0230929,0.025,0.0249525,0.0350701,-inf,-inf,-inf,-inf,-inf,-inf,-inf,-inf,-inf,-inf,-inf,-inf,-inf,-inf,-inf,-inf,-inf,	chr6-32175701-32175701	TCCCAGTCGGCCCCTCTCCTTTCCCCAGCAACCCTCTCCCCCAGTCGGCCC	AGGGTCAGCCGGGGAGAGGAAAGGGGTCGTTGGGAGAGGGGGTCAGCCGGG	AGPAT1	exc5	rs112485576	rs115463529	chr6-32175701-32175701	chr6	0.003	0.57
rs2269423	AGPAT1_exc5	chr6	32177930	32177930	1	+	chr6:32177930:A:C	A	C	SNV	c(-2, 12)	PRDM1	gtgaagaggtggaaAaagagaaggttaaa	0.844364	0.786778	12.1898	11.3815	2.66e-05	0.000148	strong	1	-0.808301	-0.0562321	0.326677,0.358673,0.343458,0.34198,0.2173,0.212963,0.405,0.270833,0.374865,0.352148,0.364816,0.375,0.353918,0.400802,0.36317,0.400943,-inf,0.341966,0.285714,-inf,-inf,0.334536,-inf,-inf,0.29798,-inf,-inf,-inf,-inf,-inf,-inf,	chr6-32177930-32177930	ACAAGATAGGGGTGAAGAGGTGGAAAAAGAGAAGGTTAAACCCTCACAGGA	TGTTCTATCCCCACTTCTCCACCTTTTTCTCTTCCAATTTGGGAGTGTCCT	AGPAT1	exc5	rs112485576	rs2269423	chr6-32177930-32177930	chr6	0.001	0.066
rs34378923	AGPAT1_exc5	chr6	31815078	31815078	1	-	chr6:31815078:A:G	A	G	SNV	c(-4, 5)	PRDM1	aggtcagagAcagtatctc	0.88733	0.761629	11.7636	10.1244	4.96e-05	0.0011	strong	1	-1.63915	-0.12387	0.0115815,0.0127157,0.00815293,0.00549828,0.5,0.00462963,-inf,0.5,0.0105178,-inf,0.0101194,0.025,0.00864505,-inf,0.00669643,0.0046729,-inf,0.0238095,-inf,-inf,-inf,-inf,-inf,-inf,-inf,-inf,-inf,-inf,-inf,-inf,-inf,	chr6-31815078-31815078	TCCAAACTGGCCCATGAGGTCAGAGACAGTATCTCCATTGTAACGTGGCCG	AGGTTTGACCGGGTACTCCAGTCTCTGTCATAGAGGTAACATTGCACCGGC	AGPAT1	exc5	rs112485576	rs34378923	chr6-31815078-31815078	chr6	0	0.14
rs33934112	AGPAT1_exc5	chr6	31815599	31815599	1	-	chr6:31815599:C:A	C	A	SNV	c(-7, 2)	PRDM1	gagtgactcAcgttgtccc	0.837366	0.994611	8.9176	10.5568	0.000433	1.05e-05	strong	1	1.63915	0.154449	0.0105831,0.00290176,0.0075258,0.0160849,0.5,0.0138889,0.01,0.5,0.00943905,0.00638425,0.00908147,-inf,-inf,-inf,-inf,0.00934579,-inf,-inf,-inf,-inf,-inf,-inf,-inf,-inf,-inf,-inf,-inf,-inf,-inf,-inf,-inf,	chr6-31815599-31815599	CCACTACCTTTTTCGAGAGTGACTCCCGTTGTCCCAAGGCTTCCCAGAGCG	GGTGATGGAAAAAGCTCTCACTGAGGGCAACAGGGTTCCGAAGGGTCTCGC	AGPAT1	exc5	rs112485576	rs33934112	chr6-31815599-31815599	chr6	0	0.079
rs9394078	AGPAT1_exc5	chr6	31901161	31901161	1	+	chr6:31901161:C:G	C	G	SNV	c(-1, 8)	RAD21	ccaagatgaCcttgtggcc	0.956897	0.782479	9.2001	7.56094	1.72e-05	0.00191	strong	1	-1.63915	-0.170653	0.0585064,0.0377824,0.0248782,0.0756331,0.482143,0.00925926,0.0766667,0.5,0.0369471,0.0878983,0.0337312,-inf,0.032556,-inf,-inf,0.161238,-inf,-inf,0.15,-inf,-inf,-inf,-inf,0.0131086,0.140306,0.0242965,0.0429471,-inf,0.10596,-inf,-inf,	chr6-31901161-31901161	AAGGGTGAGCAGGCGGCCAAGATGACCTTGTGGCCTCGAAACTTGAGGCTG	TTCCCACTCGTCCGCCGGTTCTACTGGAACACCGGAGCTTTGAACTCCGAC	AGPAT1	exc5	rs112485576	rs9394078	chr6-31901161-31901161	chr6	0	0.1
rs35092817	AGPAT1_exc5	chr6	31863105	31863105	1	+	chr6:31863105:A:C	A	C	SNV	c(-14, -1)	RAD21	gccgcggcaccaggCcacgtcacaggggc	0.878435	0.982801	4.72859	5.27049	0.00162	1.81e-05	weak	1	0.541895	0.101104	0.0109824,0.0109293,0.00773735,0.0160959,0.5,0.0324074,0.01,0.5,0.00997843,0.00644391,0.00908147,-inf,0.00765069,-inf,0.00848214,-inf,-inf,0.022,-inf,-inf,-inf,-inf,-inf,-inf,-inf,-inf,-inf,-inf,-inf,-inf,-inf,	chr6-31863105-31863105	CTTTTTGATTGGCCGCGGCACCAGGACACGTCACAGGGGCGGGGCCGATTT	GAAAAACTAACCGGCGCCGTGGTCCTGTGCAGTGTCCCCGCCCCGGCTAAA	AGPAT1	exc5	rs112485576	rs35092817	chr6-31863105-31863105	chr6	0	0.053
rs9267810	AGPAT1_exc5	chr6	32153817	32153817	1	+	chr6:32153817:T:C	T	C	SNV	c(-5, 3)	RAR	cttcgtgtCctgctgcg	0.758403	0.991118	3.96876	5.13119	0.0183	3.05e-05	strong	1	1.16243	0.224599	0.155751,0.255789,0.19343,0.191468,0.383178,0.185185,0.278333,0.384615,0.222222,0.225358,0.198236,0.225,0.202253,-inf,0.352679,0.0904762,-inf,0.139535,-inf,-inf,-inf,0.15731,-inf,-inf,-inf,-inf,-inf,-inf,-inf,-inf,-inf,	chr6-32153817-32153817	CCCTTGGGGAATGCAAACTTCGTGTTCTGCTGCGGAGCCAGACGCCTGTAT	GGGAACCCCTTACGTTTGAAGCACAAGACGACGCCTCGGTCTGCGGACATA	AGPAT1	exc5	rs112485576	rs9267810	chr6-32153817-32153817	chr6	0.001	0.125
rs9394078	AGPAT1_exc5	chr6	31901161	31901161	1	-	chr6:31901161:C:G	C	G	SNV	c(-3, 11)	RARA	ggcggccaagatgaCcttgtggcctcgaa	0.84519	0.803432	15.2629	14.5243	3.55e-06	1.7e-05	strong	1	-0.738674	-0.0410341	0.0585064,0.0377824,0.0248782,0.0756331,0.482143,0.00925926,0.0766667,0.5,0.0369471,0.0878983,0.0337312,-inf,0.032556,-inf,-inf,0.161238,-inf,-inf,0.15,-inf,-inf,-inf,-inf,0.0131086,0.140306,0.0242965,0.0429471,-inf,0.10596,-inf,-inf,	chr6-31901161-31901161	AAGGGTGAGCAGGCGGCCAAGATGACCTTGTGGCCTCGAAACTTGAGGCTG	TTCCCACTCGTCCGCCGGTTCTACTGGAACACCGGAGCTTTGAACTCCGAC	AGPAT1	exc5	rs112485576	rs9394078	chr6-31901161-31901161	chr6	0	0.1
rs9394078	AGPAT1_exc5	chr6	31901161	31901161	1	-	chr6:31901161:C:G	C	G	SNV	c(-7, 8)	RARA	aggcggccaagatgaCcttgtggcctcgaaa	0.909807	0.798504	9.47508	8.35032	5.11e-05	0.000838	strong	1	-1.12476	-0.10829	0.0585064,0.0377824,0.0248782,0.0756331,0.482143,0.00925926,0.0766667,0.5,0.0369471,0.0878983,0.0337312,-inf,0.032556,-inf,-inf,0.161238,-inf,-inf,0.15,-inf,-inf,-inf,-inf,0.0131086,0.140306,0.0242965,0.0429471,-inf,0.10596,-inf,-inf,	chr6-31901161-31901161	AAGGGTGAGCAGGCGGCCAAGATGACCTTGTGGCCTCGAAACTTGAGGCTG	TTCCCACTCGTCCGCCGGTTCTACTGGAACACCGGAGCTTTGAACTCCGAC	AGPAT1	exc5	rs112485576	rs9394078	chr6-31901161-31901161	chr6	0	0.1
rs9394078	AGPAT1_exc5	chr6	31901161	31901161	1	-	chr6:31901161:C:G	C	G	SNV	c(-3, 11)	RARA	ggcggccaagatgaCcttgtggcctcgaa	0.844509	0.795934	17.1817	16.2102	2.12e-06	1.32e-05	strong	1	-0.971487	-0.0478766	0.0585064,0.0377824,0.0248782,0.0756331,0.482143,0.00925926,0.0766667,0.5,0.0369471,0.0878983,0.0337312,-inf,0.032556,-inf,-inf,0.161238,-inf,-inf,0.15,-inf,-inf,-inf,-inf,0.0131086,0.140306,0.0242965,0.0429471,-inf,0.10596,-inf,-inf,	chr6-31901161-31901161	AAGGGTGAGCAGGCGGCCAAGATGACCTTGTGGCCTCGAAACTTGAGGCTG	TTCCCACTCGTCCGCCGGTTCTACTGGAACACCGGAGCTTTGAACTCCGAC	AGPAT1	exc5	rs112485576	rs9394078	chr6-31901161-31901161	chr6	0	0.1
rs9394078	AGPAT1_exc5	chr6	31901161	31901161	1	-	chr6:31901161:C:G	C	G	SNV	c(-6, 11)	RARA	gcaggcggccaagatgaCcttgtggcctcgaaact	0.86313	0.813176	18.8419	17.7698	3.95e-07	3.55e-06	strong	1	-1.07217	-0.0492283	0.0585064,0.0377824,0.0248782,0.0756331,0.482143,0.00925926,0.0766667,0.5,0.0369471,0.0878983,0.0337312,-inf,0.032556,-inf,-inf,0.161238,-inf,-inf,0.15,-inf,-inf,-inf,-inf,0.0131086,0.140306,0.0242965,0.0429471,-inf,0.10596,-inf,-inf,	chr6-31901161-31901161	AAGGGTGAGCAGGCGGCCAAGATGACCTTGTGGCCTCGAAACTTGAGGCTG	TTCCCACTCGTCCGCCGGTTCTACTGGAACACCGGAGCTTTGAACTCCGAC	AGPAT1	exc5	rs112485576	rs9394078	chr6-31901161-31901161	chr6	0	0.1
rs2071279	AGPAT1_exc5	chr6	32197097	32197097	1	-	chr6:32197097:C:A	C	A	SNV	c(-4, 12)	RARA	acagagggccagtgacCcctggggtaccttgga	0.767894	0.675739	13.7366	12.1316	8.21e-05	0.000964	strong	1	-1.60495	-0.0902727	0.208067,0.28624,0.23829,0.197611,0.380597,0.361111,0.233333,0.285714,0.247303,0.204594,0.233264,0.175,0.237094,0.274549,0.321205,-inf,-inf,0.233581,0.375,-inf,-inf,0.204765,-inf,0.249064,-inf,0.223697,-inf,-inf,0.264901,-inf,-inf,	chr6-32197097-32197097	GCTGGGGAGACAGAGGGCCAGTGACCCCTGGGGTACCTTGGACTGCCAACT	CGACCCCTCTGTCTCCCGGTCACTGGGGACCCCATGGAACCTGACGGTTGA	AGPAT1	exc5	rs112485576	rs2071279	chr6-32197097-32197097	chr6	0	0.05
rs2071279	AGPAT1_exc5	chr6	32197097	32197097	1	-	chr6:32197097:C:A	C	A	SNV	c(-4, 12)	RARA	acagagggccagtgacCcctggggtaccttgga	0.770106	0.679383	14.2344	12.6004	6.79e-05	0.000849	strong	1	-1.63396	-0.0889236	0.208067,0.28624,0.23829,0.197611,0.380597,0.361111,0.233333,0.285714,0.247303,0.204594,0.233264,0.175,0.237094,0.274549,0.321205,-inf,-inf,0.233581,0.375,-inf,-inf,0.204765,-inf,0.249064,-inf,0.223697,-inf,-inf,0.264901,-inf,-inf,	chr6-32197097-32197097	GCTGGGGAGACAGAGGGCCAGTGACCCCTGGGGTACCTTGGACTGCCAACT	CGACCCCTCTGTCTCCCGGTCACTGGGGACCCCATGGAACCTGACGGTTGA	AGPAT1	exc5	rs112485576	rs2071279	chr6-32197097-32197097	chr6	0	0.05
rs16867582	AGPAT1_exc5	chr6	31814840	31814840	1	-	chr6:31814840:C:A	C	A	SNV	c(-3, 12)	RARB	tttcccaaacaaggaCctactgagcctttca	0.757229	0.717419	16.7279	15.8635	2.85e-05	0.000106	strong	1	-0.864459	-0.0392942	0.0199681,0.0229855,0.0287255,0.0273785,0.5,0.0138889,0.0116667,0.5,0.0167206,0.0022673,0.0179035,0.0526316,0.0266057,-inf,0.0363839,-inf,-inf,0.0237844,-inf,-inf,-inf,-inf,-inf,-inf,-inf,-inf,-inf,-inf,-inf,-inf,-inf,	chr6-31814840-31814840	TTTCCAGTACTTTCCCAAACAAGGACCTACTGAGCCTTTCAGGTTCACAAT	AAAGGTCATGAAAGGGTTTGTTCCTGGATGACTCGGAAAGTCCAAGTGTTA	AGPAT1	exc5	rs112485576	rs16867582	chr6-31814840-31814840	chr6	0	0.283
rs9394078	AGPAT1_exc5	chr6	31901161	31901161	1	-	chr6:31901161:C:G	C	G	SNV	c(-3, 12)	RARB	aggcggccaagatgaCcttgtggcctcgaaa	0.77638	0.729332	17.1438	16.1222	1.47e-05	7.36e-05	strong	1	-1.02163	-0.0464386	0.0585064,0.0377824,0.0248782,0.0756331,0.482143,0.00925926,0.0766667,0.5,0.0369471,0.0878983,0.0337312,-inf,0.032556,-inf,-inf,0.161238,-inf,-inf,0.15,-inf,-inf,-inf,-inf,0.0131086,0.140306,0.0242965,0.0429471,-inf,0.10596,-inf,-inf,	chr6-31901161-31901161	AAGGGTGAGCAGGCGGCCAAGATGACCTTGTGGCCTCGAAACTTGAGGCTG	TTCCCACTCGTCCGCCGGTTCTACTGGAACACCGGAGCTTTGAACTCCGAC	AGPAT1	exc5	rs112485576	rs9394078	chr6-31901161-31901161	chr6	0	0.1
rs9394078	AGPAT1_exc5	chr6	31901161	31901161	1	-	chr6:31901161:C:G	C	G	SNV	c(-3, 12)	RARB	aggcggccaagatgaCcttgtggcctcgaaa	0.831758	0.782802	17.6534	16.6338	2.31e-06	1.35e-05	strong	1	-1.0196	-0.0481914	0.0585064,0.0377824,0.0248782,0.0756331,0.482143,0.00925926,0.0766667,0.5,0.0369471,0.0878983,0.0337312,-inf,0.032556,-inf,-inf,0.161238,-inf,-inf,0.15,-inf,-inf,-inf,-inf,0.0131086,0.140306,0.0242965,0.0429471,-inf,0.10596,-inf,-inf,	chr6-31901161-31901161	AAGGGTGAGCAGGCGGCCAAGATGACCTTGTGGCCTCGAAACTTGAGGCTG	TTCCCACTCGTCCGCCGGTTCTACTGGAACACCGGAGCTTTGAACTCCGAC	AGPAT1	exc5	rs112485576	rs9394078	chr6-31901161-31901161	chr6	0	0.1
rs2071279	AGPAT1_exc5	chr6	32197097	32197097	1	-	chr6:32197097:C:A	C	A	SNV	c(-4, 12)	RARB	acagagggccagtgacCcctggggtaccttgga	0.755741	0.671836	14.8973	13.2795	7.37e-05	0.000805	strong	1	-1.61781	-0.0825123	0.208067,0.28624,0.23829,0.197611,0.380597,0.361111,0.233333,0.285714,0.247303,0.204594,0.233264,0.175,0.237094,0.274549,0.321205,-inf,-inf,0.233581,0.375,-inf,-inf,0.204765,-inf,0.249064,-inf,0.223697,-inf,-inf,0.264901,-inf,-inf,	chr6-32197097-32197097	GCTGGGGAGACAGAGGGCCAGTGACCCCTGGGGTACCTTGGACTGCCAACT	CGACCCCTCTGTCTCCCGGTCACTGGGGACCCCATGGAACCTGACGGTTGA	AGPAT1	exc5	rs112485576	rs2071279	chr6-32197097-32197097	chr6	0	0.05
rs8192583	AGPAT1_exc5	chr6	32195497	32195497	1	+	chr6:32195497:G:A	G	A	SNV	c(-3, 14)	RARG	agggctgggggaccacaGtcaagttgaggtgatcc	0.748728	0.669247	13.383	12.0037	0.0001	0.000955	strong	1	-1.37929	-0.0777345	0.0521166,0.0401948,0.0431373,0.00718686,0.444444,0.0185185,0.00833333,0.5,0.0434196,-inf,0.0472237,0.025,0.0419429,0.0340681,0.0426339,0.0212072,-inf,0.0552486,0,-inf,-inf,0.0355137,-inf,0.0449438,-inf,0.0518141,0.0374059,0.0354173,0.0131579,-inf,-inf,	chr6-32195497-32195497	TTTCTTGGAGGGCTGGGGGACCACAGTCAAGTTGAGGTGATCCCCGCTCCG	AAAGAACCTCCCGACCCCCTGGTGTCAGTTCAACTCCACTAGGGGCGAGGC	AGPAT1	exc5	rs112485576	rs8192583	chr6-32195497-32195497	chr6	0	0.194
rs9394078	AGPAT1_exc5	chr6	31901161	31901161	1	-	chr6:31901161:C:G	C	G	SNV	c(-4, 11)	RARG	aggcggccaagatgaCcttgtggcctcgaaa	0.859597	0.816225	18.6541	17.7298	4.74e-07	2.79e-06	strong	1	-0.924295	-0.0427002	0.0585064,0.0377824,0.0248782,0.0756331,0.482143,0.00925926,0.0766667,0.5,0.0369471,0.0878983,0.0337312,-inf,0.032556,-inf,-inf,0.161238,-inf,-inf,0.15,-inf,-inf,-inf,-inf,0.0131086,0.140306,0.0242965,0.0429471,-inf,0.10596,-inf,-inf,	chr6-31901161-31901161	AAGGGTGAGCAGGCGGCCAAGATGACCTTGTGGCCTCGAAACTTGAGGCTG	TTCCCACTCGTCCGCCGGTTCTACTGGAACACCGGAGCTTTGAACTCCGAC	AGPAT1	exc5	rs112485576	rs9394078	chr6-31901161-31901161	chr6	0	0.1
rs9394078	AGPAT1_exc5	chr6	31901161	31901161	1	-	chr6:31901161:C:G	C	G	SNV	c(-4, 11)	RARG	aggcggccaagatgaCcttgtggcctcgaaa	0.845554	0.804542	16.5033	15.7178	3.13e-06	1.45e-05	strong	1	-0.785513	-0.0403624	0.0585064,0.0377824,0.0248782,0.0756331,0.482143,0.00925926,0.0766667,0.5,0.0369471,0.0878983,0.0337312,-inf,0.032556,-inf,-inf,0.161238,-inf,-inf,0.15,-inf,-inf,-inf,-inf,0.0131086,0.140306,0.0242965,0.0429471,-inf,0.10596,-inf,-inf,	chr6-31901161-31901161	AAGGGTGAGCAGGCGGCCAAGATGACCTTGTGGCCTCGAAACTTGAGGCTG	TTCCCACTCGTCCGCCGGTTCTACTGGAACACCGGAGCTTTGAACTCCGAC	AGPAT1	exc5	rs112485576	rs9394078	chr6-31901161-31901161	chr6	0	0.1
rs9394078	AGPAT1_exc5	chr6	31901161	31901161	1	-	chr6:31901161:C:G	C	G	SNV	c(-5, 11)	RARG	caggcggccaagatgaCcttgtggcctcgaaac	0.841616	0.799036	16.1276	15.3283	3.64e-06	1.73e-05	strong	1	-0.799244	-0.041844	0.0585064,0.0377824,0.0248782,0.0756331,0.482143,0.00925926,0.0766667,0.5,0.0369471,0.0878983,0.0337312,-inf,0.032556,-inf,-inf,0.161238,-inf,-inf,0.15,-inf,-inf,-inf,-inf,0.0131086,0.140306,0.0242965,0.0429471,-inf,0.10596,-inf,-inf,	chr6-31901161-31901161	AAGGGTGAGCAGGCGGCCAAGATGACCTTGTGGCCTCGAAACTTGAGGCTG	TTCCCACTCGTCCGCCGGTTCTACTGGAACACCGGAGCTTTGAACTCCGAC	AGPAT1	exc5	rs112485576	rs9394078	chr6-31901161-31901161	chr6	0	0.1
rs2071279	AGPAT1_exc5	chr6	32197097	32197097	1	-	chr6:32197097:C:A	C	A	SNV	c(-4, 13)	RARG	gacagagggccagtgacCcctggggtaccttggac	0.766673	0.685364	15.8237	14.1845	3.75e-05	0.000438	strong	1	-1.63915	-0.0798519	0.208067,0.28624,0.23829,0.197611,0.380597,0.361111,0.233333,0.285714,0.247303,0.204594,0.233264,0.175,0.237094,0.274549,0.321205,-inf,-inf,0.233581,0.375,-inf,-inf,0.204765,-inf,0.249064,-inf,0.223697,-inf,-inf,0.264901,-inf,-inf,	chr6-32197097-32197097	GCTGGGGAGACAGAGGGCCAGTGACCCCTGGGGTACCTTGGACTGCCAACT	CGACCCCTCTGTCTCCCGGTCACTGGGGACCCCATGGAACCTGACGGTTGA	AGPAT1	exc5	rs112485576	rs2071279	chr6-32197097-32197097	chr6	0	0.05
rs2071279	AGPAT1_exc5	chr6	32197097	32197097	1	-	chr6:32197097:C:A	C	A	SNV	c(-4, 13)	RARG	gacagagggccagtgacCcctggggtaccttggac	0.750183	0.665247	13.4083	11.9343	9.55e-05	0.00106	strong	1	-1.47397	-0.0830709	0.208067,0.28624,0.23829,0.197611,0.380597,0.361111,0.233333,0.285714,0.247303,0.204594,0.233264,0.175,0.237094,0.274549,0.321205,-inf,-inf,0.233581,0.375,-inf,-inf,0.204765,-inf,0.249064,-inf,0.223697,-inf,-inf,0.264901,-inf,-inf,	chr6-32197097-32197097	GCTGGGGAGACAGAGGGCCAGTGACCCCTGGGGTACCTTGGACTGCCAACT	CGACCCCTCTGTCTCCCGGTCACTGGGGACCCCATGGAACCTGACGGTTGA	AGPAT1	exc5	rs112485576	rs2071279	chr6-32197097-32197097	chr6	0	0.05
rs2071279	AGPAT1_exc5	chr6	32197097	32197097	1	-	chr6:32197097:C:A	C	A	SNV	c(-4, 13)	RARG	gacagagggccagtgacCcctggggtaccttggac	0.780011	0.686636	13.9411	12.3151	7.23e-05	0.000904	strong	1	-1.62595	-0.0914905	0.208067,0.28624,0.23829,0.197611,0.380597,0.361111,0.233333,0.285714,0.247303,0.204594,0.233264,0.175,0.237094,0.274549,0.321205,-inf,-inf,0.233581,0.375,-inf,-inf,0.204765,-inf,0.249064,-inf,0.223697,-inf,-inf,0.264901,-inf,-inf,	chr6-32197097-32197097	GCTGGGGAGACAGAGGGCCAGTGACCCCTGGGGTACCTTGGACTGCCAACT	CGACCCCTCTGTCTCCCGGTCACTGGGGACCCCATGGAACCTGACGGTTGA	AGPAT1	exc5	rs112485576	rs2071279	chr6-32197097-32197097	chr6	0	0.05
rs3096696	AGPAT1_exc5	chr6	32154695	32154695	1	-	chr6:32154695:C:A	C	A	SNV	c(-13, -1)	REST	gcgccccaccgcgCgtcctacaagccg	0.929515	0.798633	4.75495	4.11356	0.000104	0.00416	weak	1	-0.641395	-0.125755	0.15595,0.200951,0.181616,0.0619439,0.410256,0.0740741,0.125,0.4375,0.222222,0.00214797,0.229113,0.25,0.183791,0.204409,0.203571,0.0504886,-inf,-inf,-inf,-inf,-inf,0.144524,-inf,0.132959,0.1,0.203677,0.158777,0.15534,0.148026,-inf,-inf,	chr6-32154695-32154695	CTTGCAGCCCCCGCGCCCCACCGCGCGTCCTACAAGCCGGTCATCGTGGTG	GAACGTCGGGGGCGCGGGGTGGCGCGCAGGATGTTCGGCCAGTAGCACCAC	AGPAT1	exc5	rs112485576	rs3096696	chr6-32154695-32154695	chr6	0.004	0.301
rs3869144	AGPAT1_exc5	chr6	31863382	31863382	1	-	chr6:31863382:C:T	C	T	SNV	c(-6, 7)	REST	gtgcatgccaccaCtctcggctaattt	0.961112	0.861266	4.9098	4.42049	2.36e-05	0.000961	weak	1	-0.489303	-0.0959348	0.0740815,0.0482795,0.0598398,0.0822526,0.438776,0.0925926,0.0116667,0.5,0.0229234,0.0639098,0.0249092,0.05,0.0572269,0.0310621,0.0386161,0.0471698,-inf,-inf,-inf,-inf,-inf,-inf,-inf,-inf,-inf,-inf,-inf,-inf,-inf,-inf,-inf,	chr6-31863382-31863382	CTGGGATGACAGGTGCATGCCACCACTCTCGGCTAATTTTTGTATTTTTAA	GACCCTACTGTCCACGTACGGTGGTGAGAGCCGATTAAAAACATAAAAATT	AGPAT1	exc5	rs112485576	rs3869144	chr6-31863382-31863382	chr6	0.001	0.339
rs115463529	AGPAT1_exc5	chr6	32175701	32175701	1	-	chr6:32175701:C:T	C	T	SNV	c(-6, 7)	RFX1	cctctcctttcccTagcaaccctctcc	0.828048	0.878863	6.83895	7.24958	9.39e-05	1.28e-05	weak	1	0.410638	0.0499044	0.0125799,0.0210871,0.0126223,0,0.5,0.00462963,0.03,0.5,0.0175297,-inf,0.0230929,0.025,0.0249525,0.0350701,-inf,-inf,-inf,-inf,-inf,-inf,-inf,-inf,-inf,-inf,-inf,-inf,-inf,-inf,-inf,-inf,-inf,	chr6-32175701-32175701	TCCCAGTCGGCCCCTCTCCTTTCCCCAGCAACCCTCTCCCCCAGTCGGCCC	AGGGTCAGCCGGGGAGAGGAAAGGGGTCGTTGGGAGAGGGGGTCAGCCGGG	AGPAT1	exc5	rs112485576	rs115463529	chr6-32175701-32175701	chr6	0.003	0.57
rs35092817	AGPAT1_exc5	chr6	31863105	31863105	1	+	chr6:31863105:A:C	A	C	SNV	c(-10, 3)	RFX1	ccgcggcaccaggCcacgtcacagggg	0.760794	0.832569	6.29547	6.87548	0.000795	8.13e-05	weak	1	0.580011	0.0704882	0.0109824,0.0109293,0.00773735,0.0160959,0.5,0.0324074,0.01,0.5,0.00997843,0.00644391,0.00908147,-inf,0.00765069,-inf,0.00848214,-inf,-inf,0.022,-inf,-inf,-inf,-inf,-inf,-inf,-inf,-inf,-inf,-inf,-inf,-inf,-inf,	chr6-31863105-31863105	CTTTTTGATTGGCCGCGGCACCAGGACACGTCACAGGGGCGGGGCCGATTT	GAAAAACTAACCGGCGCCGTGGTCCTGTGCAGTGTCCCCGCCCCGGCTAAA	AGPAT1	exc5	rs112485576	rs35092817	chr6-31863105-31863105	chr6	0	0.053
rs115463529	AGPAT1_exc5	chr6	32175701	32175701	1	-	chr6:32175701:C:T	C	T	SNV	c(-7, 7)	RFX2	ccctctcctttcccTagcaaccctctccc	0.775018	0.861613	14.9538	16.593	4.1e-05	2.23e-06	strong	1	1.63915	0.0853171	0.0125799,0.0210871,0.0126223,0,0.5,0.00462963,0.03,0.5,0.0175297,-inf,0.0230929,0.025,0.0249525,0.0350701,-inf,-inf,-inf,-inf,-inf,-inf,-inf,-inf,-inf,-inf,-inf,-inf,-inf,-inf,-inf,-inf,-inf,	chr6-32175701-32175701	TCCCAGTCGGCCCCTCTCCTTTCCCCAGCAACCCTCTCCCCCAGTCGGCCC	AGGGTCAGCCGGGGAGAGGAAAGGGGTCGTTGGGAGAGGGGGTCAGCCGGG	AGPAT1	exc5	rs112485576	rs115463529	chr6-32175701-32175701	chr6	0.003	0.57
rs115463529	AGPAT1_exc5	chr6	32175701	32175701	1	-	chr6:32175701:C:T	C	T	SNV	c(-7, 7)	RFX2	ccctctcctttcccTagcaaccctctccc	0.786436	0.885	12.3317	13.83	7.55e-05	2.3e-06	strong	1	1.49824	0.0961765	0.0125799,0.0210871,0.0126223,0,0.5,0.00462963,0.03,0.5,0.0175297,-inf,0.0230929,0.025,0.0249525,0.0350701,-inf,-inf,-inf,-inf,-inf,-inf,-inf,-inf,-inf,-inf,-inf,-inf,-inf,-inf,-inf,-inf,-inf,	chr6-32175701-32175701	TCCCAGTCGGCCCCTCTCCTTTCCCCAGCAACCCTCTCCCCCAGTCGGCCC	AGGGTCAGCCGGGGAGAGGAAAGGGGTCGTTGGGAGAGGGGGTCAGCCGGG	AGPAT1	exc5	rs112485576	rs115463529	chr6-32175701-32175701	chr6	0.003	0.57
rs8192579	AGPAT1_exc5	chr6	32196022	32196022	1	+	chr6:32196022:T:A	T	A	SNV	c(-7, 8)	RFX2	atcccagtggttacgAtggtgagcgacgtcc	0.685193	0.780076	10.5409	11.9617	0.00127	0.0001	strong	1	1.4208	0.0931372	0.0842652,0.0424082,0.0650006,0.0541096,0.478261,0.0324074,0.0116667,0.333333,0.0477346,0.0565632,0.0552673,0.025,-inf,-inf,0.0459821,0.0730519,-inf,0.0962733,-inf,-inf,-inf,-inf,-inf,-inf,-inf,0.0614013,-inf,-inf,-inf,-inf,-inf,	chr6-32196022-32196022	GCGTCAGCAGATCCCAGTGGTTACGTTGGTGAGCGACGTCCGCCGGCGCTA	CGCAGTCGTCTAGGGTCACCAATGCAACCACTCGCTGCAGGCGGCCGCGAT	AGPAT1	exc5	rs112485576	rs8192579	chr6-32196022-32196022	chr6	0.001	0.263
rs115463529	AGPAT1_exc5	chr6	32175701	32175701	1	+	chr6:32175701:C:T	C	T	SNV	c(-9, 13)	RFX3	cagtcggcccctctcctttcccTagcaaccctctcccccagtcgg	0.846795	0.980681	9.8537	11.3496	0.00024	2.28e-06	strong	1	1.49589	0.129342	0.0125799,0.0210871,0.0126223,0,0.5,0.00462963,0.03,0.5,0.0175297,-inf,0.0230929,0.025,0.0249525,0.0350701,-inf,-inf,-inf,-inf,-inf,-inf,-inf,-inf,-inf,-inf,-inf,-inf,-inf,-inf,-inf,-inf,-inf,	chr6-32175701-32175701	TCCCAGTCGGCCCCTCTCCTTTCCCCAGCAACCCTCTCCCCCAGTCGGCCC	AGGGTCAGCCGGGGAGAGGAAAGGGGTCGTTGGGAGAGGGGGTCAGCCGGG	AGPAT1	exc5	rs112485576	rs115463529	chr6-32175701-32175701	chr6	0.003	0.57
rs115463529	AGPAT1_exc5	chr6	32175701	32175701	1	-	chr6:32175701:C:T	C	T	SNV	c(-7, 7)	RFX3	ccctctcctttcccTagcaaccctctccc	0.777668	0.87365	13.2213	14.8111	8.29e-05	3.37e-06	strong	1	1.58979	0.0940487	0.0125799,0.0210871,0.0126223,0,0.5,0.00462963,0.03,0.5,0.0175297,-inf,0.0230929,0.025,0.0249525,0.0350701,-inf,-inf,-inf,-inf,-inf,-inf,-inf,-inf,-inf,-inf,-inf,-inf,-inf,-inf,-inf,-inf,-inf,	chr6-32175701-32175701	TCCCAGTCGGCCCCTCTCCTTTCCCCAGCAACCCTCTCCCCCAGTCGGCCC	AGGGTCAGCCGGGGAGAGGAAAGGGGTCGTTGGGAGAGGGGGTCAGCCGGG	AGPAT1	exc5	rs112485576	rs115463529	chr6-32175701-32175701	chr6	0.003	0.57
rs8192579	AGPAT1_exc5	chr6	32196022	32196022	1	-	chr6:32196022:T:A	T	A	SNV	c(-7, 8)	RFX3	atcccagtggttacgAtggtgagcgacgtcc	0.708342	0.795641	8.69386	9.72783	0.00102	9.58e-05	strong	1	1.03397	0.0851129	0.0842652,0.0424082,0.0650006,0.0541096,0.478261,0.0324074,0.0116667,0.333333,0.0477346,0.0565632,0.0552673,0.025,-inf,-inf,0.0459821,0.0730519,-inf,0.0962733,-inf,-inf,-inf,-inf,-inf,-inf,-inf,0.0614013,-inf,-inf,-inf,-inf,-inf,	chr6-32196022-32196022	GCGTCAGCAGATCCCAGTGGTTACGTTGGTGAGCGACGTCCGCCGGCGCTA	CGCAGTCGTCTAGGGTCACCAATGCAACCACTCGCTGCAGGCGGCCGCGAT	AGPAT1	exc5	rs112485576	rs8192579	chr6-32196022-32196022	chr6	0.001	0.263
rs115463529	AGPAT1_exc5	chr6	32175701	32175701	1	+	chr6:32175701:C:T	C	T	SNV	c(-5, 9)	RFX4	ccctctcctttcccTagcaaccctctccc	0.85991	0.993748	9.88094	11.3779	0.000181	1.38e-06	strong	1	1.49691	0.13076	0.0125799,0.0210871,0.0126223,0,0.5,0.00462963,0.03,0.5,0.0175297,-inf,0.0230929,0.025,0.0249525,0.0350701,-inf,-inf,-inf,-inf,-inf,-inf,-inf,-inf,-inf,-inf,-inf,-inf,-inf,-inf,-inf,-inf,-inf,	chr6-32175701-32175701	TCCCAGTCGGCCCCTCTCCTTTCCCCAGCAACCCTCTCCCCCAGTCGGCCC	AGGGTCAGCCGGGGAGAGGAAAGGGGTCGTTGGGAGAGGGGGTCAGCCGGG	AGPAT1	exc5	rs112485576	rs115463529	chr6-32175701-32175701	chr6	0.003	0.57
rs8192579	AGPAT1_exc5	chr6	32196022	32196022	1	+	chr6:32196022:T:A	T	A	SNV	c(-2, 12)	RFX4	tcccagtggttacgTtggtgagcgacgtc	0.812295	0.704303	12.1498	10.57	7.23e-05	0.00123	strong	1	-1.57981	-0.106058	0.0842652,0.0424082,0.0650006,0.0541096,0.478261,0.0324074,0.0116667,0.333333,0.0477346,0.0565632,0.0552673,0.025,-inf,-inf,0.0459821,0.0730519,-inf,0.0962733,-inf,-inf,-inf,-inf,-inf,-inf,-inf,0.0614013,-inf,-inf,-inf,-inf,-inf,	chr6-32196022-32196022	GCGTCAGCAGATCCCAGTGGTTACGTTGGTGAGCGACGTCCGCCGGCGCTA	CGCAGTCGTCTAGGGTCACCAATGCAACCACTCGCTGCAGGCGGCCGCGAT	AGPAT1	exc5	rs112485576	rs8192579	chr6-32196022-32196022	chr6	0.001	0.263
rs115463529	AGPAT1_exc5	chr6	32175701	32175701	1	+	chr6:32175701:C:T	C	T	SNV	c(-8, 7)	RFX5	cccctctcctttcccTagcaaccctctcccc	0.715196	0.789932	11.2468	12.3875	0.000462	5.42e-05	strong	1	1.14062	0.0731473	0.0125799,0.0210871,0.0126223,0,0.5,0.00462963,0.03,0.5,0.0175297,-inf,0.0230929,0.025,0.0249525,0.0350701,-inf,-inf,-inf,-inf,-inf,-inf,-inf,-inf,-inf,-inf,-inf,-inf,-inf,-inf,-inf,-inf,-inf,	chr6-32175701-32175701	TCCCAGTCGGCCCCTCTCCTTTCCCCAGCAACCCTCTCCCCCAGTCGGCCC	AGGGTCAGCCGGGGAGAGGAAAGGGGTCGTTGGGAGAGGGGGTCAGCCGGG	AGPAT1	exc5	rs112485576	rs115463529	chr6-32175701-32175701	chr6	0.003	0.57
rs115463529	AGPAT1_exc5	chr6	32175701	32175701	1	+	chr6:32175701:C:T	C	T	SNV	c(-3, 6)	RFX5	tcctttcccTagcaaccct	0.956607	1	10.5239	10.9936	2.29e-05	0	weak	1	0.469748	0.0427291	0.0125799,0.0210871,0.0126223,0,0.5,0.00462963,0.03,0.5,0.0175297,-inf,0.0230929,0.025,0.0249525,0.0350701,-inf,-inf,-inf,-inf,-inf,-inf,-inf,-inf,-inf,-inf,-inf,-inf,-inf,-inf,-inf,-inf,-inf,	chr6-32175701-32175701	TCCCAGTCGGCCCCTCTCCTTTCCCCAGCAACCCTCTCCCCCAGTCGGCCC	AGGGTCAGCCGGGGAGAGGAAAGGGGTCGTTGGGAGAGGGGGTCAGCCGGG	AGPAT1	exc5	rs112485576	rs115463529	chr6-32175701-32175701	chr6	0.003	0.57
rs115463529	AGPAT1_exc5	chr6	32175701	32175701	1	+	chr6:32175701:C:T	C	T	SNV	c(-8, 7)	RFX5	cccctctcctttcccTagcaaccctctcccc	0.743684	0.822888	11.9706	13.2079	0.000189	1.63e-05	strong	1	1.23731	0.0774545	0.0125799,0.0210871,0.0126223,0,0.5,0.00462963,0.03,0.5,0.0175297,-inf,0.0230929,0.025,0.0249525,0.0350701,-inf,-inf,-inf,-inf,-inf,-inf,-inf,-inf,-inf,-inf,-inf,-inf,-inf,-inf,-inf,-inf,-inf,	chr6-32175701-32175701	TCCCAGTCGGCCCCTCTCCTTTCCCCAGCAACCCTCTCCCCCAGTCGGCCC	AGGGTCAGCCGGGGAGAGGAAAGGGGTCGTTGGGAGAGGGGGTCAGCCGGG	AGPAT1	exc5	rs112485576	rs115463529	chr6-32175701-32175701	chr6	0.003	0.57
rs8192579	AGPAT1_exc5	chr6	32196022	32196022	1	-	chr6:32196022:T:A	T	A	SNV	c(-7, 8)	RFX5	atcccagtggttacgAtggtgagcgacgtcc	0.697971	0.775206	11.2565	12.463	0.000684	7.93e-05	strong	1	1.20654	0.0755281	0.0842652,0.0424082,0.0650006,0.0541096,0.478261,0.0324074,0.0116667,0.333333,0.0477346,0.0565632,0.0552673,0.025,-inf,-inf,0.0459821,0.0730519,-inf,0.0962733,-inf,-inf,-inf,-inf,-inf,-inf,-inf,0.0614013,-inf,-inf,-inf,-inf,-inf,	chr6-32196022-32196022	GCGTCAGCAGATCCCAGTGGTTACGTTGGTGAGCGACGTCCGCCGGCGCTA	CGCAGTCGTCTAGGGTCACCAATGCAACCACTCGCTGCAGGCGGCCGCGAT	AGPAT1	exc5	rs112485576	rs8192579	chr6-32196022-32196022	chr6	0.001	0.263
rs16867582	AGPAT1_exc5	chr6	31814840	31814840	1	+	chr6:31814840:C:A	C	A	SNV	c(-1, 7)	RFX5	aacaaggaActactgag	0.747501	0.882597	9.23012	10.8693	0.00189	9.16e-05	strong	1	1.63915	0.133332	0.0199681,0.0229855,0.0287255,0.0273785,0.5,0.0138889,0.0116667,0.5,0.0167206,0.0022673,0.0179035,0.0526316,0.0266057,-inf,0.0363839,-inf,-inf,0.0237844,-inf,-inf,-inf,-inf,-inf,-inf,-inf,-inf,-inf,-inf,-inf,-inf,-inf,	chr6-31814840-31814840	TTTCCAGTACTTTCCCAAACAAGGACCTACTGAGCCTTTCAGGTTCACAAT	AAAGGTCATGAAAGGGTTTGTTCCTGGATGACTCGGAAAGTCCAAGTGTTA	AGPAT1	exc5	rs112485576	rs16867582	chr6-31814840-31814840	chr6	0	0.283
rs115463529	AGPAT1_exc5	chr6	32175701	32175701	1	+	chr6:32175701:C:T	C	T	SNV	c(-5, 9)	RFX7	ccctctcctttcccTagcaaccctctccc	0.890119	0.982718	8.99695	9.90759	9.87e-05	6.02e-06	strong	1	0.910641	0.0903634	0.0125799,0.0210871,0.0126223,0,0.5,0.00462963,0.03,0.5,0.0175297,-inf,0.0230929,0.025,0.0249525,0.0350701,-inf,-inf,-inf,-inf,-inf,-inf,-inf,-inf,-inf,-inf,-inf,-inf,-inf,-inf,-inf,-inf,-inf,	chr6-32175701-32175701	TCCCAGTCGGCCCCTCTCCTTTCCCCAGCAACCCTCTCCCCCAGTCGGCCC	AGGGTCAGCCGGGGAGAGGAAAGGGGTCGTTGGGAGAGGGGGTCAGCCGGG	AGPAT1	exc5	rs112485576	rs115463529	chr6-32175701-32175701	chr6	0.003	0.57
rs8192583	AGPAT1_exc5	chr6	32195497	32195497	1	+	chr6:32195497:G:A	G	A	SNV	c(-5, 14)	RORA	ggagggctgggggaccacaGtcaagttgaggtgatcccc	0.75399	0.672961	15.5224	13.9034	6.52e-05	0.000664	strong	1	-1.61899	-0.0792153	0.0521166,0.0401948,0.0431373,0.00718686,0.444444,0.0185185,0.00833333,0.5,0.0434196,-inf,0.0472237,0.025,0.0419429,0.0340681,0.0426339,0.0212072,-inf,0.0552486,0,-inf,-inf,0.0355137,-inf,0.0449438,-inf,0.0518141,0.0374059,0.0354173,0.0131579,-inf,-inf,	chr6-32195497-32195497	TTTCTTGGAGGGCTGGGGGACCACAGTCAAGTTGAGGTGATCCCCGCTCCG	AAAGAACCTCCCGACCCCCTGGTGTCAGTTCAACTCCACTAGGGGCGAGGC	AGPAT1	exc5	rs112485576	rs8192583	chr6-32195497-32195497	chr6	0	0.194
rs9394078	AGPAT1_exc5	chr6	31901161	31901161	1	-	chr6:31901161:C:G	C	G	SNV	c(-4, 8)	RORA	cggccaagatgaCcttgtggcctcg	0.950137	0.787829	9.83846	8.19931	9.46e-05	0.00239	strong	1	-1.63915	-0.158494	0.0585064,0.0377824,0.0248782,0.0756331,0.482143,0.00925926,0.0766667,0.5,0.0369471,0.0878983,0.0337312,-inf,0.032556,-inf,-inf,0.161238,-inf,-inf,0.15,-inf,-inf,-inf,-inf,0.0131086,0.140306,0.0242965,0.0429471,-inf,0.10596,-inf,-inf,	chr6-31901161-31901161	AAGGGTGAGCAGGCGGCCAAGATGACCTTGTGGCCTCGAAACTTGAGGCTG	TTCCCACTCGTCCGCCGGTTCTACTGGAACACCGGAGCTTTGAACTCCGAC	AGPAT1	exc5	rs112485576	rs9394078	chr6-31901161-31901161	chr6	0	0.1
rs9394078	AGPAT1_exc5	chr6	31901161	31901161	1	-	chr6:31901161:C:G	C	G	SNV	c(-3, 6)	RORA	ccaagatgaCcttgtggcc	0.956148	0.791404	9.70416	8.06501	9.54e-05	0.00241	strong	1	-1.63915	-0.161644	0.0585064,0.0377824,0.0248782,0.0756331,0.482143,0.00925926,0.0766667,0.5,0.0369471,0.0878983,0.0337312,-inf,0.032556,-inf,-inf,0.161238,-inf,-inf,0.15,-inf,-inf,-inf,-inf,0.0131086,0.140306,0.0242965,0.0429471,-inf,0.10596,-inf,-inf,	chr6-31901161-31901161	AAGGGTGAGCAGGCGGCCAAGATGACCTTGTGGCCTCGAAACTTGAGGCTG	TTCCCACTCGTCCGCCGGTTCTACTGGAACACCGGAGCTTTGAACTCCGAC	AGPAT1	exc5	rs112485576	rs9394078	chr6-31901161-31901161	chr6	0	0.1
rs9394078	AGPAT1_exc5	chr6	31901161	31901161	1	-	chr6:31901161:C:G	C	G	SNV	c(-3, 15)	RORA	agcaggcggccaagatgaCcttgtggcctcgaaactt	0.72863	0.655193	16.3385	14.7301	7.17e-05	0.000666	strong	1	-1.60833	-0.0721816	0.0585064,0.0377824,0.0248782,0.0756331,0.482143,0.00925926,0.0766667,0.5,0.0369471,0.0878983,0.0337312,-inf,0.032556,-inf,-inf,0.161238,-inf,-inf,0.15,-inf,-inf,-inf,-inf,0.0131086,0.140306,0.0242965,0.0429471,-inf,0.10596,-inf,-inf,	chr6-31901161-31901161	AAGGGTGAGCAGGCGGCCAAGATGACCTTGTGGCCTCGAAACTTGAGGCTG	TTCCCACTCGTCCGCCGGTTCTACTGGAACACCGGAGCTTTGAACTCCGAC	AGPAT1	exc5	rs112485576	rs9394078	chr6-31901161-31901161	chr6	0	0.1
rs2071279	AGPAT1_exc5	chr6	32197097	32197097	1	-	chr6:32197097:C:A	C	A	SNV	c(-4, 15)	RORA	gagacagagggccagtgacCcctggggtaccttggactg	0.751056	0.669702	15.4638	13.8383	6.99e-05	0.000715	strong	1	-1.6255	-0.0795339	0.208067,0.28624,0.23829,0.197611,0.380597,0.361111,0.233333,0.285714,0.247303,0.204594,0.233264,0.175,0.237094,0.274549,0.321205,-inf,-inf,0.233581,0.375,-inf,-inf,0.204765,-inf,0.249064,-inf,0.223697,-inf,-inf,0.264901,-inf,-inf,	chr6-32197097-32197097	GCTGGGGAGACAGAGGGCCAGTGACCCCTGGGGTACCTTGGACTGCCAACT	CGACCCCTCTGTCTCCCGGTCACTGGGGACCCCATGGAACCTGACGGTTGA	AGPAT1	exc5	rs112485576	rs2071279	chr6-32197097-32197097	chr6	0	0.05
rs115360806	AGPAT1_exc5	chr6	32196761	32196761	1	-	chr6:32196761:G:A	G	A	SNV	c(-12, 1)	RREB1	gggtgggagttggGgggggaaactcac	0.853756	0.721892	10.8399	9.20079	1.88e-05	0.00118	strong	1	-1.63915	-0.129497	0.0107827,0.000206044,0.00662589,-inf,0.5,-inf,-inf,-inf,-inf,-inf,-inf,-inf,-inf,0.001002,-inf,-inf,-inf,-inf,-inf,-inf,-inf,-inf,-inf,-inf,-inf,-inf,-inf,-inf,-inf,-inf,-inf,	chr6-32196761-32196761	GTGTGGTGTTGAGGGTGGGAGTTGGGGGGGGAAACTCACGCGGCCCGTACT	CACACCACAACTCCCACCCTCAACCCCCCCCTTTGAGTGCGCCGGGCATGA	AGPAT1	exc5	rs112485576	rs115360806	chr6-32196761-32196761	chr6	NA	NA
rs116506298	AGPAT1_exc5	chr6	31807105	31807105	1	-	chr6:31807105:G:T	G	T	SNV	c(-3, 10)	RUNX1	ctcaaaggattttTttcttttccagaa	0.774263	0.848546	10.6665	11.6645	0.000366	5.07e-05	strong	1	0.998037	0.0728524	0.0113818,0.00604482,0.00946012,-inf,0.5,0.0138889,-inf,-inf,0.00107875,-inf,0.000778412,-inf,0.0089995,-inf,0.000446429,-inf,-inf,-inf,-inf,-inf,-inf,-inf,-inf,-inf,-inf,-inf,-inf,-inf,-inf,-inf,-inf,	chr6-31807105-31807105	TCAGCGCCTGAGCTCAAAGGATTTTGTTCTTTTCCAGAATCCTGCCATCTA	AGTCGCGGACTCGAGTTTCCTAAAACAAGAAAAGGTCTTAGGACGGTAGAT	AGPAT1	exc5	rs112485576	rs116506298	chr6-31807105-31807105	chr6	NA	NA
rs116506298	AGPAT1_exc5	chr6	31807105	31807105	1	-	chr6:31807105:G:T	G	T	SNV	c(-1, 9)	RUNX1	aaaggattttTttcttttcca	0.805834	0.895605	10.5673	11.7222	0.000343	3.05e-05	strong	1	1.15495	0.0883984	0.0113818,0.00604482,0.00946012,-inf,0.5,0.0138889,-inf,-inf,0.00107875,-inf,0.000778412,-inf,0.0089995,-inf,0.000446429,-inf,-inf,-inf,-inf,-inf,-inf,-inf,-inf,-inf,-inf,-inf,-inf,-inf,-inf,-inf,-inf,	chr6-31807105-31807105	TCAGCGCCTGAGCTCAAAGGATTTTGTTCTTTTCCAGAATCCTGCCATCTA	AGTCGCGGACTCGAGTTTCCTAAAACAAGAAAAGGTCTTAGGACGGTAGAT	AGPAT1	exc5	rs112485576	rs116506298	chr6-31807105-31807105	chr6	NA	NA
rs3134945	AGPAT1_exc5	chr6	32178715	32178715	1	+	chr6:32178715:C:A	C	A	SNV	c(-9, 5)	RUNX1	ggagaggctaggagAgaataatcatacag	0.769992	0.831704	6.68353	7.20733	0.000312	3.89e-05	weak	1	0.523803	0.0606547	0.155351,0.199903,0.181631,0.0628415,0.410256,0.0740741,0.125,0.4375,0.222222,0.00214797,0.227556,0.25,0.184113,0.204409,0.204464,0.0327103,-inf,0.15873,0,-inf,-inf,0.144422,-inf,0.179775,-inf,-inf,-inf,-inf,-inf,-inf,-inf,	chr6-32178715-32178715	GCTTATATACTGGAGAGGCTAGGAGCGAATAATCATACAGTCATACAGATA	CGAATATATGACCTCTCCGATCCTCGCTTATTAGTATGTCAGTATGTCTAT	AGPAT1	exc5	rs112485576	rs3134945	chr6-32178715-32178715	chr6	0.004	0.294
rs4713489	AGPAT1_exc5	chr6	31815166	31815166	1	+	chr6:31815166:G:A	G	A	SNV	c(-11, 6)	RUNX2	acccgctccccgcaccaAccccctgcccacaactg	0.796335	0.846772	10.1291	10.7411	0.000134	2.64e-05	weak	1	0.611981	0.0485687	0.0489217,0.0364214,0.0436246,0.0176471,0.478261,0.0324074,0.0316667,0.5,0.0280475,0.0194511,0.0293202,0.05,0.042465,-inf,0.0241071,-inf,-inf,-inf,-inf,-inf,-inf,-inf,-inf,-inf,-inf,-inf,-inf,-inf,-inf,-inf,-inf,	chr6-31815166-31815166	CGCGCGTAACCCGCTCCCCGCACCAGCCCCCTGCCCACAACTGCGCAGGCC	GCGCGCATTGGGCGAGGGGCGTGGTCGGGGGACGGGTGTTGACGCGTCCGG	AGPAT1	exc5	rs112485576	rs4713489	chr6-31815166-31815166	chr6	0.005	0.172
rs4713489	AGPAT1_exc5	chr6	31815166	31815166	1	+	chr6:31815166:G:A	G	A	SNV	c(-11, 6)	RUNX3	acccgctccccgcaccaAccccctgcccacaactg	0.836857	0.880215	10.5604	11.0841	7.28e-05	1.59e-05	weak	1	0.523708	0.041793	0.0489217,0.0364214,0.0436246,0.0176471,0.478261,0.0324074,0.0316667,0.5,0.0280475,0.0194511,0.0293202,0.05,0.042465,-inf,0.0241071,-inf,-inf,-inf,-inf,-inf,-inf,-inf,-inf,-inf,-inf,-inf,-inf,-inf,-inf,-inf,-inf,	chr6-31815166-31815166	CGCGCGTAACCCGCTCCCCGCACCAGCCCCCTGCCCACAACTGCGCAGGCC	GCGCGCATTGGGCGAGGGGCGTGGTCGGGGGACGGGTGTTGACGCGTCCGG	AGPAT1	exc5	rs112485576	rs4713489	chr6-31815166-31815166	chr6	0.005	0.172
rs116506298	AGPAT1_exc5	chr6	31807105	31807105	1	+	chr6:31807105:G:T	G	T	SNV	c(1, 9)	RXRA	aaggattttTttcttttcc	0.840982	0.984904	7.11396	8.30705	0.00157	1.24e-05	strong	1	1.19308	0.141492	0.0113818,0.00604482,0.00946012,-inf,0.5,0.0138889,-inf,-inf,0.00107875,-inf,0.000778412,-inf,0.0089995,-inf,0.000446429,-inf,-inf,-inf,-inf,-inf,-inf,-inf,-inf,-inf,-inf,-inf,-inf,-inf,-inf,-inf,-inf,	chr6-31807105-31807105	TCAGCGCCTGAGCTCAAAGGATTTTGTTCTTTTCCAGAATCCTGCCATCTA	AGTCGCGGACTCGAGTTTCCTAAAACAAGAAAAGGTCTTAGGACGGTAGAT	AGPAT1	exc5	rs112485576	rs116506298	chr6-31807105-31807105	chr6	NA	NA
rs8192581	AGPAT1_exc5	chr6	32195887	32195887	1	+	chr6:32195887:C:T	C	T	SNV	c(-9, 11)	RXRA	cagcgcggcagagccccgccCccatgcgggggcacgcttac	0.800328	0.762555	9.78265	9.34086	9.68e-05	0.000317	weak	1	-0.441786	-0.0364573	0.0133786,0.00584942,0.00435226,0.00479124,0.416667,0.0925926,-inf,0.5,0.00323625,-inf,0.00233524,-inf,0.0033502,0.00300601,0.00200893,0.0140187,-inf,-inf,-inf,-inf,-inf,-inf,-inf,-inf,-inf,0.00253421,0.0251702,0.019104,-inf,-inf,-inf,	chr6-32195887-32195887	TCCGGCAGCGCGGCAGAGCCCCGCCCCCATGCGGGGGCACGCTTACTGACA	AGGCCGTCGCGCCGTCTCGGGGCGGGGGTACGCCCCCGTGCGAATGACTGT	AGPAT1	exc5	rs112485576	rs8192581	chr6-32195887-32195887	chr6	0.001	1
rs17201171	AGPAT1_exc5	chr6	31806198	31806198	1	-	chr6:31806198:T:C	T	C	SNV	c(-2, 14)	RXRA	gcatggtagggaggagTgtcctttgacagtatt	0.754724	0.679495	16.7883	15.1492	3.6e-05	0.000373	strong	1	-1.63915	-0.0740603	0.0309505,0.0257196,0.0357021,0.00684932,0.5,0.0324074,0.00333333,0.5,0.0213053,5.96659e-05,0.0230929,0.025,0.0311834,0.0180361,0.0111607,0.0462963,-inf,0.0481771,0.047619,-inf,-inf,0.0420871,-inf,0.0524345,-inf,-inf,-inf,-inf,-inf,-inf,-inf,	chr6-31806198-31806198	TGGGAAGGAGCATGGTAGGGAGGAGTGTCCTTTGACAGTATTACCAAATAC	ACCCTTCCTCGTACCATCCCTCCTCACAGGAAACTGTCATAATGGTTTATG	AGPAT1	exc5	rs112485576	rs17201171	chr6-31806198-31806198	chr6	0.001	0.084
rs17201171	AGPAT1_exc5	chr6	31806198	31806198	1	-	chr6:31806198:T:C	T	C	SNV	c(1, 13)	RXRA	tggtagggaggagTgtcctttgacagt	0.780077	0.716222	13.5903	12.4998	5.31e-05	0.000365	strong	1	-1.09052	-0.062868	0.0309505,0.0257196,0.0357021,0.00684932,0.5,0.0324074,0.00333333,0.5,0.0213053,5.96659e-05,0.0230929,0.025,0.0311834,0.0180361,0.0111607,0.0462963,-inf,0.0481771,0.047619,-inf,-inf,0.0420871,-inf,0.0524345,-inf,-inf,-inf,-inf,-inf,-inf,-inf,	chr6-31806198-31806198	TGGGAAGGAGCATGGTAGGGAGGAGTGTCCTTTGACAGTATTACCAAATAC	ACCCTTCCTCGTACCATCCCTCCTCACAGGAAACTGTCATAATGGTTTATG	AGPAT1	exc5	rs112485576	rs17201171	chr6-31806198-31806198	chr6	0.001	0.084
rs17201171	AGPAT1_exc5	chr6	31806198	31806198	1	-	chr6:31806198:T:C	T	C	SNV	c(1, 13)	RXRA	tggtagggaggagTgtcctttgacagt	0.787236	0.717111	14.1884	12.9493	3.97e-05	0.000345	strong	1	-1.23907	-0.0690372	0.0309505,0.0257196,0.0357021,0.00684932,0.5,0.0324074,0.00333333,0.5,0.0213053,5.96659e-05,0.0230929,0.025,0.0311834,0.0180361,0.0111607,0.0462963,-inf,0.0481771,0.047619,-inf,-inf,0.0420871,-inf,0.0524345,-inf,-inf,-inf,-inf,-inf,-inf,-inf,	chr6-31806198-31806198	TGGGAAGGAGCATGGTAGGGAGGAGTGTCCTTTGACAGTATTACCAAATAC	ACCCTTCCTCGTACCATCCCTCCTCACAGGAAACTGTCATAATGGTTTATG	AGPAT1	exc5	rs112485576	rs17201171	chr6-31806198-31806198	chr6	0.001	0.084
rs33934112	AGPAT1_exc5	chr6	31815599	31815599	1	-	chr6:31815599:C:A	C	A	SNV	c(-7, 2)	RXRA	gagtgactcAcgttgtccc	0.758256	0.968803	6.07309	7.6983	0.00502	4.86e-05	strong	1	1.62521	0.20471	0.0105831,0.00290176,0.0075258,0.0160849,0.5,0.0138889,0.01,0.5,0.00943905,0.00638425,0.00908147,-inf,-inf,-inf,-inf,0.00934579,-inf,-inf,-inf,-inf,-inf,-inf,-inf,-inf,-inf,-inf,-inf,-inf,-inf,-inf,-inf,	chr6-31815599-31815599	CCACTACCTTTTTCGAGAGTGACTCCCGTTGTCCCAAGGCTTCCCAGAGCG	GGTGATGGAAAAAGCTCTCACTGAGGGCAACAGGGTTCCGAAGGGTCTCGC	AGPAT1	exc5	rs112485576	rs33934112	chr6-31815599-31815599	chr6	0	0.079
rs2844455	AGPAT1_exc5	chr6	31901896	31901896	1	-	chr6:31901896:C:G	C	G	SNV	c(-13, 7)	RXRA	ttccccacccccccccggggGcggcagcgacccccacacac	0.723535	0.814737	8.88451	9.95116	0.000932	5.85e-05	strong	1	1.06666	0.0880231	0.20607,0.167256,-inf,0.397511,0.386139,0.226852,-inf,0.5,-inf,-inf,-inf,0.15625,-inf,-inf,-inf,-inf,-inf,0.222561,0.291667,-inf,-inf,-inf,-inf,-inf,-inf,-inf,-inf,-inf,-inf,-inf,-inf,	chr6-31901896-31901896	TTATTTTCCCCACCCCCCCCCGGGGCCGGCAGCGACCCCCACACACGGGCA	AATAAAAGGGGTGGGGGGGGGCCCCGGCCGTCGCTGGGGGTGTGTGCCCGT	AGPAT1	exc5	rs112485576	rs2844455	chr6-31901896-31901896	chr6	0	0.053
rs2071279	AGPAT1_exc5	chr6	32197097	32197097	1	+	chr6:32197097:C:A	C	A	SNV	c(-9, 7)	RXRA	acagagggccagtgacCcctggggtaccttgga	0.987924	0.811898	8.87002	7.33244	2.87e-05	0.00148	strong	1	-1.53758	-0.171308	0.208067,0.28624,0.23829,0.197611,0.380597,0.361111,0.233333,0.285714,0.247303,0.204594,0.233264,0.175,0.237094,0.274549,0.321205,-inf,-inf,0.233581,0.375,-inf,-inf,0.204765,-inf,0.249064,-inf,0.223697,-inf,-inf,0.264901,-inf,-inf,	chr6-32197097-32197097	GCTGGGGAGACAGAGGGCCAGTGACCCCTGGGGTACCTTGGACTGCCAACT	CGACCCCTCTGTCTCCCGGTCACTGGGGACCCCATGGAACCTGACGGTTGA	AGPAT1	exc5	rs112485576	rs2071279	chr6-32197097-32197097	chr6	0	0.05
rs17201171	AGPAT1_exc5	chr6	31806198	31806198	1	-	chr6:31806198:T:C	T	C	SNV	c(1, 13)	RXRB	tggtagggaggagTgtcctttgacagt	0.763627	0.695035	14.3675	13.1018	6.39e-05	0.000467	strong	1	-1.26565	-0.067577	0.0309505,0.0257196,0.0357021,0.00684932,0.5,0.0324074,0.00333333,0.5,0.0213053,5.96659e-05,0.0230929,0.025,0.0311834,0.0180361,0.0111607,0.0462963,-inf,0.0481771,0.047619,-inf,-inf,0.0420871,-inf,0.0524345,-inf,-inf,-inf,-inf,-inf,-inf,-inf,	chr6-31806198-31806198	TGGGAAGGAGCATGGTAGGGAGGAGTGTCCTTTGACAGTATTACCAAATAC	ACCCTTCCTCGTACCATCCCTCCTCACAGGAAACTGTCATAATGGTTTATG	AGPAT1	exc5	rs112485576	rs17201171	chr6-31806198-31806198	chr6	0.001	0.084
rs17201171	AGPAT1_exc5	chr6	31806198	31806198	1	-	chr6:31806198:T:C	T	C	SNV	c(1, 13)	RXRB	tggtagggaggagTgtcctttgacagt	0.780105	0.710162	14.3742	13.1101	4.46e-05	0.000365	strong	1	-1.26414	-0.068896	0.0309505,0.0257196,0.0357021,0.00684932,0.5,0.0324074,0.00333333,0.5,0.0213053,5.96659e-05,0.0230929,0.025,0.0311834,0.0180361,0.0111607,0.0462963,-inf,0.0481771,0.047619,-inf,-inf,0.0420871,-inf,0.0524345,-inf,-inf,-inf,-inf,-inf,-inf,-inf,	chr6-31806198-31806198	TGGGAAGGAGCATGGTAGGGAGGAGTGTCCTTTGACAGTATTACCAAATAC	ACCCTTCCTCGTACCATCCCTCCTCACAGGAAACTGTCATAATGGTTTATG	AGPAT1	exc5	rs112485576	rs17201171	chr6-31806198-31806198	chr6	0.001	0.084
rs17201171	AGPAT1_exc5	chr6	31806198	31806198	1	-	chr6:31806198:T:C	T	C	SNV	c(1, 13)	RXRG	tggtagggaggagTgtcctttgacagt	0.784149	0.706452	16.2253	14.6447	2.95e-05	0.000305	strong	1	-1.58064	-0.0766688	0.0309505,0.0257196,0.0357021,0.00684932,0.5,0.0324074,0.00333333,0.5,0.0213053,5.96659e-05,0.0230929,0.025,0.0311834,0.0180361,0.0111607,0.0462963,-inf,0.0481771,0.047619,-inf,-inf,0.0420871,-inf,0.0524345,-inf,-inf,-inf,-inf,-inf,-inf,-inf,	chr6-31806198-31806198	TGGGAAGGAGCATGGTAGGGAGGAGTGTCCTTTGACAGTATTACCAAATAC	ACCCTTCCTCGTACCATCCCTCCTCACAGGAAACTGTCATAATGGTTTATG	AGPAT1	exc5	rs112485576	rs17201171	chr6-31806198-31806198	chr6	0.001	0.084
rs17201171	AGPAT1_exc5	chr6	31806198	31806198	1	-	chr6:31806198:T:C	T	C	SNV	c(1, 13)	RXRG	tggtagggaggagTgtcctttgacagt	0.776316	0.706055	13.6337	12.4233	6.59e-05	0.000488	strong	1	-1.21036	-0.0692149	0.0309505,0.0257196,0.0357021,0.00684932,0.5,0.0324074,0.00333333,0.5,0.0213053,5.96659e-05,0.0230929,0.025,0.0311834,0.0180361,0.0111607,0.0462963,-inf,0.0481771,0.047619,-inf,-inf,0.0420871,-inf,0.0524345,-inf,-inf,-inf,-inf,-inf,-inf,-inf,	chr6-31806198-31806198	TGGGAAGGAGCATGGTAGGGAGGAGTGTCCTTTGACAGTATTACCAAATAC	ACCCTTCCTCGTACCATCCCTCCTCACAGGAAACTGTCATAATGGTTTATG	AGPAT1	exc5	rs112485576	rs17201171	chr6-31806198-31806198	chr6	0.001	0.084
rs2071279	AGPAT1_exc5	chr6	32197097	32197097	1	+	chr6:32197097:C:A	C	A	SNV	c(-9, 9)	SEF1	agacagagggccagtgacAcctggggtaccttggact	0.680306	0.716506	14.4677	15.2222	0.000279	8.56e-05	strong	1	0.754498	0.035706	0.208067,0.28624,0.23829,0.197611,0.380597,0.361111,0.233333,0.285714,0.247303,0.204594,0.233264,0.175,0.237094,0.274549,0.321205,-inf,-inf,0.233581,0.375,-inf,-inf,0.204765,-inf,0.249064,-inf,0.223697,-inf,-inf,0.264901,-inf,-inf,	chr6-32197097-32197097	GCTGGGGAGACAGAGGGCCAGTGACCCCTGGGGTACCTTGGACTGCCAACT	CGACCCCTCTGTCTCCCGGTCACTGGGGACCCCATGGAACCTGACGGTTGA	AGPAT1	exc5	rs112485576	rs2071279	chr6-32197097-32197097	chr6	0	0.05
rs2071280	AGPAT1_exc5	chr6	32197092	32197092	1	+	chr6:32197092:G:C	G	C	SNV	c(-4, 14)	SEF1	tggggagacagagggccaCtgacccctggggtacctt	0.680306	0.758951	14.4677	16.1068	0.000279	1.84e-05	strong	1	1.63915	0.0775716	0.230232,0.315219,0.270116,0.198294,0.380435,0.365741,0.268333,0.285714,0.266721,0.204594,0.254541,0.2,0.270686,0.321643,0.33683,-inf,-inf,0.220497,-inf,-inf,-inf,-inf,-inf,0.249064,-inf,0.252311,0.306641,0.303063,0.296053,-inf,-inf,	chr6-32197092-32197092	CAGAAGCTGGGGAGACAGAGGGCCAGTGACCCCTGGGGTACCTTGGACTGC	GTCTTCGACCCCTCTGTCTCCCGGTCACTGGGGACCCCATGGAACCTGACG	AGPAT1	exc5	rs112485576	rs2071280	chr6-32197092-32197092	chr6	0	0.036
rs4713489	AGPAT1_exc5	chr6	31815166	31815166	1	-	chr6:31815166:G:A	G	A	SNV	c(-8, 1)	SIN3A	cccgcaccaGccccctgcc	0.990291	0.896589	5.01956	4.55313	4.58e-05	0.00179	weak	1	-0.466434	-0.092037	0.0489217,0.0364214,0.0436246,0.0176471,0.478261,0.0324074,0.0316667,0.5,0.0280475,0.0194511,0.0293202,0.05,0.042465,-inf,0.0241071,-inf,-inf,-inf,-inf,-inf,-inf,-inf,-inf,-inf,-inf,-inf,-inf,-inf,-inf,-inf,-inf,	chr6-31815166-31815166	CGCGCGTAACCCGCTCCCCGCACCAGCCCCCTGCCCACAACTGCGCAGGCC	GCGCGCATTGGGCGAGGGGCGTGGTCGGGGGACGGGTGTTGACGCGTCCGG	AGPAT1	exc5	rs112485576	rs4713489	chr6-31815166-31815166	chr6	0.005	0.172
rs2071279	AGPAT1_exc5	chr6	32197097	32197097	1	+	chr6:32197097:C:A	C	A	SNV	c(-9, 7)	SIX4	acagagggccagtgacAcctggggtaccttgga	0.819386	0.961608	8.41458	9.81729	0.001	5.65e-05	strong	1	1.40271	0.137576	0.208067,0.28624,0.23829,0.197611,0.380597,0.361111,0.233333,0.285714,0.247303,0.204594,0.233264,0.175,0.237094,0.274549,0.321205,-inf,-inf,0.233581,0.375,-inf,-inf,0.204765,-inf,0.249064,-inf,0.223697,-inf,-inf,0.264901,-inf,-inf,	chr6-32197097-32197097	GCTGGGGAGACAGAGGGCCAGTGACCCCTGGGGTACCTTGGACTGCCAACT	CGACCCCTCTGTCTCCCGGTCACTGGGGACCCCATGGAACCTGACGGTTGA	AGPAT1	exc5	rs112485576	rs2071279	chr6-32197097-32197097	chr6	0	0.05
rs33934112	AGPAT1_exc5	chr6	31815599	31815599	1	-	chr6:31815599:C:A	C	A	SNV	c(-8, 1)	SMARCB1	gagtgactcAcgttgtccc	0.827943	0.965363	8.97232	10.4288	0.000459	1.34e-05	strong	1	1.45644	0.134907	0.0105831,0.00290176,0.0075258,0.0160849,0.5,0.0138889,0.01,0.5,0.00943905,0.00638425,0.00908147,-inf,-inf,-inf,-inf,0.00934579,-inf,-inf,-inf,-inf,-inf,-inf,-inf,-inf,-inf,-inf,-inf,-inf,-inf,-inf,-inf,	chr6-31815599-31815599	CCACTACCTTTTTCGAGAGTGACTCCCGTTGTCCCAAGGCTTCCCAGAGCG	GGTGATGGAAAAAGCTCTCACTGAGGGCAACAGGGTTCCGAAGGGTCTCGC	AGPAT1	exc5	rs112485576	rs33934112	chr6-31815599-31815599	chr6	0	0.079
rs558702	AGPAT1_exc5	chr6	31902549	31902549	1	-	chr6:31902549:G:A	G	A	SNV	c(-9, 5)	SOX10	tggctaacagagctAttggtagctattac	0.659029	0.73479	14.5178	16.1528	0.000682	7.77e-05	strong	1	1.63493	0.0747364	0.0335463,0.0951368,0.0709207,-inf,0.5,0.00462963,0.0983333,0.5,0.12891,-inf,0.128438,-inf,0.0783072,-inf,0.111161,-inf,-inf,0.0610329,0.0512821,-inf,-inf,0.0419684,-inf,-inf,-inf,-inf,-inf,-inf,-inf,-inf,-inf,	chr6-31902549-31902549	CATCCGCCCCGTGGCTAACAGAGCTGTTGGTAGCTATTACCCACGCCTGCC	GTAGGCGGGGCACCGATTGTCTCGACAACCATCGATAATGGGTGCGGACGG	AGPAT1	exc5	rs112485576	rs558702	chr6-31902549-31902549	chr6	0.005	0.564
rs558702	AGPAT1_exc5	chr6	31902549	31902549	1	-	chr6:31902549:G:A	G	A	SNV	c(-9, 5)	SOX11	tggctaacagagctAttggtagctattac	0.663429	0.738633	14.7669	16.406	0.000804	9.74e-05	strong	1	1.63915	0.0741603	0.0335463,0.0951368,0.0709207,-inf,0.5,0.00462963,0.0983333,0.5,0.12891,-inf,0.128438,-inf,0.0783072,-inf,0.111161,-inf,-inf,0.0610329,0.0512821,-inf,-inf,0.0419684,-inf,-inf,-inf,-inf,-inf,-inf,-inf,-inf,-inf,	chr6-31902549-31902549	CATCCGCCCCGTGGCTAACAGAGCTGTTGGTAGCTATTACCCACGCCTGCC	GTAGGCGGGGCACCGATTGTCTCGACAACCATCGATAATGGGTGCGGACGG	AGPAT1	exc5	rs112485576	rs558702	chr6-31902549-31902549	chr6	0.005	0.564
rs558702	AGPAT1_exc5	chr6	31902549	31902549	1	-	chr6:31902549:G:A	G	A	SNV	c(-9, 5)	SOX15	tggctaacagagctAttggtagctattac	0.681736	0.758519	14.8444	16.4835	0.000413	4.36e-05	strong	1	1.63915	0.0757511	0.0335463,0.0951368,0.0709207,-inf,0.5,0.00462963,0.0983333,0.5,0.12891,-inf,0.128438,-inf,0.0783072,-inf,0.111161,-inf,-inf,0.0610329,0.0512821,-inf,-inf,0.0419684,-inf,-inf,-inf,-inf,-inf,-inf,-inf,-inf,-inf,	chr6-31902549-31902549	CATCCGCCCCGTGGCTAACAGAGCTGTTGGTAGCTATTACCCACGCCTGCC	GTAGGCGGGGCACCGATTGTCTCGACAACCATCGATAATGGGTGCGGACGG	AGPAT1	exc5	rs112485576	rs558702	chr6-31902549-31902549	chr6	0.005	0.564
rs558702	AGPAT1_exc5	chr6	31902549	31902549	1	-	chr6:31902549:G:A	G	A	SNV	c(-9, 5)	SOX17	tggctaacagagctAttggtagctattac	0.699598	0.786953	13.4456	15.0847	0.000465	3.81e-05	strong	1	1.63915	0.0858987	0.0335463,0.0951368,0.0709207,-inf,0.5,0.00462963,0.0983333,0.5,0.12891,-inf,0.128438,-inf,0.0783072,-inf,0.111161,-inf,-inf,0.0610329,0.0512821,-inf,-inf,0.0419684,-inf,-inf,-inf,-inf,-inf,-inf,-inf,-inf,-inf,	chr6-31902549-31902549	CATCCGCCCCGTGGCTAACAGAGCTGTTGGTAGCTATTACCCACGCCTGCC	GTAGGCGGGGCACCGATTGTCTCGACAACCATCGATAATGGGTGCGGACGG	AGPAT1	exc5	rs112485576	rs558702	chr6-31902549-31902549	chr6	0.005	0.564
rs558702	AGPAT1_exc5	chr6	31902549	31902549	1	-	chr6:31902549:G:A	G	A	SNV	c(-9, 5)	SOX18	tggctaacagagctAttggtagctattac	0.694896	0.777738	14.0462	15.6854	0.000475	3.85e-05	strong	1	1.63915	0.0816182	0.0335463,0.0951368,0.0709207,-inf,0.5,0.00462963,0.0983333,0.5,0.12891,-inf,0.128438,-inf,0.0783072,-inf,0.111161,-inf,-inf,0.0610329,0.0512821,-inf,-inf,0.0419684,-inf,-inf,-inf,-inf,-inf,-inf,-inf,-inf,-inf,	chr6-31902549-31902549	CATCCGCCCCGTGGCTAACAGAGCTGTTGGTAGCTATTACCCACGCCTGCC	GTAGGCGGGGCACCGATTGTCTCGACAACCATCGATAATGGGTGCGGACGG	AGPAT1	exc5	rs112485576	rs558702	chr6-31902549-31902549	chr6	0.005	0.564
rs558702	AGPAT1_exc5	chr6	31902549	31902549	1	-	chr6:31902549:G:A	G	A	SNV	c(-10, 6)	SOX2	cgtggctaacagagctAttggtagctattaccc	0.672309	0.754948	13.6719	15.311	0.000694	6.7e-05	strong	1	1.63915	0.0812602	0.0335463,0.0951368,0.0709207,-inf,0.5,0.00462963,0.0983333,0.5,0.12891,-inf,0.128438,-inf,0.0783072,-inf,0.111161,-inf,-inf,0.0610329,0.0512821,-inf,-inf,0.0419684,-inf,-inf,-inf,-inf,-inf,-inf,-inf,-inf,-inf,	chr6-31902549-31902549	CATCCGCCCCGTGGCTAACAGAGCTGTTGGTAGCTATTACCCACGCCTGCC	GTAGGCGGGGCACCGATTGTCTCGACAACCATCGATAATGGGTGCGGACGG	AGPAT1	exc5	rs112485576	rs558702	chr6-31902549-31902549	chr6	0.005	0.564
rs558702	AGPAT1_exc5	chr6	31902549	31902549	1	-	chr6:31902549:G:A	G	A	SNV	c(-10, 6)	SOX2	cgtggctaacagagctAttggtagctattaccc	0.666533	0.75378	12.8218	14.4555	0.00107	9.94e-05	strong	1	1.63378	0.0856895	0.0335463,0.0951368,0.0709207,-inf,0.5,0.00462963,0.0983333,0.5,0.12891,-inf,0.128438,-inf,0.0783072,-inf,0.111161,-inf,-inf,0.0610329,0.0512821,-inf,-inf,0.0419684,-inf,-inf,-inf,-inf,-inf,-inf,-inf,-inf,-inf,	chr6-31902549-31902549	CATCCGCCCCGTGGCTAACAGAGCTGTTGGTAGCTATTACCCACGCCTGCC	GTAGGCGGGGCACCGATTGTCTCGACAACCATCGATAATGGGTGCGGACGG	AGPAT1	exc5	rs112485576	rs558702	chr6-31902549-31902549	chr6	0.005	0.564
rs558702	AGPAT1_exc5	chr6	31902549	31902549	1	-	chr6:31902549:G:A	G	A	SNV	c(-9, 5)	SOX21	tggctaacagagctAttggtagctattac	0.707106	0.797683	12.9695	14.5903	0.00056	4.26e-05	strong	1	1.62089	0.0890069	0.0335463,0.0951368,0.0709207,-inf,0.5,0.00462963,0.0983333,0.5,0.12891,-inf,0.128438,-inf,0.0783072,-inf,0.111161,-inf,-inf,0.0610329,0.0512821,-inf,-inf,0.0419684,-inf,-inf,-inf,-inf,-inf,-inf,-inf,-inf,-inf,	chr6-31902549-31902549	CATCCGCCCCGTGGCTAACAGAGCTGTTGGTAGCTATTACCCACGCCTGCC	GTAGGCGGGGCACCGATTGTCTCGACAACCATCGATAATGGGTGCGGACGG	AGPAT1	exc5	rs112485576	rs558702	chr6-31902549-31902549	chr6	0.005	0.564
rs558702	AGPAT1_exc5	chr6	31902549	31902549	1	-	chr6:31902549:G:A	G	A	SNV	c(-9, 6)	SOX4	gtggctaacagagctAttggtagctattacc	0.655895	0.727864	15.1589	16.7847	0.000386	4.38e-05	strong	1	1.62585	0.0708971	0.0335463,0.0951368,0.0709207,-inf,0.5,0.00462963,0.0983333,0.5,0.12891,-inf,0.128438,-inf,0.0783072,-inf,0.111161,-inf,-inf,0.0610329,0.0512821,-inf,-inf,0.0419684,-inf,-inf,-inf,-inf,-inf,-inf,-inf,-inf,-inf,	chr6-31902549-31902549	CATCCGCCCCGTGGCTAACAGAGCTGTTGGTAGCTATTACCCACGCCTGCC	GTAGGCGGGGCACCGATTGTCTCGACAACCATCGATAATGGGTGCGGACGG	AGPAT1	exc5	rs112485576	rs558702	chr6-31902549-31902549	chr6	0.005	0.564
rs558702	AGPAT1_exc5	chr6	31902549	31902549	1	-	chr6:31902549:G:A	G	A	SNV	c(-10, 6)	SOX7	cgtggctaacagagctAttggtagctattaccc	0.698389	0.783181	13.7499	15.3813	0.000744	7.37e-05	strong	1	1.63137	0.0834344	0.0335463,0.0951368,0.0709207,-inf,0.5,0.00462963,0.0983333,0.5,0.12891,-inf,0.128438,-inf,0.0783072,-inf,0.111161,-inf,-inf,0.0610329,0.0512821,-inf,-inf,0.0419684,-inf,-inf,-inf,-inf,-inf,-inf,-inf,-inf,-inf,	chr6-31902549-31902549	CATCCGCCCCGTGGCTAACAGAGCTGTTGGTAGCTATTACCCACGCCTGCC	GTAGGCGGGGCACCGATTGTCTCGACAACCATCGATAATGGGTGCGGACGG	AGPAT1	exc5	rs112485576	rs558702	chr6-31902549-31902549	chr6	0.005	0.564
rs558702	AGPAT1_exc5	chr6	31902549	31902549	1	-	chr6:31902549:G:A	G	A	SNV	c(-10, 6)	SOX8	cgtggctaacagagctAttggtagctattaccc	0.655038	0.731697	14.3055	15.939	0.000754	7.67e-05	strong	1	1.63345	0.0754271	0.0335463,0.0951368,0.0709207,-inf,0.5,0.00462963,0.0983333,0.5,0.12891,-inf,0.128438,-inf,0.0783072,-inf,0.111161,-inf,-inf,0.0610329,0.0512821,-inf,-inf,0.0419684,-inf,-inf,-inf,-inf,-inf,-inf,-inf,-inf,-inf,	chr6-31902549-31902549	CATCCGCCCCGTGGCTAACAGAGCTGTTGGTAGCTATTACCCACGCCTGCC	GTAGGCGGGGCACCGATTGTCTCGACAACCATCGATAATGGGTGCGGACGG	AGPAT1	exc5	rs112485576	rs558702	chr6-31902549-31902549	chr6	0.005	0.564
rs558702	AGPAT1_exc5	chr6	31902549	31902549	1	-	chr6:31902549:G:A	G	A	SNV	c(-9, 5)	SOX8	tggctaacagagctAttggtagctattac	0.654012	0.727466	14.908	16.5471	0.000503	5.37e-05	strong	1	1.63915	0.0724367	0.0335463,0.0951368,0.0709207,-inf,0.5,0.00462963,0.0983333,0.5,0.12891,-inf,0.128438,-inf,0.0783072,-inf,0.111161,-inf,-inf,0.0610329,0.0512821,-inf,-inf,0.0419684,-inf,-inf,-inf,-inf,-inf,-inf,-inf,-inf,-inf,	chr6-31902549-31902549	CATCCGCCCCGTGGCTAACAGAGCTGTTGGTAGCTATTACCCACGCCTGCC	GTAGGCGGGGCACCGATTGTCTCGACAACCATCGATAATGGGTGCGGACGG	AGPAT1	exc5	rs112485576	rs558702	chr6-31902549-31902549	chr6	0.005	0.564
rs8192583	AGPAT1_exc5	chr6	32195497	32195497	1	+	chr6:32195497:G:A	G	A	SNV	c(1, 15)	SOX9	ggctgggggaccacaAtcaagttgaggtgat	0.700321	0.771099	16.5311	18.1702	0.000215	2.21e-05	strong	1	1.63915	0.0698363	0.0521166,0.0401948,0.0431373,0.00718686,0.444444,0.0185185,0.00833333,0.5,0.0434196,-inf,0.0472237,0.025,0.0419429,0.0340681,0.0426339,0.0212072,-inf,0.0552486,0,-inf,-inf,0.0355137,-inf,0.0449438,-inf,0.0518141,0.0374059,0.0354173,0.0131579,-inf,-inf,	chr6-32195497-32195497	TTTCTTGGAGGGCTGGGGGACCACAGTCAAGTTGAGGTGATCCCCGCTCCG	AAAGAACCTCCCGACCCCCTGGTGTCAGTTCAACTCCACTAGGGGCGAGGC	AGPAT1	exc5	rs112485576	rs8192583	chr6-32195497-32195497	chr6	0	0.194
rs115360806	AGPAT1_exc5	chr6	32196761	32196761	1	-	chr6:32196761:G:A	G	A	SNV	c(-4, 5)	SP1	gggagttggGgggggaaac	0.936389	0.822886	7.31817	6.46339	7.63e-05	0.00144	strong	1	-0.854777	-0.109626	0.0107827,0.000206044,0.00662589,-inf,0.5,-inf,-inf,-inf,-inf,-inf,-inf,-inf,-inf,0.001002,-inf,-inf,-inf,-inf,-inf,-inf,-inf,-inf,-inf,-inf,-inf,-inf,-inf,-inf,-inf,-inf,-inf,	chr6-32196761-32196761	GTGTGGTGTTGAGGGTGGGAGTTGGGGGGGGAAACTCACGCGGCCCGTACT	CACACCACAACTCCCACCCTCAACCCCCCCCTTTGAGTGCGCCGGGCATGA	AGPAT1	exc5	rs112485576	rs115360806	chr6-32196761-32196761	chr6	NA	NA
rs515688	AGPAT1_exc5	chr6	31864261	31864261	1	-	chr6:31864261:A:G	A	G	SNV	c(-3, 7)	SP1	tttttagtagGgaggggtttc	0.757859	0.956648	6.00991	7.53304	0.00792	5.98e-05	strong	1	1.52313	0.193654	0.0377396,0.100106,0.0763157,-inf,0.45,0.00462963,0.0983333,0.5,0.130259,-inf,0.129995,0.15,0.0832631,0.126253,0.111161,-inf,-inf,-inf,-inf,-inf,-inf,-inf,-inf,-inf,-inf,-inf,-inf,-inf,-inf,-inf,-inf,	chr6-31864261-31864261	AGCTAATTTTTTGTATTTTTAGTAGAGAGGGGTTTCACCATGTGGGCCAGG	TCGATTAAAAAACATAAAAATCATCTCTCCCCAAAGTGGTACACCCGGTCC	AGPAT1	exc5	rs112485576	rs515688	chr6-31864261-31864261	chr6	0.003	0.484
rs515688	AGPAT1_exc5	chr6	31864261	31864261	1	+	chr6:31864261:A:G	A	G	SNV	c(-2, 7)	SP1	ttttagtagGgaggggttt	0.737653	0.934017	5.89672	7.39104	0.00619	8.77e-05	strong	1	1.49431	0.189317	0.0377396,0.100106,0.0763157,-inf,0.45,0.00462963,0.0983333,0.5,0.130259,-inf,0.129995,0.15,0.0832631,0.126253,0.111161,-inf,-inf,-inf,-inf,-inf,-inf,-inf,-inf,-inf,-inf,-inf,-inf,-inf,-inf,-inf,-inf,	chr6-31864261-31864261	AGCTAATTTTTTGTATTTTTAGTAGAGAGGGGTTTCACCATGTGGGCCAGG	TCGATTAAAAAACATAAAAATCATCTCTCCCCAAAGTGGTACACCCGGTCC	AGPAT1	exc5	rs112485576	rs515688	chr6-31864261-31864261	chr6	0.003	0.484
rs515688	AGPAT1_exc5	chr6	31864261	31864261	1	-	chr6:31864261:A:G	A	G	SNV	c(-3, 6)	SP1	ttttagtagGgaggggttt	0.726633	0.94429	5.73852	7.37768	0.00821	5.25e-05	strong	1	1.63915	0.210223	0.0377396,0.100106,0.0763157,-inf,0.45,0.00462963,0.0983333,0.5,0.130259,-inf,0.129995,0.15,0.0832631,0.126253,0.111161,-inf,-inf,-inf,-inf,-inf,-inf,-inf,-inf,-inf,-inf,-inf,-inf,-inf,-inf,-inf,-inf,	chr6-31864261-31864261	AGCTAATTTTTTGTATTTTTAGTAGAGAGGGGTTTCACCATGTGGGCCAGG	TCGATTAAAAAACATAAAAATCATCTCTCCCCAAAGTGGTACACCCGGTCC	AGPAT1	exc5	rs112485576	rs515688	chr6-31864261-31864261	chr6	0.003	0.484
rs515688	AGPAT1_exc5	chr6	31864261	31864261	1	+	chr6:31864261:A:G	A	G	SNV	c(-4, 8)	SP1	tatttttagtagGgaggggtttcac	0.73145	0.938854	5.76826	7.31522	0.00828	7.56e-05	strong	1	1.54696	0.199061	0.0377396,0.100106,0.0763157,-inf,0.45,0.00462963,0.0983333,0.5,0.130259,-inf,0.129995,0.15,0.0832631,0.126253,0.111161,-inf,-inf,-inf,-inf,-inf,-inf,-inf,-inf,-inf,-inf,-inf,-inf,-inf,-inf,-inf,-inf,	chr6-31864261-31864261	AGCTAATTTTTTGTATTTTTAGTAGAGAGGGGTTTCACCATGTGGGCCAGG	TCGATTAAAAAACATAAAAATCATCTCTCCCCAAAGTGGTACACCCGGTCC	AGPAT1	exc5	rs112485576	rs515688	chr6-31864261-31864261	chr6	0.003	0.484
rs8192581	AGPAT1_exc5	chr6	32195887	32195887	1	-	chr6:32195887:C:T	C	T	SNV	c(-9, 3)	SP1	cagagccccgccCccatgcgggggc	0.997448	0.912529	8.37323	7.68635	1.49e-07	9.37e-05	weak	1	-0.686879	-0.081831	0.0133786,0.00584942,0.00435226,0.00479124,0.416667,0.0925926,-inf,0.5,0.00323625,-inf,0.00233524,-inf,0.0033502,0.00300601,0.00200893,0.0140187,-inf,-inf,-inf,-inf,-inf,-inf,-inf,-inf,-inf,0.00253421,0.0251702,0.019104,-inf,-inf,-inf,	chr6-32195887-32195887	TCCGGCAGCGCGGCAGAGCCCCGCCCCCATGCGGGGGCACGCTTACTGACA	AGGCCGTCGCGCCGTCTCGGGGCGGGGGTACGCCCCCGTGCGAATGACTGT	AGPAT1	exc5	rs112485576	rs8192581	chr6-32195887-32195887	chr6	0.001	1
rs8192581	AGPAT1_exc5	chr6	32195887	32195887	1	+	chr6:32195887:C:T	C	T	SNV	c(-8, 2)	SP1	gagccccgccCccatgcgggg	0.99815	0.903784	7.85103	7.12799	4.77e-07	0.000489	strong	1	-0.723042	-0.0919292	0.0133786,0.00584942,0.00435226,0.00479124,0.416667,0.0925926,-inf,0.5,0.00323625,-inf,0.00233524,-inf,0.0033502,0.00300601,0.00200893,0.0140187,-inf,-inf,-inf,-inf,-inf,-inf,-inf,-inf,-inf,0.00253421,0.0251702,0.019104,-inf,-inf,-inf,	chr6-32195887-32195887	TCCGGCAGCGCGGCAGAGCCCCGCCCCCATGCGGGGGCACGCTTACTGACA	AGGCCGTCGCGCCGTCTCGGGGCGGGGGTACGCCCCCGTGCGAATGACTGT	AGPAT1	exc5	rs112485576	rs8192581	chr6-32195887-32195887	chr6	0.001	1
rs8192581	AGPAT1_exc5	chr6	32195887	32195887	1	-	chr6:32195887:C:T	C	T	SNV	c(-8, 1)	SP1	agccccgccCccatgcggg	1	0.887729	7.89316	7.03879	0	0.000386	strong	1	-0.854373	-0.108242	0.0133786,0.00584942,0.00435226,0.00479124,0.416667,0.0925926,-inf,0.5,0.00323625,-inf,0.00233524,-inf,0.0033502,0.00300601,0.00200893,0.0140187,-inf,-inf,-inf,-inf,-inf,-inf,-inf,-inf,-inf,0.00253421,0.0251702,0.019104,-inf,-inf,-inf,	chr6-32195887-32195887	TCCGGCAGCGCGGCAGAGCCCCGCCCCCATGCGGGGGCACGCTTACTGACA	AGGCCGTCGCGCCGTCTCGGGGCGGGGGTACGCCCCCGTGCGAATGACTGT	AGPAT1	exc5	rs112485576	rs8192581	chr6-32195887-32195887	chr6	0.001	1
rs8192581	AGPAT1_exc5	chr6	32195887	32195887	1	-	chr6:32195887:C:T	C	T	SNV	c(-9, 3)	SP1	cagagccccgccCccatgcgggggc	0.996353	0.872749	7.74408	6.82216	1.79e-07	0.000657	strong	1	-0.921923	-0.118632	0.0133786,0.00584942,0.00435226,0.00479124,0.416667,0.0925926,-inf,0.5,0.00323625,-inf,0.00233524,-inf,0.0033502,0.00300601,0.00200893,0.0140187,-inf,-inf,-inf,-inf,-inf,-inf,-inf,-inf,-inf,0.00253421,0.0251702,0.019104,-inf,-inf,-inf,	chr6-32195887-32195887	TCCGGCAGCGCGGCAGAGCCCCGCCCCCATGCGGGGGCACGCTTACTGACA	AGGCCGTCGCGCCGTCTCGGGGCGGGGGTACGCCCCCGTGCGAATGACTGT	AGPAT1	exc5	rs112485576	rs8192581	chr6-32195887-32195887	chr6	0.001	1
rs8192581	AGPAT1_exc5	chr6	32195887	32195887	1	+	chr6:32195887:C:T	C	T	SNV	c(-7, 2)	SP1	agccccgccCccatgcggg	1	0.886607	7.79722	6.94327	0	0.000408	strong	1	-0.853949	-0.10952	0.0133786,0.00584942,0.00435226,0.00479124,0.416667,0.0925926,-inf,0.5,0.00323625,-inf,0.00233524,-inf,0.0033502,0.00300601,0.00200893,0.0140187,-inf,-inf,-inf,-inf,-inf,-inf,-inf,-inf,-inf,0.00253421,0.0251702,0.019104,-inf,-inf,-inf,	chr6-32195887-32195887	TCCGGCAGCGCGGCAGAGCCCCGCCCCCATGCGGGGGCACGCTTACTGACA	AGGCCGTCGCGCCGTCTCGGGGCGGGGGTACGCCCCCGTGCGAATGACTGT	AGPAT1	exc5	rs112485576	rs8192581	chr6-32195887-32195887	chr6	0.001	1
rs116606947	AGPAT1_exc5	chr6	31902090	31902090	1	-	chr6:31902090:G:A	G	A	SNV	c(-3, 6)	SP1	aggaagaggGgagggaatt	0.93268	0.715023	7.29024	5.65109	8.77e-05	0.0095	strong	1	-1.63915	-0.210223	0.0127796,0.0244574,0.0172428,0.0112281,0.45,-inf,0.04,0.5,-inf,0.0268689,-inf,0.025,0.0205939,-inf,0.0366071,-inf,-inf,-inf,-inf,-inf,-inf,-inf,-inf,-inf,-inf,-inf,-inf,-inf,-inf,-inf,-inf,	chr6-31902090-31902090	CTAGGACTCGGGGAGGAGGAAGAGGGGAGGGAATTAAAGGAGCAGGATCCC	GATCCTGAGCCCCTCCTCCTTCTCCCCTCCCTTAATTTCCTCGTCCTAGGG	AGPAT1	exc5	rs112485576	rs116606947	chr6-31902090-31902090	chr6	0.001	0.101
rs116606947	AGPAT1_exc5	chr6	31902090	31902090	1	+	chr6:31902090:G:A	G	A	SNV	c(-8, 6)	SP1	ggaggaggaagaggGgagggaattaaagg	0.867673	0.73049	8.57177	7.25477	4.24e-05	0.00187	strong	1	-1.31701	-0.133813	0.0127796,0.0244574,0.0172428,0.0112281,0.45,-inf,0.04,0.5,-inf,0.0268689,-inf,0.025,0.0205939,-inf,0.0366071,-inf,-inf,-inf,-inf,-inf,-inf,-inf,-inf,-inf,-inf,-inf,-inf,-inf,-inf,-inf,-inf,	chr6-31902090-31902090	CTAGGACTCGGGGAGGAGGAAGAGGGGAGGGAATTAAAGGAGCAGGATCCC	GATCCTGAGCCCCTCCTCCTTCTCCCCTCCCTTAATTTCCTCGTCCTAGGG	AGPAT1	exc5	rs112485576	rs116606947	chr6-31902090-31902090	chr6	0.001	0.101
rs2242668	AGPAT1_exc5	chr6	31806044	31806044	1	+	chr6:31806044:C:G	C	G	SNV	c(-6, 3)	SP1	cacacccacCcccaacaga	0.932298	0.832401	7.28737	6.53506	8.96e-05	0.00125	strong	1	-0.752311	-0.0964845	0.139177,0.0906547,0.129514,0.142662,0.415254,0.0972222,0.015,0.5,0.0560949,0.113067,0.0607161,0.1,0.117097,0.0641283,0.05625,0.280952,-inf,0.177061,0,-inf,-inf,0.154778,-inf,0.170412,-inf,0.118602,-inf,-inf,0.0592105,-inf,-inf,	chr6-31806044-31806044	GTTCCAGGGCCCTGGGCACACCCACCCCCAACAGACTTGTTGGAACAGGTA	CAAGGTCCCGGGACCCGTGTGGGTGGGGGTTGTCTGAACAACCTTGTCCAT	AGPAT1	exc5	rs112485576	rs2242668	chr6-31806044-31806044	chr6	0	0.068
rs8192581	AGPAT1_exc5	chr6	32195887	32195887	1	+	chr6:32195887:C:T	C	T	SNV	c(-8, 2)	SP3	gagccccgccCccatgcgggg	0.947166	0.856395	6.95068	6.31218	4.46e-05	0.000622	weak	1	-0.6385	-0.0871992	0.0133786,0.00584942,0.00435226,0.00479124,0.416667,0.0925926,-inf,0.5,0.00323625,-inf,0.00233524,-inf,0.0033502,0.00300601,0.00200893,0.0140187,-inf,-inf,-inf,-inf,-inf,-inf,-inf,-inf,-inf,0.00253421,0.0251702,0.019104,-inf,-inf,-inf,	chr6-32195887-32195887	TCCGGCAGCGCGGCAGAGCCCCGCCCCCATGCGGGGGCACGCTTACTGACA	AGGCCGTCGCGCCGTCTCGGGGCGGGGGTACGCCCCCGTGCGAATGACTGT	AGPAT1	exc5	rs112485576	rs8192581	chr6-32195887-32195887	chr6	0.001	1
rs8192581	AGPAT1_exc5	chr6	32195887	32195887	1	+	chr6:32195887:C:T	C	T	SNV	c(-9, 7)	SP4	gcggcagagccccgccCccatgcgggggcacgc	0.975626	0.842308	10.2302	8.86948	9.1e-06	0.000423	strong	1	-1.36067	-0.129849	0.0133786,0.00584942,0.00435226,0.00479124,0.416667,0.0925926,-inf,0.5,0.00323625,-inf,0.00233524,-inf,0.0033502,0.00300601,0.00200893,0.0140187,-inf,-inf,-inf,-inf,-inf,-inf,-inf,-inf,-inf,0.00253421,0.0251702,0.019104,-inf,-inf,-inf,	chr6-32195887-32195887	TCCGGCAGCGCGGCAGAGCCCCGCCCCCATGCGGGGGCACGCTTACTGACA	AGGCCGTCGCGCCGTCTCGGGGCGGGGGTACGCCCCCGTGCGAATGACTGT	AGPAT1	exc5	rs112485576	rs8192581	chr6-32195887-32195887	chr6	0.001	1
rs8192581	AGPAT1_exc5	chr6	32195887	32195887	1	+	chr6:32195887:C:T	C	T	SNV	c(-11, 5)	SP4	gcggcagagccccgccCccatgcgggggcacgc	0.933908	0.829256	13.7684	12.2593	1.08e-06	5.57e-05	strong	1	-1.50904	-0.102507	0.0133786,0.00584942,0.00435226,0.00479124,0.416667,0.0925926,-inf,0.5,0.00323625,-inf,0.00233524,-inf,0.0033502,0.00300601,0.00200893,0.0140187,-inf,-inf,-inf,-inf,-inf,-inf,-inf,-inf,-inf,0.00253421,0.0251702,0.019104,-inf,-inf,-inf,	chr6-32195887-32195887	TCCGGCAGCGCGGCAGAGCCCCGCCCCCATGCGGGGGCACGCTTACTGACA	AGGCCGTCGCGCCGTCTCGGGGCGGGGGTACGCCCCCGTGCGAATGACTGT	AGPAT1	exc5	rs112485576	rs8192581	chr6-32195887-32195887	chr6	0.001	1
rs2242668	AGPAT1_exc5	chr6	31806044	31806044	1	+	chr6:31806044:C:G	C	G	SNV	c(-8, 8)	SP4	ccctgggcacacccacGcccaacagacttgttg	0.769036	0.842218	11.391	12.4462	0.000313	3.74e-05	strong	1	1.05526	0.0716818	0.139177,0.0906547,0.129514,0.142662,0.415254,0.0972222,0.015,0.5,0.0560949,0.113067,0.0607161,0.1,0.117097,0.0641283,0.05625,0.280952,-inf,0.177061,0,-inf,-inf,0.154778,-inf,0.170412,-inf,0.118602,-inf,-inf,0.0592105,-inf,-inf,	chr6-31806044-31806044	GTTCCAGGGCCCTGGGCACACCCACCCCCAACAGACTTGTTGGAACAGGTA	CAAGGTCCCGGGACCCGTGTGGGTGGGGGTTGTCTGAACAACCTTGTCCAT	AGPAT1	exc5	rs112485576	rs2242668	chr6-31806044-31806044	chr6	0	0.068
rs2844455	AGPAT1_exc5	chr6	31901896	31901896	1	-	chr6:31901896:C:G	C	G	SNV	c(-9, 7)	SP4	ccacccccccccggggGcggcagcgacccccac	0.853012	0.960378	8.97873	10.0745	0.00032	2.51e-05	strong	1	1.09581	0.104573	0.20607,0.167256,-inf,0.397511,0.386139,0.226852,-inf,0.5,-inf,-inf,-inf,0.15625,-inf,-inf,-inf,-inf,-inf,0.222561,0.291667,-inf,-inf,-inf,-inf,-inf,-inf,-inf,-inf,-inf,-inf,-inf,-inf,	chr6-31901896-31901896	TTATTTTCCCCACCCCCCCCCGGGGCCGGCAGCGACCCCCACACACGGGCA	AATAAAAGGGGTGGGGGGGGGCCCCGGCCGTCGCTGGGGGTGTGTGCCCGT	AGPAT1	exc5	rs112485576	rs2844455	chr6-31901896-31901896	chr6	0	0.053
rs8192581	AGPAT1_exc5	chr6	32195887	32195887	1	+	chr6:32195887:C:T	C	T	SNV	c(-8, 3)	SP8	agagccccgccCccatgcggggg	0.909798	0.787806	7.65213	6.65972	4.55e-05	0.00119	strong	1	-0.992405	-0.118342	0.0133786,0.00584942,0.00435226,0.00479124,0.416667,0.0925926,-inf,0.5,0.00323625,-inf,0.00233524,-inf,0.0033502,0.00300601,0.00200893,0.0140187,-inf,-inf,-inf,-inf,-inf,-inf,-inf,-inf,-inf,0.00253421,0.0251702,0.019104,-inf,-inf,-inf,	chr6-32195887-32195887	TCCGGCAGCGCGGCAGAGCCCCGCCCCCATGCGGGGGCACGCTTACTGACA	AGGCCGTCGCGCCGTCTCGGGGCGGGGGTACGCCCCCGTGCGAATGACTGT	AGPAT1	exc5	rs112485576	rs8192581	chr6-32195887-32195887	chr6	0.001	1
rs34416404	AGPAT1_exc5	chr6	31814767	31814767	1	+	chr6:31814767:C:A	C	A	SNV	c(-7, 7)	SPDEF	gtgctcctcctaccCggatcagccaacgc	0.827678	0.716439	12.5189	10.8797	3.37e-05	0.000762	strong	1	-1.63915	-0.108855	0.0485224,0.0364773,0.0436246,0.0171468,0.478261,0.0324074,0.0316667,0.5,0.0277778,0.019217,0.0290607,0.05,0.0423375,-inf,0.0243304,0.00934579,-inf,-inf,-inf,-inf,-inf,-inf,-inf,-inf,-inf,-inf,-inf,-inf,-inf,-inf,-inf,	chr6-31814767-31814767	GCTTTCCCCAAGTGCTCCTCCTACCCGGATCAGCCAACGCCCACATACCTC	CGAAAGGGGTTCACGAGGAGGATGGGCCTAGTCGGTTGCGGGTGTATGGAG	AGPAT1	exc5	rs112485576	rs34416404	chr6-31814767-31814767	chr6	0.005	0.172
rs34416404	AGPAT1_exc5	chr6	31814767	31814767	1	+	chr6:31814767:C:A	C	A	SNV	c(-3, 7)	SPDEF	tcctcctaccCggatcagcca	0.89875	0.780193	9.92594	8.64316	6.41e-05	0.0011	strong	1	-1.28278	-0.116389	0.0485224,0.0364773,0.0436246,0.0171468,0.478261,0.0324074,0.0316667,0.5,0.0277778,0.019217,0.0290607,0.05,0.0423375,-inf,0.0243304,0.00934579,-inf,-inf,-inf,-inf,-inf,-inf,-inf,-inf,-inf,-inf,-inf,-inf,-inf,-inf,-inf,	chr6-31814767-31814767	GCTTTCCCCAAGTGCTCCTCCTACCCGGATCAGCCAACGCCCACATACCTC	CGAAAGGGGTTCACGAGGAGGATGGGCCTAGTCGGTTGCGGGTGTATGGAG	AGPAT1	exc5	rs112485576	rs34416404	chr6-31814767-31814767	chr6	0.005	0.172
rs75195903	AGPAT1_exc5	chr6	32197207	32197207	1	+	chr6:32197207:A:G	A	G	SNV	c(1, 9)	SPI1	atcacaccaAtttcctcct	0.859006	0.74679	11.3219	9.86542	6.58e-05	0.00118	strong	1	-1.45648	-0.110743	0.0117812,0.003125,0.00732933,0.0354949,0.458333,-inf,-inf,-inf,-inf,0.0412291,-inf,-inf,0.00366063,-inf,-inf,0.0188679,-inf,-inf,-inf,-inf,-inf,-inf,-inf,-inf,-inf,-inf,-inf,-inf,-inf,-inf,-inf,	chr6-32197207-32197207	CCCTGTCAGGTTCCCAATCACACCAATTTCCTCCTTGTCAAACTCTAGGGG	GGGACAGTCCAAGGGTTAGTGTGGTTAAAGGAGGAACAGTTTGAGATCCCC	AGPAT1	exc5	rs112485576	rs75195903	chr6-32197207-32197207	chr6	NA	NA
rs116606947	AGPAT1_exc5	chr6	31902090	31902090	1	+	chr6:31902090:G:A	G	A	SNV	c(-8, 5)	SPI1	gaggaggaagaggGgagggaattaaag	0.984757	0.903264	5.99909	5.51438	1.81e-05	0.00196	weak	1	-0.48471	-0.0795944	0.0127796,0.0244574,0.0172428,0.0112281,0.45,-inf,0.04,0.5,-inf,0.0268689,-inf,0.025,0.0205939,-inf,0.0366071,-inf,-inf,-inf,-inf,-inf,-inf,-inf,-inf,-inf,-inf,-inf,-inf,-inf,-inf,-inf,-inf,	chr6-31902090-31902090	CTAGGACTCGGGGAGGAGGAAGAGGGGAGGGAATTAAAGGAGCAGGATCCC	GATCCTGAGCCCCTCCTCCTTCTCCCCTCCCTTAATTTCCTCGTCCTAGGG	AGPAT1	exc5	rs112485576	rs116606947	chr6-31902090-31902090	chr6	0.001	0.101
rs113065708	AGPAT1_exc5	chr6	31807011	31807011	1	-	chr6:31807011:T:C	T	C	SNV	c(-6, -1)	SPI1	acttccTccctgg	1	0.920871	7.30412	6.73843	0	0.000305	weak	1	-0.565693	-0.0774485	0.0289537,0.0260985,0.0329895,0.00684932,0.5,0.0277778,0.00333333,0.5,0.0213053,5.96659e-05,0.0230929,0.025,0.0288791,-inf,0.0111607,0.047619,-inf,-inf,-inf,-inf,-inf,-inf,-inf,-inf,-inf,-inf,-inf,-inf,-inf,-inf,-inf,	chr6-31807011-31807011	CGGGGTTTCCTTCATTCCGACTTCCTCCCTGGCCGGCCGGCTCCCATTGCG	GCCCCAAAGGAAGTAAGGCTGAAGGAGGGACCGGCCGGCCGAGGGTAACGC	AGPAT1	exc5	rs112485576	rs113065708	chr6-31807011-31807011	chr6	0.001	0.084
rs2269423	AGPAT1_exc5	chr6	32177930	32177930	1	+	chr6:32177930:A:C	A	C	SNV	c(-2, 11)	SPI1	tgaagaggtggaaAaagagaaggttaa	0.790463	0.696547	13.6093	12.0268	8.56e-05	0.000955	strong	1	-1.58258	-0.0923313	0.326677,0.358673,0.343458,0.34198,0.2173,0.212963,0.405,0.270833,0.374865,0.352148,0.364816,0.375,0.353918,0.400802,0.36317,0.400943,-inf,0.341966,0.285714,-inf,-inf,0.334536,-inf,-inf,0.29798,-inf,-inf,-inf,-inf,-inf,-inf,	chr6-32177930-32177930	ACAAGATAGGGGTGAAGAGGTGGAAAAAGAGAAGGTTAAACCCTCACAGGA	TGTTCTATCCCCACTTCTCCACCTTTTTCTCTTCCAATTTGGGAGTGTCCT	AGPAT1	exc5	rs112485576	rs2269423	chr6-32177930-32177930	chr6	0.001	0.066
rs59564381	AGPAT1_exc5	chr6	32178089	32178089	1	+	chr6:32178089:A:G	A	G	SNV	c(-2, 11)	SPI1	cggacattctctaAaagaggaagcgaa	0.87834	0.784536	15.0902	13.5095	5.25e-06	9.86e-05	strong	1	-1.5807	-0.0922216	0.0441294,0.0253546,0.0322415,0.00958248,0.5,0.0277778,-inf,-inf,0.000539374,0.0199284,0.000778412,-inf,0.0291869,-inf,0.000446429,0.0416667,-inf,-inf,-inf,-inf,-inf,-inf,-inf,-inf,-inf,-inf,-inf,-inf,-inf,-inf,-inf,	chr6-32178089-32178089	CCAATAGCAATCCGGACATTCTCTAAAAGAGGAAGCGAAGGAAAGAAAGGG	GGTTATCGTTAGGCCTGTAAGAGATTTTCTCCTTCGCTTCCTTTCTTTCCC	AGPAT1	exc5	rs112485576	rs59564381	chr6-32178089-32178089	chr6	0	1
rs75195903	AGPAT1_exc5	chr6	32197207	32197207	1	-	chr6:32197207:A:G	A	G	SNV	c(-1, 12)	SPIB	cccaatcacaccaAtttcctccttgtc	0.830111	0.745626	11.4773	10.3399	5.98e-05	0.000574	strong	1	-1.13739	-0.0826326	0.0117812,0.003125,0.00732933,0.0354949,0.458333,-inf,-inf,-inf,-inf,0.0412291,-inf,-inf,0.00366063,-inf,-inf,0.0188679,-inf,-inf,-inf,-inf,-inf,-inf,-inf,-inf,-inf,-inf,-inf,-inf,-inf,-inf,-inf,	chr6-32197207-32197207	CCCTGTCAGGTTCCCAATCACACCAATTTCCTCCTTGTCAAACTCTAGGGG	GGGACAGTCCAAGGGTTAGTGTGGTTAAAGGAGGAACAGTTTGAGATCCCC	AGPAT1	exc5	rs112485576	rs75195903	chr6-32197207-32197207	chr6	NA	NA
rs59564381	AGPAT1_exc5	chr6	32178089	32178089	1	+	chr6:32178089:A:G	A	G	SNV	c(-2, 11)	SPIB	cggacattctctaAaagaggaagcgaa	0.903076	0.81338	12.4596	11.252	5.01e-06	9.61e-05	strong	1	-1.20756	-0.0877301	0.0441294,0.0253546,0.0322415,0.00958248,0.5,0.0277778,-inf,-inf,0.000539374,0.0199284,0.000778412,-inf,0.0291869,-inf,0.000446429,0.0416667,-inf,-inf,-inf,-inf,-inf,-inf,-inf,-inf,-inf,-inf,-inf,-inf,-inf,-inf,-inf,	chr6-32178089-32178089	CCAATAGCAATCCGGACATTCTCTAAAAGAGGAAGCGAAGGAAAGAAAGGG	GGTTATCGTTAGGCCTGTAAGAGATTTTCTCCTTCGCTTCCTTTCTTTCCC	AGPAT1	exc5	rs112485576	rs59564381	chr6-32178089-32178089	chr6	0	1
rs75195903	AGPAT1_exc5	chr6	32197207	32197207	1	-	chr6:32197207:A:G	A	G	SNV	c(-1, 12)	SPIC	cccaatcacaccaAtttcctccttgtc	0.821898	0.717051	12.1406	10.6278	6.13e-05	0.000943	strong	1	-1.51278	-0.102838	0.0117812,0.003125,0.00732933,0.0354949,0.458333,-inf,-inf,-inf,-inf,0.0412291,-inf,-inf,0.00366063,-inf,-inf,0.0188679,-inf,-inf,-inf,-inf,-inf,-inf,-inf,-inf,-inf,-inf,-inf,-inf,-inf,-inf,-inf,	chr6-32197207-32197207	CCCTGTCAGGTTCCCAATCACACCAATTTCCTCCTTGTCAAACTCTAGGGG	GGGACAGTCCAAGGGTTAGTGTGGTTAAAGGAGGAACAGTTTGAGATCCCC	AGPAT1	exc5	rs112485576	rs75195903	chr6-32197207-32197207	chr6	NA	NA
rs59564381	AGPAT1_exc5	chr6	32178089	32178089	1	+	chr6:32178089:A:G	A	G	SNV	c(-2, 11)	SPIC	cggacattctctaAaagaggaagcgaa	0.863535	0.780506	12.7414	11.5434	1.5e-05	0.000199	strong	1	-1.19798	-0.0814382	0.0441294,0.0253546,0.0322415,0.00958248,0.5,0.0277778,-inf,-inf,0.000539374,0.0199284,0.000778412,-inf,0.0291869,-inf,0.000446429,0.0416667,-inf,-inf,-inf,-inf,-inf,-inf,-inf,-inf,-inf,-inf,-inf,-inf,-inf,-inf,-inf,	chr6-32178089-32178089	CCAATAGCAATCCGGACATTCTCTAAAAGAGGAAGCGAAGGAAAGAAAGGG	GGTTATCGTTAGGCCTGTAAGAGATTTTCTCCTTCGCTTCCTTTCTTTCCC	AGPAT1	exc5	rs112485576	rs59564381	chr6-32178089-32178089	chr6	0	1
rs59564381	AGPAT1_exc5	chr6	32178089	32178089	1	+	chr6:32178089:A:G	A	G	SNV	c(-2, 11)	SPIC	cggacattctctaAaagaggaagcgaa	0.927544	0.867733	8.58844	8.0555	5.17e-06	5.82e-05	weak	1	-0.532939	-0.0577146	0.0441294,0.0253546,0.0322415,0.00958248,0.5,0.0277778,-inf,-inf,0.000539374,0.0199284,0.000778412,-inf,0.0291869,-inf,0.000446429,0.0416667,-inf,-inf,-inf,-inf,-inf,-inf,-inf,-inf,-inf,-inf,-inf,-inf,-inf,-inf,-inf,	chr6-32178089-32178089	CCAATAGCAATCCGGACATTCTCTAAAAGAGGAAGCGAAGGAAAGAAAGGG	GGTTATCGTTAGGCCTGTAAGAGATTTTCTCCTTCGCTTCCTTTCTTTCCC	AGPAT1	exc5	rs112485576	rs59564381	chr6-32178089-32178089	chr6	0	1
rs2242668	AGPAT1_exc5	chr6	31806044	31806044	1	-	chr6:31806044:C:G	C	G	SNV	c(-11, 3)	SPZ1	ctgggcacacccacCcccaacagacttgt	0.973659	0.813606	5.49578	4.63132	1.42e-05	0.00401	strong	1	-0.864459	-0.153326	0.139177,0.0906547,0.129514,0.142662,0.415254,0.0972222,0.015,0.5,0.0560949,0.113067,0.0607161,0.1,0.117097,0.0641283,0.05625,0.280952,-inf,0.177061,0,-inf,-inf,0.154778,-inf,0.170412,-inf,0.118602,-inf,-inf,0.0592105,-inf,-inf,	chr6-31806044-31806044	GTTCCAGGGCCCTGGGCACACCCACCCCCAACAGACTTGTTGGAACAGGTA	CAAGGTCCCGGGACCCGTGTGGGTGGGGGTTGTCTGAACAACCTTGTCCAT	AGPAT1	exc5	rs112485576	rs2242668	chr6-31806044-31806044	chr6	0	0.068
rs8192581	AGPAT1_exc5	chr6	32195887	32195887	1	-	chr6:32195887:C:T	C	T	SNV	c(-8, 2)	SRF	gagccccgccCccatgcgggg	0.983559	0.829147	4.08418	3.46593	1.48e-05	0.00289	weak	1	-0.618247	-0.148975	0.0133786,0.00584942,0.00435226,0.00479124,0.416667,0.0925926,-inf,0.5,0.00323625,-inf,0.00233524,-inf,0.0033502,0.00300601,0.00200893,0.0140187,-inf,-inf,-inf,-inf,-inf,-inf,-inf,-inf,-inf,0.00253421,0.0251702,0.019104,-inf,-inf,-inf,	chr6-32195887-32195887	TCCGGCAGCGCGGCAGAGCCCCGCCCCCATGCGGGGGCACGCTTACTGACA	AGGCCGTCGCGCCGTCTCGGGGCGGGGGTACGCCCCCGTGCGAATGACTGT	AGPAT1	exc5	rs112485576	rs8192581	chr6-32195887-32195887	chr6	0.001	1
rs558702	AGPAT1_exc5	chr6	31902549	31902549	1	-	chr6:31902549:G:A	G	A	SNV	c(-9, 5)	SRY	tggctaacagagctAttggtagctattac	0.688149	0.766517	14.528	16.144	0.000451	4.52e-05	strong	1	1.61608	0.0771072	0.0335463,0.0951368,0.0709207,-inf,0.5,0.00462963,0.0983333,0.5,0.12891,-inf,0.128438,-inf,0.0783072,-inf,0.111161,-inf,-inf,0.0610329,0.0512821,-inf,-inf,0.0419684,-inf,-inf,-inf,-inf,-inf,-inf,-inf,-inf,-inf,	chr6-31902549-31902549	CATCCGCCCCGTGGCTAACAGAGCTGTTGGTAGCTATTACCCACGCCTGCC	GTAGGCGGGGCACCGATTGTCTCGACAACCATCGATAATGGGTGCGGACGG	AGPAT1	exc5	rs112485576	rs558702	chr6-31902549-31902549	chr6	0.005	0.564
rs116506298	AGPAT1_exc5	chr6	31807105	31807105	1	-	chr6:31807105:G:T	G	T	SNV	c(-2, 9)	STAT1	caaaggattttTttcttttccag	0.748857	0.8794	9.60577	11.2449	0.00149	6.91e-05	strong	1	1.63915	0.128468	0.0113818,0.00604482,0.00946012,-inf,0.5,0.0138889,-inf,-inf,0.00107875,-inf,0.000778412,-inf,0.0089995,-inf,0.000446429,-inf,-inf,-inf,-inf,-inf,-inf,-inf,-inf,-inf,-inf,-inf,-inf,-inf,-inf,-inf,-inf,	chr6-31807105-31807105	TCAGCGCCTGAGCTCAAAGGATTTTGTTCTTTTCCAGAATCCTGCCATCTA	AGTCGCGGACTCGAGTTTCCTAAAACAAGAAAAGGTCTTAGGACGGTAGAT	AGPAT1	exc5	rs112485576	rs116506298	chr6-31807105-31807105	chr6	NA	NA
rs113065708	AGPAT1_exc5	chr6	31807011	31807011	1	-	chr6:31807011:T:C	T	C	SNV	c(-4, 4)	STAT3	cgacttccTccctggcc	0.979131	0.838376	11.5582	9.91904	3.81e-06	0.00029	strong	1	-1.63915	-0.138897	0.0289537,0.0260985,0.0329895,0.00684932,0.5,0.0277778,0.00333333,0.5,0.0213053,5.96659e-05,0.0230929,0.025,0.0288791,-inf,0.0111607,0.047619,-inf,-inf,-inf,-inf,-inf,-inf,-inf,-inf,-inf,-inf,-inf,-inf,-inf,-inf,-inf,	chr6-31807011-31807011	CGGGGTTTCCTTCATTCCGACTTCCTCCCTGGCCGGCCGGCTCCCATTGCG	GCCCCAAAGGAAGTAAGGCTGAAGGAGGGACCGGCCGGCCGAGGGTAACGC	AGPAT1	exc5	rs112485576	rs113065708	chr6-31807011-31807011	chr6	0.001	0.084
rs2071279	AGPAT1_exc5	chr6	32197097	32197097	1	-	chr6:32197097:C:A	C	A	SNV	c(-5, 5)	T	ggccagtgacAcctggggtac	0.728082	0.845168	10.4249	12.0641	0.00118	7.27e-05	strong	1	1.63915	0.115176	0.208067,0.28624,0.23829,0.197611,0.380597,0.361111,0.233333,0.285714,0.247303,0.204594,0.233264,0.175,0.237094,0.274549,0.321205,-inf,-inf,0.233581,0.375,-inf,-inf,0.204765,-inf,0.249064,-inf,0.223697,-inf,-inf,0.264901,-inf,-inf,	chr6-32197097-32197097	GCTGGGGAGACAGAGGGCCAGTGACCCCTGGGGTACCTTGGACTGCCAACT	CGACCCCTCTGTCTCCCGGTCACTGGGGACCCCATGGAACCTGACGGTTGA	AGPAT1	exc5	rs112485576	rs2071279	chr6-32197097-32197097	chr6	0	0.05
rs77631579	AGPAT1_exc5	chr6	31807068	31807068	1	-	chr6:31807068:G:A	G	A	SNV	c(-3, 6)	TAL1	ctgccagacAggtggcggg	0.81363	0.966912	8.8581	10.4972	0.00187	9.06e-05	strong	1	1.63915	0.151059	0.0135783,0.000799403,0.00874427,0.0177596,0.444444,0.0138889,-inf,-inf,0.00107875,0.000656325,0.00129735,-inf,-inf,-inf,0.00334821,0.0238095,-inf,-inf,-inf,-inf,-inf,-inf,-inf,-inf,-inf,-inf,-inf,-inf,-inf,-inf,-inf,	chr6-31807068-31807068	CGGACCCTAGCCTGGGCTGCCAGACGGGTGGCGGGACTCAGCGCCTGAGCT	GCCTGGGATCGGACCCGACGGTCTGCCCACCGCCCTGAGTCGCGGACTCGA	AGPAT1	exc5	rs112485576	rs77631579	chr6-31807068-31807068	chr6	0.001	1
rs8192581	AGPAT1_exc5	chr6	32195887	32195887	1	-	chr6:32195887:C:T	C	T	SNV	c(-8, 1)	TBP	agccccgccCccatgcggg	1	0.918768	11.4025	10.4905	0	1.24e-05	strong	1	-0.912049	-0.0799867	0.0133786,0.00584942,0.00435226,0.00479124,0.416667,0.0925926,-inf,0.5,0.00323625,-inf,0.00233524,-inf,0.0033502,0.00300601,0.00200893,0.0140187,-inf,-inf,-inf,-inf,-inf,-inf,-inf,-inf,-inf,0.00253421,0.0251702,0.019104,-inf,-inf,-inf,	chr6-32195887-32195887	TCCGGCAGCGCGGCAGAGCCCCGCCCCCATGCGGGGGCACGCTTACTGACA	AGGCCGTCGCGCCGTCTCGGGGCGGGGGTACGCCCCCGTGCGAATGACTGT	AGPAT1	exc5	rs112485576	rs8192581	chr6-32195887-32195887	chr6	0.001	1
rs59564381	AGPAT1_exc5	chr6	32178089	32178089	1	+	chr6:32178089:A:G	A	G	SNV	c(-6, 3)	TBP	cattctctaAaagaggaag	0.930502	0.803666	9.3242	8.07483	9.92e-05	0.0014	strong	1	-1.24937	-0.124828	0.0441294,0.0253546,0.0322415,0.00958248,0.5,0.0277778,-inf,-inf,0.000539374,0.0199284,0.000778412,-inf,0.0291869,-inf,0.000446429,0.0416667,-inf,-inf,-inf,-inf,-inf,-inf,-inf,-inf,-inf,-inf,-inf,-inf,-inf,-inf,-inf,	chr6-32178089-32178089	CCAATAGCAATCCGGACATTCTCTAAAAGAGGAAGCGAAGGAAAGAAAGGG	GGTTATCGTTAGGCCTGTAAGAGATTTTCTCCTTCGCTTCCTTTCTTTCCC	AGPAT1	exc5	rs112485576	rs59564381	chr6-32178089-32178089	chr6	0	1
rs2071279	AGPAT1_exc5	chr6	32197097	32197097	1	-	chr6:32197097:C:A	C	A	SNV	c(-4, 3)	TBX1	cagtgacAcctgggg	0.773612	0.914375	7.98388	9.3989	0.00163	7.63e-05	strong	1	1.41502	0.137921	0.208067,0.28624,0.23829,0.197611,0.380597,0.361111,0.233333,0.285714,0.247303,0.204594,0.233264,0.175,0.237094,0.274549,0.321205,-inf,-inf,0.233581,0.375,-inf,-inf,0.204765,-inf,0.249064,-inf,0.223697,-inf,-inf,0.264901,-inf,-inf,	chr6-32197097-32197097	GCTGGGGAGACAGAGGGCCAGTGACCCCTGGGGTACCTTGGACTGCCAACT	CGACCCCTCTGTCTCCCGGTCACTGGGGACCCCATGGAACCTGACGGTTGA	AGPAT1	exc5	rs112485576	rs2071279	chr6-32197097-32197097	chr6	0	0.05
rs2071279	AGPAT1_exc5	chr6	32197097	32197097	1	-	chr6:32197097:C:A	C	A	SNV	c(-4, 3)	TBX15	cagtgacAcctgggg	0.784206	0.909554	8.47712	9.80061	0.000931	3.05e-05	strong	1	1.32349	0.123052	0.208067,0.28624,0.23829,0.197611,0.380597,0.361111,0.233333,0.285714,0.247303,0.204594,0.233264,0.175,0.237094,0.274549,0.321205,-inf,-inf,0.233581,0.375,-inf,-inf,0.204765,-inf,0.249064,-inf,0.223697,-inf,-inf,0.264901,-inf,-inf,	chr6-32197097-32197097	GCTGGGGAGACAGAGGGCCAGTGACCCCTGGGGTACCTTGGACTGCCAACT	CGACCCCTCTGTCTCCCGGTCACTGGGGACCCCATGGAACCTGACGGTTGA	AGPAT1	exc5	rs112485576	rs2071279	chr6-32197097-32197097	chr6	0	0.05
rs2071279	AGPAT1_exc5	chr6	32197097	32197097	1	-	chr6:32197097:C:A	C	A	SNV	c(-6, 4)	TBX2	ggccagtgacAcctggggtac	0.802815	0.956453	6.11264	7.23184	0.00242	5.17e-05	strong	1	1.1192	0.148256	0.208067,0.28624,0.23829,0.197611,0.380597,0.361111,0.233333,0.285714,0.247303,0.204594,0.233264,0.175,0.237094,0.274549,0.321205,-inf,-inf,0.233581,0.375,-inf,-inf,0.204765,-inf,0.249064,-inf,0.223697,-inf,-inf,0.264901,-inf,-inf,	chr6-32197097-32197097	GCTGGGGAGACAGAGGGCCAGTGACCCCTGGGGTACCTTGGACTGCCAACT	CGACCCCTCTGTCTCCCGGTCACTGGGGACCCCATGGAACCTGACGGTTGA	AGPAT1	exc5	rs112485576	rs2071279	chr6-32197097-32197097	chr6	0	0.05
rs2071279	AGPAT1_exc5	chr6	32197097	32197097	1	-	chr6:32197097:C:A	C	A	SNV	c(-7, 7)	TBX20	agagggccagtgacAcctggggtaccttg	0.773756	0.900008	7.8329	9.05805	0.00157	7.03e-05	strong	1	1.22516	0.122169	0.208067,0.28624,0.23829,0.197611,0.380597,0.361111,0.233333,0.285714,0.247303,0.204594,0.233264,0.175,0.237094,0.274549,0.321205,-inf,-inf,0.233581,0.375,-inf,-inf,0.204765,-inf,0.249064,-inf,0.223697,-inf,-inf,0.264901,-inf,-inf,	chr6-32197097-32197097	GCTGGGGAGACAGAGGGCCAGTGACCCCTGGGGTACCTTGGACTGCCAACT	CGACCCCTCTGTCTCCCGGTCACTGGGGACCCCATGGAACCTGACGGTTGA	AGPAT1	exc5	rs112485576	rs2071279	chr6-32197097-32197097	chr6	0	0.05
rs2071279	AGPAT1_exc5	chr6	32197097	32197097	1	-	chr6:32197097:C:A	C	A	SNV	c(-4, 3)	TBX4	cagtgacAcctgggg	0.822627	0.980654	6.1716	7.31713	0.00183	3.05e-05	strong	1	1.14553	0.15361	0.208067,0.28624,0.23829,0.197611,0.380597,0.361111,0.233333,0.285714,0.247303,0.204594,0.233264,0.175,0.237094,0.274549,0.321205,-inf,-inf,0.233581,0.375,-inf,-inf,0.204765,-inf,0.249064,-inf,0.223697,-inf,-inf,0.264901,-inf,-inf,	chr6-32197097-32197097	GCTGGGGAGACAGAGGGCCAGTGACCCCTGGGGTACCTTGGACTGCCAACT	CGACCCCTCTGTCTCCCGGTCACTGGGGACCCCATGGAACCTGACGGTTGA	AGPAT1	exc5	rs112485576	rs2071279	chr6-32197097-32197097	chr6	0	0.05
rs2071279	AGPAT1_exc5	chr6	32197097	32197097	1	-	chr6:32197097:C:A	C	A	SNV	c(-4, 3)	TBX5	cagtgacAcctgggg	0.855238	0.981039	5.32371	6.06954	0.00113	3.05e-05	strong	1	0.745829	0.120646	0.208067,0.28624,0.23829,0.197611,0.380597,0.361111,0.233333,0.285714,0.247303,0.204594,0.233264,0.175,0.237094,0.274549,0.321205,-inf,-inf,0.233581,0.375,-inf,-inf,0.204765,-inf,0.249064,-inf,0.223697,-inf,-inf,0.264901,-inf,-inf,	chr6-32197097-32197097	GCTGGGGAGACAGAGGGCCAGTGACCCCTGGGGTACCTTGGACTGCCAACT	CGACCCCTCTGTCTCCCGGTCACTGGGGACCCCATGGAACCTGACGGTTGA	AGPAT1	exc5	rs112485576	rs2071279	chr6-32197097-32197097	chr6	0	0.05
rs2071279	AGPAT1_exc5	chr6	32197097	32197097	1	-	chr6:32197097:C:A	C	A	SNV	c(-6, 5)	TBX5	gggccagtgacAcctggggtacc	0.802588	0.989368	7.22642	8.86557	0.0025	4.51e-05	strong	1	1.63915	0.182964	0.208067,0.28624,0.23829,0.197611,0.380597,0.361111,0.233333,0.285714,0.247303,0.204594,0.233264,0.175,0.237094,0.274549,0.321205,-inf,-inf,0.233581,0.375,-inf,-inf,0.204765,-inf,0.249064,-inf,0.223697,-inf,-inf,0.264901,-inf,-inf,	chr6-32197097-32197097	GCTGGGGAGACAGAGGGCCAGTGACCCCTGGGGTACCTTGGACTGCCAACT	CGACCCCTCTGTCTCCCGGTCACTGGGGACCCCATGGAACCTGACGGTTGA	AGPAT1	exc5	rs112485576	rs2071279	chr6-32197097-32197097	chr6	0	0.05
rs2071279	AGPAT1_exc5	chr6	32197097	32197097	1	+	chr6:32197097:C:A	C	A	SNV	c(-2, 5)	TCF12	cagtgacAcctgggg	0.824089	1	6.8537	8.28899	0.00143	0	strong	1	1.43529	0.173157	0.208067,0.28624,0.23829,0.197611,0.380597,0.361111,0.233333,0.285714,0.247303,0.204594,0.233264,0.175,0.237094,0.274549,0.321205,-inf,-inf,0.233581,0.375,-inf,-inf,0.204765,-inf,0.249064,-inf,0.223697,-inf,-inf,0.264901,-inf,-inf,	chr6-32197097-32197097	GCTGGGGAGACAGAGGGCCAGTGACCCCTGGGGTACCTTGGACTGCCAACT	CGACCCCTCTGTCTCCCGGTCACTGGGGACCCCATGGAACCTGACGGTTGA	AGPAT1	exc5	rs112485576	rs2071279	chr6-32197097-32197097	chr6	0	0.05
rs77631579	AGPAT1_exc5	chr6	31807068	31807068	1	+	chr6:31807068:G:A	G	A	SNV	c(-3, 7)	TCF3	gctgccagacAggtggcggga	0.816697	0.988415	7.96393	9.60309	0.00107	6.2e-06	strong	1	1.63915	0.168747	0.0135783,0.000799403,0.00874427,0.0177596,0.444444,0.0138889,-inf,-inf,0.00107875,0.000656325,0.00129735,-inf,-inf,-inf,0.00334821,0.0238095,-inf,-inf,-inf,-inf,-inf,-inf,-inf,-inf,-inf,-inf,-inf,-inf,-inf,-inf,-inf,	chr6-31807068-31807068	CGGACCCTAGCCTGGGCTGCCAGACGGGTGGCGGGACTCAGCGCCTGAGCT	GCCTGGGATCGGACCCGACGGTCTGCCCACCGCCCTGAGTCGCGGACTCGA	AGPAT1	exc5	rs112485576	rs77631579	chr6-31807068-31807068	chr6	0.001	1
rs77631579	AGPAT1_exc5	chr6	31807068	31807068	1	-	chr6:31807068:G:A	G	A	SNV	c(-3, 4)	TCF3	gccagacAggtggcg	0.803916	1	6.87912	8.51827	0.00262	0	strong	1	1.63915	0.192428	0.0135783,0.000799403,0.00874427,0.0177596,0.444444,0.0138889,-inf,-inf,0.00107875,0.000656325,0.00129735,-inf,-inf,-inf,0.00334821,0.0238095,-inf,-inf,-inf,-inf,-inf,-inf,-inf,-inf,-inf,-inf,-inf,-inf,-inf,-inf,-inf,	chr6-31807068-31807068	CGGACCCTAGCCTGGGCTGCCAGACGGGTGGCGGGACTCAGCGCCTGAGCT	GCCTGGGATCGGACCCGACGGTCTGCCCACCGCCCTGAGTCGCGGACTCGA	AGPAT1	exc5	rs112485576	rs77631579	chr6-31807068-31807068	chr6	0.001	1
rs77631579	AGPAT1_exc5	chr6	31807068	31807068	1	-	chr6:31807068:G:A	G	A	SNV	c(-8, 5)	TCF3	tgggctgccagacAggtggcgggactc	0.742779	0.93955	6.39395	8.0331	0.00643	8.11e-05	strong	1	1.63915	0.192013	0.0135783,0.000799403,0.00874427,0.0177596,0.444444,0.0138889,-inf,-inf,0.00107875,0.000656325,0.00129735,-inf,-inf,-inf,0.00334821,0.0238095,-inf,-inf,-inf,-inf,-inf,-inf,-inf,-inf,-inf,-inf,-inf,-inf,-inf,-inf,-inf,	chr6-31807068-31807068	CGGACCCTAGCCTGGGCTGCCAGACGGGTGGCGGGACTCAGCGCCTGAGCT	GCCTGGGATCGGACCCGACGGTCTGCCCACCGCCCTGAGTCGCGGACTCGA	AGPAT1	exc5	rs112485576	rs77631579	chr6-31807068-31807068	chr6	0.001	1
rs2071279	AGPAT1_exc5	chr6	32197097	32197097	1	-	chr6:32197097:C:A	C	A	SNV	c(-6, 9)	TCF3	cagagggccagtgacAcctggggtaccttgg	0.765458	0.931392	7.82328	9.46243	0.00296	9.55e-05	strong	1	1.63915	0.161649	0.208067,0.28624,0.23829,0.197611,0.380597,0.361111,0.233333,0.285714,0.247303,0.204594,0.233264,0.175,0.237094,0.274549,0.321205,-inf,-inf,0.233581,0.375,-inf,-inf,0.204765,-inf,0.249064,-inf,0.223697,-inf,-inf,0.264901,-inf,-inf,	chr6-32197097-32197097	GCTGGGGAGACAGAGGGCCAGTGACCCCTGGGGTACCTTGGACTGCCAACT	CGACCCCTCTGTCTCCCGGTCACTGGGGACCCCATGGAACCTGACGGTTGA	AGPAT1	exc5	rs112485576	rs2071279	chr6-32197097-32197097	chr6	0	0.05
rs2071279	AGPAT1_exc5	chr6	32197097	32197097	1	+	chr6:32197097:C:A	C	A	SNV	c(-3, 6)	TCF4	gccagtgacAcctggggta	0.812096	0.990734	7.60099	9.24014	0.00276	8.39e-05	strong	1	1.63915	0.175777	0.208067,0.28624,0.23829,0.197611,0.380597,0.361111,0.233333,0.285714,0.247303,0.204594,0.233264,0.175,0.237094,0.274549,0.321205,-inf,-inf,0.233581,0.375,-inf,-inf,0.204765,-inf,0.249064,-inf,0.223697,-inf,-inf,0.264901,-inf,-inf,	chr6-32197097-32197097	GCTGGGGAGACAGAGGGCCAGTGACCCCTGGGGTACCTTGGACTGCCAACT	CGACCCCTCTGTCTCCCGGTCACTGGGGACCCCATGGAACCTGACGGTTGA	AGPAT1	exc5	rs112485576	rs2071279	chr6-32197097-32197097	chr6	0	0.05
rs33934112	AGPAT1_exc5	chr6	31815599	31815599	1	-	chr6:31815599:C:A	C	A	SNV	c(-8, 1)	TCF7L2	gagtgactcAcgttgtccc	0.83852	0.999452	8.70716	10.3463	0.000381	7.63e-06	strong	1	1.63915	0.158343	0.0105831,0.00290176,0.0075258,0.0160849,0.5,0.0138889,0.01,0.5,0.00943905,0.00638425,0.00908147,-inf,-inf,-inf,-inf,0.00934579,-inf,-inf,-inf,-inf,-inf,-inf,-inf,-inf,-inf,-inf,-inf,-inf,-inf,-inf,-inf,	chr6-31815599-31815599	CCACTACCTTTTTCGAGAGTGACTCCCGTTGTCCCAAGGCTTCCCAGAGCG	GGTGATGGAAAAAGCTCTCACTGAGGGCAACAGGGTTCCGAAGGGTCTCGC	AGPAT1	exc5	rs112485576	rs33934112	chr6-31815599-31815599	chr6	0	0.079
rs3134604	AGPAT1_exc5	chr6	32154609	32154609	1	+	chr6:32154609:C:A	C	A	SNV	c(-5, 10)	TFAP2	catgctggggctctgCgggcagcggctcccc	0.918372	0.86051	6.68219	6.27288	6.61e-05	0.000668	weak	1	-0.409319	-0.0563828	0.0678914,0.126043,0.0881484,0.0512295,0.0503597,0.0509259,0.145,0.107143,0.138889,0.112768,0.132071,0.1,-inf,0.140281,0.134152,0.0778547,-inf,-inf,-inf,-inf,-inf,0.0647887,-inf,0.198502,0.0782828,0.101733,-inf,-inf,-inf,-inf,-inf,	chr6-32154609-32154609	CAGGCGGGAGCATGCTGGGGCTCTGCGGGCAGCGGCTCCCCGCGGCGTGGG	GTCCGCCCTCGTACGACCCCGAGACGCCCGTCGCCGAGGGGCGCCGCACCC	AGPAT1	exc5	rs112485576	rs3134604	chr6-32154609-32154609	chr6	0.008	0.628
rs8192581	AGPAT1_exc5	chr6	32195887	32195887	1	+	chr6:32195887:C:T	C	T	SNV	c(-4, 7)	TFAP2	agagccccgccCccatgcggggg	0.913847	0.788386	6.10399	5.29464	0.000104	0.00415	strong	1	-0.809358	-0.121529	0.0133786,0.00584942,0.00435226,0.00479124,0.416667,0.0925926,-inf,0.5,0.00323625,-inf,0.00233524,-inf,0.0033502,0.00300601,0.00200893,0.0140187,-inf,-inf,-inf,-inf,-inf,-inf,-inf,-inf,-inf,0.00253421,0.0251702,0.019104,-inf,-inf,-inf,	chr6-32195887-32195887	TCCGGCAGCGCGGCAGAGCCCCGCCCCCATGCGGGGGCACGCTTACTGACA	AGGCCGTCGCGCCGTCTCGGGGCGGGGGTACGCCCCCGTGCGAATGACTGT	AGPAT1	exc5	rs112485576	rs8192581	chr6-32195887-32195887	chr6	0.001	1
rs35092817	AGPAT1_exc5	chr6	31863105	31863105	1	+	chr6:31863105:A:C	A	C	SNV	c(-9, 6)	TFAP2	ggccgcggcaccaggCcacgtcacaggggcg	0.790039	0.946334	5.77436	6.88	0.00392	1.25e-05	strong	1	1.10564	0.1523	0.0109824,0.0109293,0.00773735,0.0160959,0.5,0.0324074,0.01,0.5,0.00997843,0.00644391,0.00908147,-inf,0.00765069,-inf,0.00848214,-inf,-inf,0.022,-inf,-inf,-inf,-inf,-inf,-inf,-inf,-inf,-inf,-inf,-inf,-inf,-inf,	chr6-31863105-31863105	CTTTTTGATTGGCCGCGGCACCAGGACACGTCACAGGGGCGGGGCCGATTT	GAAAAACTAACCGGCGCCGTGGTCCTGTGCAGTGTCCCCGCCCCGGCTAAA	AGPAT1	exc5	rs112485576	rs35092817	chr6-31863105-31863105	chr6	0	0.053
rs33934112	AGPAT1_exc5	chr6	31815599	31815599	1	-	chr6:31815599:C:A	C	A	SNV	c(-7, 2)	TFAP2A	gagtgactcAcgttgtccc	0.822619	0.995977	7.93413	9.57328	0.00175	1.24e-05	strong	1	1.63915	0.170544	0.0105831,0.00290176,0.0075258,0.0160849,0.5,0.0138889,0.01,0.5,0.00943905,0.00638425,0.00908147,-inf,-inf,-inf,-inf,0.00934579,-inf,-inf,-inf,-inf,-inf,-inf,-inf,-inf,-inf,-inf,-inf,-inf,-inf,-inf,-inf,	chr6-31815599-31815599	CCACTACCTTTTTCGAGAGTGACTCCCGTTGTCCCAAGGCTTCCCAGAGCG	GGTGATGGAAAAAGCTCTCACTGAGGGCAACAGGGTTCCGAAGGGTCTCGC	AGPAT1	exc5	rs112485576	rs33934112	chr6-31815599-31815599	chr6	0	0.079
rs45462992	AGPAT1_exc5	chr6	31901345	31901345	1	+	chr6:31901345:G:A	G	A	SNV	c(-6, 3)	TFCP2	aggaaaccgGtcagagaca	0.911769	0.730438	7.80385	6.29455	5.34e-05	0.00421	strong	1	-1.5093	-0.17677	0.0105831,0.0121968,0.0163417,-inf,0.5,-inf,0.0116667,-inf,0.0312837,-inf,0.0350285,0.025,-inf,0.0220441,-inf,-inf,-inf,-inf,-inf,-inf,-inf,-inf,-inf,0.0411985,-inf,0.0161794,-inf,-inf,-inf,-inf,-inf,	chr6-31901345-31901345	GCAACCCTGGTTGGGAAGGAAACCGGTCAGAGACAAAGGTCTCTGGCTCTC	CGTTGGGACCAACCCTTCCTTTGGCCAGTCTCTGTTTCCAGAGACCGAGAG	AGPAT1	exc5	rs112485576	rs45462992	chr6-31901345-31901345	chr6	0.003	0.761
rs2071279	AGPAT1_exc5	chr6	32197097	32197097	1	-	chr6:32197097:C:A	C	A	SNV	c(-7, 3)	TGIF1	ggccagtgacAcctggggtac	0.775892	0.937946	7.99932	9.63847	0.00247	7.3e-05	strong	1	1.63915	0.159666	0.208067,0.28624,0.23829,0.197611,0.380597,0.361111,0.233333,0.285714,0.247303,0.204594,0.233264,0.175,0.237094,0.274549,0.321205,-inf,-inf,0.233581,0.375,-inf,-inf,0.204765,-inf,0.249064,-inf,0.223697,-inf,-inf,0.264901,-inf,-inf,	chr6-32197097-32197097	GCTGGGGAGACAGAGGGCCAGTGACCCCTGGGGTACCTTGGACTGCCAACT	CGACCCCTCTGTCTCCCGGTCACTGGGGACCCCATGGAACCTGACGGTTGA	AGPAT1	exc5	rs112485576	rs2071279	chr6-32197097-32197097	chr6	0	0.05
rs1554270406	AGPAT1_exc5	chr6	31901957	31901957	1	-	chr6:31901957:G:AC	G	AC	Insertion	c(-13, 6)	TP53	aggcgcggggatgcacggACacgcgcgcgcgcgcggggc	0.545798	0.694518	14.536	18.4026	0.00555	6.65e-05	strong	2	3.8666	0.146768	0.0948482,-inf,-inf,-inf,-inf,-inf,-inf,-inf,-inf,-inf,-inf,-inf,-inf,-inf,-inf,-inf,-inf,-inf,-inf,-inf,-inf,-inf,-inf,-inf,-inf,-inf,-inf,-inf,-inf,-inf,-inf,	chr6-31901957-31901957	AGCGCGCAGGCGCGGGGATGCACGGGACGCGCGCGCGCGCGGGGCCGGCTC	TCGCGCGTCCGCGCCCCTACGTGCCCTGCGCGCGCGCGCGCCCCGGCCGAG	AGPAT1	exc5	rs112485576	rs1554270406	chr6-31901957-31901957	chr6	NA	NA
rs1554270406	AGPAT1_exc5	chr6	31901957	31901957	1	-	chr6:31901957:G:AC	G	AC	Insertion	c(-11, 8)	TP53	aggcgcggggatgcacggACacgcgcgcgcgcgcggggc	0.59216	0.734136	11.5115	14.1744	0.00365	5.16e-05	strong	2	2.66289	0.138975	0.0948482,-inf,-inf,-inf,-inf,-inf,-inf,-inf,-inf,-inf,-inf,-inf,-inf,-inf,-inf,-inf,-inf,-inf,-inf,-inf,-inf,-inf,-inf,-inf,-inf,-inf,-inf,-inf,-inf,-inf,-inf,	chr6-31901957-31901957	AGCGCGCAGGCGCGGGGATGCACGGGACGCGCGCGCGCGCGGGGCCGGCTC	TCGCGCGTCCGCGCCCCTACGTGCCCTGCGCGCGCGCGCGCCCCGGCCGAG	AGPAT1	exc5	rs112485576	rs1554270406	chr6-31901957-31901957	chr6	NA	NA
rs505997	AGPAT1_exc5	chr6	32154155	32154155	1	-	chr6:32154155:C:T	C	T	SNV	c(-3, 5)	TRIM28	cccctgcgTtctctttc	0.827811	0.912894	9.58998	10.5599	0.000374	5.34e-05	strong	1	0.969879	0.0839518	0.04373,0.0392679,0.0594658,-inf,0.5,0.0277778,0.0166667,-inf,0.0528587,-inf,0.057862,0.025,0.0544466,0.0400802,0.00870925,-inf,-inf,0.0604651,0,-inf,-inf,0.0644727,-inf,-inf,-inf,-inf,-inf,-inf,-inf,-inf,-inf,	chr6-32154155-32154155	CCCTCCCATCCGTCATTCCCCTGCGCTCTCTTTCCTCACCCTTCCCCCCGC	GGGAGGGTAGGCAGTAAGGGGACGCGAGAGAAAGGAGTGGGAAGGGGGGCG	AGPAT1	exc5	rs112485576	rs505997	chr6-32154155-32154155	chr6	0.006	0.843
rs33934112	AGPAT1_exc5	chr6	31815599	31815599	1	-	chr6:31815599:C:A	C	A	SNV	c(-9, -1)	TRIM28	gagtgactcAcgttgtccc	0.836208	0.99352	8.85936	10.4985	0.000673	2.38e-05	strong	1	1.63915	0.155134	0.0105831,0.00290176,0.0075258,0.0160849,0.5,0.0138889,0.01,0.5,0.00943905,0.00638425,0.00908147,-inf,-inf,-inf,-inf,0.00934579,-inf,-inf,-inf,-inf,-inf,-inf,-inf,-inf,-inf,-inf,-inf,-inf,-inf,-inf,-inf,	chr6-31815599-31815599	CCACTACCTTTTTCGAGAGTGACTCCCGTTGTCCCAAGGCTTCCCAGAGCG	GGTGATGGAAAAAGCTCTCACTGAGGGCAACAGGGTTCCGAAGGGTCTCGC	AGPAT1	exc5	rs112485576	rs33934112	chr6-31815599-31815599	chr6	0	0.079
rs16867582	AGPAT1_exc5	chr6	31814840	31814840	1	+	chr6:31814840:C:A	C	A	SNV	c(-6, 14)	VDR	agtactttcccaaacaaggaCctactgagcctttcaggttc	0.846423	0.675668	8.36948	6.73032	6.51e-05	0.0105	strong	1	-1.63915	-0.166517	0.0199681,0.0229855,0.0287255,0.0273785,0.5,0.0138889,0.0116667,0.5,0.0167206,0.0022673,0.0179035,0.0526316,0.0266057,-inf,0.0363839,-inf,-inf,0.0237844,-inf,-inf,-inf,-inf,-inf,-inf,-inf,-inf,-inf,-inf,-inf,-inf,-inf,	chr6-31814840-31814840	TTTCCAGTACTTTCCCAAACAAGGACCTACTGAGCCTTTCAGGTTCACAAT	AAAGGTCATGAAAGGGTTTGTTCCTGGATGACTCGGAAAGTCCAAGTGTTA	AGPAT1	exc5	rs112485576	rs16867582	chr6-31814840-31814840	chr6	0	0.283
rs115360806	AGPAT1_exc5	chr6	32196761	32196761	1	-	chr6:32196761:G:A	G	A	SNV	c(-7, 7)	ZBTB7B	agggtgggagttggGgggggaaactcacg	0.969128	0.887783	8.1236	7.46884	1.47e-05	0.000519	weak	1	-0.654757	-0.078207	0.0107827,0.000206044,0.00662589,-inf,0.5,-inf,-inf,-inf,-inf,-inf,-inf,-inf,-inf,0.001002,-inf,-inf,-inf,-inf,-inf,-inf,-inf,-inf,-inf,-inf,-inf,-inf,-inf,-inf,-inf,-inf,-inf,	chr6-32196761-32196761	GTGTGGTGTTGAGGGTGGGAGTTGGGGGGGGAAACTCACGCGGCCCGTACT	CACACCACAACTCCCACCCTCAACCCCCCCCTTTGAGTGCGCCGGGCATGA	AGPAT1	exc5	rs112485576	rs115360806	chr6-32196761-32196761	chr6	NA	NA
rs2071279	AGPAT1_exc5	chr6	32197097	32197097	1	+	chr6:32197097:C:A	C	A	SNV	c(-4, 7)	ZEB1	gggccagtgacAcctggggtacc	0.792258	0.955117	8.16455	9.80371	0.00254	8.12e-05	strong	1	1.63915	0.159832	0.208067,0.28624,0.23829,0.197611,0.380597,0.361111,0.233333,0.285714,0.247303,0.204594,0.233264,0.175,0.237094,0.274549,0.321205,-inf,-inf,0.233581,0.375,-inf,-inf,0.204765,-inf,0.249064,-inf,0.223697,-inf,-inf,0.264901,-inf,-inf,	chr6-32197097-32197097	GCTGGGGAGACAGAGGGCCAGTGACCCCTGGGGTACCTTGGACTGCCAACT	CGACCCCTCTGTCTCCCGGTCACTGGGGACCCCATGGAACCTGACGGTTGA	AGPAT1	exc5	rs112485576	rs2071279	chr6-32197097-32197097	chr6	0	0.05
rs8192581	AGPAT1_exc5	chr6	32195887	32195887	1	+	chr6:32195887:C:T	C	T	SNV	c(-3, 10)	ZIC1	gcagagccccgccCccatgcgggggca	0.819776	0.732436	5.84197	5.27217	9.41e-05	0.000916	weak	1	-0.569797	-0.081194	0.0133786,0.00584942,0.00435226,0.00479124,0.416667,0.0925926,-inf,0.5,0.00323625,-inf,0.00233524,-inf,0.0033502,0.00300601,0.00200893,0.0140187,-inf,-inf,-inf,-inf,-inf,-inf,-inf,-inf,-inf,0.00253421,0.0251702,0.019104,-inf,-inf,-inf,	chr6-32195887-32195887	TCCGGCAGCGCGGCAGAGCCCCGCCCCCATGCGGGGGCACGCTTACTGACA	AGGCCGTCGCGCCGTCTCGGGGCGGGGGTACGCCCCCGTGCGAATGACTGT	AGPAT1	exc5	rs112485576	rs8192581	chr6-32195887-32195887	chr6	0.001	1
rs2844455	AGPAT1_exc5	chr6	31901896	31901896	1	-	chr6:31901896:C:G	C	G	SNV	c(-11, 2)	ZIC1	cccccccccggggGcggcagcgacccc	0.767134	0.812269	10.8817	11.5051	0.000243	6.55e-05	weak	1	0.623372	0.0442175	0.20607,0.167256,-inf,0.397511,0.386139,0.226852,-inf,0.5,-inf,-inf,-inf,0.15625,-inf,-inf,-inf,-inf,-inf,0.222561,0.291667,-inf,-inf,-inf,-inf,-inf,-inf,-inf,-inf,-inf,-inf,-inf,-inf,	chr6-31901896-31901896	TTATTTTCCCCACCCCCCCCCGGGGCCGGCAGCGACCCCCACACACGGGCA	AATAAAAGGGGTGGGGGGGGGCCCCGGCCGTCGCTGGGGGTGTGTGCCCGT	AGPAT1	exc5	rs112485576	rs2844455	chr6-31901896-31901896	chr6	0	0.053
rs2844455	AGPAT1_exc5	chr6	31901896	31901896	1	-	chr6:31901896:C:G	C	G	SNV	c(-12, 2)	ZIC2	acccccccccggggGcggcagcgaccccc	0.911592	0.981731	6.18503	6.62123	2.85e-06	4.84e-08	weak	1	0.436202	0.0647679	0.20607,0.167256,-inf,0.397511,0.386139,0.226852,-inf,0.5,-inf,-inf,-inf,0.15625,-inf,-inf,-inf,-inf,-inf,0.222561,0.291667,-inf,-inf,-inf,-inf,-inf,-inf,-inf,-inf,-inf,-inf,-inf,-inf,	chr6-31901896-31901896	TTATTTTCCCCACCCCCCCCCGGGGCCGGCAGCGACCCCCACACACGGGCA	AATAAAAGGGGTGGGGGGGGGCCCCGGCCGTCGCTGGGGGTGTGTGCCCGT	AGPAT1	exc5	rs112485576	rs2844455	chr6-31901896-31901896	chr6	0	0.053
rs2071279	AGPAT1_exc5	chr6	32197097	32197097	1	-	chr6:32197097:C:A	C	A	SNV	c(-4, 10)	ZIC2	agagggccagtgacCcctggggtaccttg	0.839553	0.758467	5.73701	5.23273	4.23e-05	0.000434	weak	1	-0.504282	-0.0748765	0.208067,0.28624,0.23829,0.197611,0.380597,0.361111,0.233333,0.285714,0.247303,0.204594,0.233264,0.175,0.237094,0.274549,0.321205,-inf,-inf,0.233581,0.375,-inf,-inf,0.204765,-inf,0.249064,-inf,0.223697,-inf,-inf,0.264901,-inf,-inf,	chr6-32197097-32197097	GCTGGGGAGACAGAGGGCCAGTGACCCCTGGGGTACCTTGGACTGCCAACT	CGACCCCTCTGTCTCCCGGTCACTGGGGACCCCATGGAACCTGACGGTTGA	AGPAT1	exc5	rs112485576	rs2071279	chr6-32197097-32197097	chr6	0	0.05
rs2844455	AGPAT1_exc5	chr6	31901896	31901896	1	-	chr6:31901896:C:G	C	G	SNV	c(-12, 2)	ZIC3	acccccccccggggGcggcagcgaccccc	0.912913	0.986838	6.18164	6.64161	2.2e-06	4.38e-08	weak	1	0.459968	0.068412	0.20607,0.167256,-inf,0.397511,0.386139,0.226852,-inf,0.5,-inf,-inf,-inf,0.15625,-inf,-inf,-inf,-inf,-inf,0.222561,0.291667,-inf,-inf,-inf,-inf,-inf,-inf,-inf,-inf,-inf,-inf,-inf,-inf,	chr6-31901896-31901896	TTATTTTCCCCACCCCCCCCCGGGGCCGGCAGCGACCCCCACACACGGGCA	AATAAAAGGGGTGGGGGGGGGCCCCGGCCGTCGCTGGGGGTGTGTGCCCGT	AGPAT1	exc5	rs112485576	rs2844455	chr6-31901896-31901896	chr6	0	0.053
rs2071279	AGPAT1_exc5	chr6	32197097	32197097	1	+	chr6:32197097:C:A	C	A	SNV	c(-4, 10)	ZIC3	agagggccagtgacCcctggggtaccttg	0.821045	0.745564	5.61003	5.14038	5.87e-05	0.000512	weak	1	-0.469647	-0.0698516	0.208067,0.28624,0.23829,0.197611,0.380597,0.361111,0.233333,0.285714,0.247303,0.204594,0.233264,0.175,0.237094,0.274549,0.321205,-inf,-inf,0.233581,0.375,-inf,-inf,0.204765,-inf,0.249064,-inf,0.223697,-inf,-inf,0.264901,-inf,-inf,	chr6-32197097-32197097	GCTGGGGAGACAGAGGGCCAGTGACCCCTGGGGTACCTTGGACTGCCAACT	CGACCCCTCTGTCTCCCGGTCACTGGGGACCCCATGGAACCTGACGGTTGA	AGPAT1	exc5	rs112485576	rs2071279	chr6-32197097-32197097	chr6	0	0.05
rs115360806	AGPAT1_exc5	chr6	32196761	32196761	1	+	chr6:32196761:G:A	G	A	SNV	c(-9, -1)	ZNF143	gggagttggAgggggaaac	0.744182	0.871823	9.77311	11.4123	0.00171	9.16e-05	strong	1	1.63915	0.125526	0.0107827,0.000206044,0.00662589,-inf,0.5,-inf,-inf,-inf,-inf,-inf,-inf,-inf,-inf,0.001002,-inf,-inf,-inf,-inf,-inf,-inf,-inf,-inf,-inf,-inf,-inf,-inf,-inf,-inf,-inf,-inf,-inf,	chr6-32196761-32196761	GTGTGGTGTTGAGGGTGGGAGTTGGGGGGGGAAACTCACGCGGCCCGTACT	CACACCACAACTCCCACCCTCAACCCCCCCCTTTGAGTGCGCCGGGCATGA	AGPAT1	exc5	rs112485576	rs115360806	chr6-32196761-32196761	chr6	NA	NA
rs3096696	AGPAT1_exc5	chr6	32154695	32154695	1	-	chr6:32154695:C:A	C	A	SNV	c(-18, -1)	ZNF143	cccccgcgccccaccgcgCgtcctacaagccggtcat	0.928074	0.825427	7.17936	6.4268	4.61e-05	0.000472	strong	1	-0.752561	-0.0976504	0.15595,0.200951,0.181616,0.0619439,0.410256,0.0740741,0.125,0.4375,0.222222,0.00214797,0.229113,0.25,0.183791,0.204409,0.203571,0.0504886,-inf,-inf,-inf,-inf,-inf,0.144524,-inf,0.132959,0.1,0.203677,0.158777,0.15534,0.148026,-inf,-inf,	chr6-32154695-32154695	CTTGCAGCCCCCGCGCCCCACCGCGCGTCCTACAAGCCGGTCATCGTGGTG	GAACGTCGGGGGCGCGGGGTGGCGCGCAGGATGTTCGGCCAGTAGCACCAC	AGPAT1	exc5	rs112485576	rs3096696	chr6-32154695-32154695	chr6	0.004	0.301
rs115463529	AGPAT1_exc5	chr6	32175701	32175701	1	-	chr6:32175701:C:T	C	T	SNV	c(-11, 7)	ZNF143	cggcccctctcctttcccCagcaaccctctcccccag	0.9439	0.791809	7.29539	6.18032	1.71e-05	0.00134	strong	1	-1.11507	-0.144688	0.0125799,0.0210871,0.0126223,0,0.5,0.00462963,0.03,0.5,0.0175297,-inf,0.0230929,0.025,0.0249525,0.0350701,-inf,-inf,-inf,-inf,-inf,-inf,-inf,-inf,-inf,-inf,-inf,-inf,-inf,-inf,-inf,-inf,-inf,	chr6-32175701-32175701	TCCCAGTCGGCCCCTCTCCTTTCCCCAGCAACCCTCTCCCCCAGTCGGCCC	AGGGTCAGCCGGGGAGAGGAAAGGGGTCGTTGGGAGAGGGGGTCAGCCGGG	AGPAT1	exc5	rs112485576	rs115463529	chr6-32175701-32175701	chr6	0.003	0.57
rs17493811	AGPAT1_exc5	chr6	32177622	32177622	1	+	chr6:32177622:C:G	C	G	SNV	c(-11, 4)	ZNF143	gatgttcccactatcCaaacgtcgggctaat	0.818837	0.71727	13.4897	11.8506	3.92e-05	0.000698	strong	1	-1.63915	-0.0998665	0.0107827,0.0256264,0.0168121,0.00821355,0.4375,-inf,0.04,0.5,0.0323625,0.0265513,0.0236118,0.025,0.0189024,0.0220441,0.0404018,0.0141509,-inf,0.0272727,-inf,-inf,-inf,-inf,-inf,-inf,0.00757576,-inf,-inf,-inf,-inf,-inf,-inf,	chr6-32177622-32177622	GCCGCAGATCGATGTTCCCACTATCCAAACGTCGGGCTAATCCCAGTTCTG	CGGCGTCTAGCTACAAGGGTGATAGGTTTGCAGCCCGATTAGGGTCAAGAC	AGPAT1	exc5	rs112485576	rs17493811	chr6-32177622-32177622	chr6	0	0.053
rs115360806	AGPAT1_exc5	chr6	32196761	32196761	1	-	chr6:32196761:G:A	G	A	SNV	c(-7, 4)	ZNF219	gtgggagttggGgggggaaactc	0.872064	0.741279	11.04	9.42044	5.97e-05	0.00146	strong	1	-1.61955	-0.128289	0.0107827,0.000206044,0.00662589,-inf,0.5,-inf,-inf,-inf,-inf,-inf,-inf,-inf,-inf,0.001002,-inf,-inf,-inf,-inf,-inf,-inf,-inf,-inf,-inf,-inf,-inf,-inf,-inf,-inf,-inf,-inf,-inf,	chr6-32196761-32196761	GTGTGGTGTTGAGGGTGGGAGTTGGGGGGGGAAACTCACGCGGCCCGTACT	CACACCACAACTCCCACCCTCAACCCCCCCCTTTGAGTGCGCCGGGCATGA	AGPAT1	exc5	rs112485576	rs115360806	chr6-32196761-32196761	chr6	NA	NA
rs113065708	AGPAT1_exc5	chr6	31807011	31807011	1	-	chr6:31807011:T:C	T	C	SNV	c(-5, 4)	ZNF263	ccgacttccTccctggccg	0.922896	0.758415	9.20989	7.59944	1.81e-05	0.0019	strong	1	-1.61045	-0.161614	0.0289537,0.0260985,0.0329895,0.00684932,0.5,0.0277778,0.00333333,0.5,0.0213053,5.96659e-05,0.0230929,0.025,0.0288791,-inf,0.0111607,0.047619,-inf,-inf,-inf,-inf,-inf,-inf,-inf,-inf,-inf,-inf,-inf,-inf,-inf,-inf,-inf,	chr6-31807011-31807011	CGGGGTTTCCTTCATTCCGACTTCCTCCCTGGCCGGCCGGCTCCCATTGCG	GCCCCAAAGGAAGTAAGGCTGAAGGAGGGACCGGCCGGCCGAGGGTAACGC	AGPAT1	exc5	rs112485576	rs113065708	chr6-31807011-31807011	chr6	0.001	0.084
rs115360806	AGPAT1_exc5	chr6	32196761	32196761	1	-	chr6:32196761:G:A	G	A	SNV	c(-5, 9)	ZNF281	agggtgggagttggGgggggaaactcacg	0.910082	0.789902	8.87836	7.75772	3.73e-05	0.000689	strong	1	-1.12064	-0.11533	0.0107827,0.000206044,0.00662589,-inf,0.5,-inf,-inf,-inf,-inf,-inf,-inf,-inf,-inf,0.001002,-inf,-inf,-inf,-inf,-inf,-inf,-inf,-inf,-inf,-inf,-inf,-inf,-inf,-inf,-inf,-inf,-inf,	chr6-32196761-32196761	GTGTGGTGTTGAGGGTGGGAGTTGGGGGGGGAAACTCACGCGGCCCGTACT	CACACCACAACTCCCACCCTCAACCCCCCCCTTTGAGTGCGCCGGGCATGA	AGPAT1	exc5	rs112485576	rs115360806	chr6-32196761-32196761	chr6	NA	NA
rs8192581	AGPAT1_exc5	chr6	32195887	32195887	1	+	chr6:32195887:C:T	C	T	SNV	c(-9, 5)	ZNF281	ggcagagccccgccCccatgcgggggcac	0.925987	0.784843	9.02667	7.71054	1.73e-05	0.000797	strong	1	-1.31613	-0.135448	0.0133786,0.00584942,0.00435226,0.00479124,0.416667,0.0925926,-inf,0.5,0.00323625,-inf,0.00233524,-inf,0.0033502,0.00300601,0.00200893,0.0140187,-inf,-inf,-inf,-inf,-inf,-inf,-inf,-inf,-inf,0.00253421,0.0251702,0.019104,-inf,-inf,-inf,	chr6-32195887-32195887	TCCGGCAGCGCGGCAGAGCCCCGCCCCCATGCGGGGGCACGCTTACTGACA	AGGCCGTCGCGCCGTCTCGGGGCGGGGGTACGCCCCCGTGCGAATGACTGT	AGPAT1	exc5	rs112485576	rs8192581	chr6-32195887-32195887	chr6	0.001	1
rs2242668	AGPAT1_exc5	chr6	31806044	31806044	1	+	chr6:31806044:C:G	C	G	SNV	c(-8, 6)	ZNF281	ctgggcacacccacCcccaacagacttgt	0.944904	0.800675	9.20307	7.85818	5.05e-06	0.000513	strong	1	-1.3449	-0.138409	0.139177,0.0906547,0.129514,0.142662,0.415254,0.0972222,0.015,0.5,0.0560949,0.113067,0.0607161,0.1,0.117097,0.0641283,0.05625,0.280952,-inf,0.177061,0,-inf,-inf,0.154778,-inf,0.170412,-inf,0.118602,-inf,-inf,0.0592105,-inf,-inf,	chr6-31806044-31806044	GTTCCAGGGCCCTGGGCACACCCACCCCCAACAGACTTGTTGGAACAGGTA	CAAGGTCCCGGGACCCGTGTGGGTGGGGGTTGTCTGAACAACCTTGTCCAT	AGPAT1	exc5	rs112485576	rs2242668	chr6-31806044-31806044	chr6	0	0.068
rs116506298	AGPAT1_exc5	chr6	31807105	31807105	1	-	chr6:31807105:G:T	G	T	SNV	c(-5, 3)	ZNF384	aggattttTttcttttc	0.809777	0.995126	7.26634	8.89491	0.00195	9.92e-05	strong	1	1.62858	0.182213	0.0113818,0.00604482,0.00946012,-inf,0.5,0.0138889,-inf,-inf,0.00107875,-inf,0.000778412,-inf,0.0089995,-inf,0.000446429,-inf,-inf,-inf,-inf,-inf,-inf,-inf,-inf,-inf,-inf,-inf,-inf,-inf,-inf,-inf,-inf,	chr6-31807105-31807105	TCAGCGCCTGAGCTCAAAGGATTTTGTTCTTTTCCAGAATCCTGCCATCTA	AGTCGCGGACTCGAGTTTCCTAAAACAAGAAAAGGTCTTAGGACGGTAGAT	AGPAT1	exc5	rs112485576	rs116506298	chr6-31807105-31807105	chr6	NA	NA
rs2071279	AGPAT1_exc5	chr6	32197097	32197097	1	-	chr6:32197097:C:A	C	A	SNV	c(-4, 10)	ZNF423	agagggccagtgacCcctggggtaccttg	0.923769	0.88568	10.4041	9.98257	1.61e-05	0.000102	weak	1	-0.421491	-0.0374738	0.208067,0.28624,0.23829,0.197611,0.380597,0.361111,0.233333,0.285714,0.247303,0.204594,0.233264,0.175,0.237094,0.274549,0.321205,-inf,-inf,0.233581,0.375,-inf,-inf,0.204765,-inf,0.249064,-inf,0.223697,-inf,-inf,0.264901,-inf,-inf,	chr6-32197097-32197097	GCTGGGGAGACAGAGGGCCAGTGACCCCTGGGGTACCTTGGACTGCCAACT	CGACCCCTCTGTCTCCCGGTCACTGGGGACCCCATGGAACCTGACGGTTGA	AGPAT1	exc5	rs112485576	rs2071279	chr6-32197097-32197097	chr6	0	0.05
rs1008438	AGPAT1_exc5	chr6	31815431	31815431	1	-	chr6:31815431:A:C	A	C	SNV	c(-8, 6)	ZNF589	gacgggaggcgaaaAccctggaatattcc	0.849491	0.803317	10.0279	9.49566	2.01e-05	0.000104	weak	1	-0.532187	-0.0452441	0.46226,0.255059,0.482047,0.471653,0.272727,0.49537,0.323333,0.5,-inf,0.427864,-inf,-inf,-inf,-inf,-inf,0.5,-inf,-inf,0.04,-inf,-inf,-inf,-inf,-inf,-inf,-inf,-inf,-inf,-inf,-inf,-inf,	chr6-31815431-31815431	CTGGGGGGCAGGACGGGAGGCGAAAACCCTGGAATATTCCCGACCTGGCAG	GACCCCCCGTCCTGCCCTCCGCTTTTGGGACCTTATAAGGGCTGGACCGTC	AGPAT1	exc5	rs112485576	rs1008438	chr6-31815431-31815431	chr6	0.007	0.236
rs115360806	AGPAT1_exc5	chr6	32196761	32196761	1	-	chr6:32196761:G:A	G	A	SNV	c(-7, 8)	ZNF740	gagggtgggagttggGgggggaaactcacgc	0.993859	0.851189	8.04211	6.93232	4.12e-07	0.00129	strong	1	-1.10978	-0.137181	0.0107827,0.000206044,0.00662589,-inf,0.5,-inf,-inf,-inf,-inf,-inf,-inf,-inf,-inf,0.001002,-inf,-inf,-inf,-inf,-inf,-inf,-inf,-inf,-inf,-inf,-inf,-inf,-inf,-inf,-inf,-inf,-inf,	chr6-32196761-32196761	GTGTGGTGTTGAGGGTGGGAGTTGGGGGGGGAAACTCACGCGGCCCGTACT	CACACCACAACTCCCACCCTCAACCCCCCCCTTTGAGTGCGCCGGGCATGA	AGPAT1	exc5	rs112485576	rs115360806	chr6-32196761-32196761	chr6	NA	NA
rs115360806	AGPAT1_exc5	chr6	32196761	32196761	1	-	chr6:32196761:G:A	G	A	SNV	c(-4, 5)	ZNF740	gggagttggGgggggaaac	0.977152	0.824226	9.43715	7.99958	4.77e-06	0.000613	strong	1	-1.43757	-0.148941	0.0107827,0.000206044,0.00662589,-inf,0.5,-inf,-inf,-inf,-inf,-inf,-inf,-inf,-inf,0.001002,-inf,-inf,-inf,-inf,-inf,-inf,-inf,-inf,-inf,-inf,-inf,-inf,-inf,-inf,-inf,-inf,-inf,	chr6-32196761-32196761	GTGTGGTGTTGAGGGTGGGAGTTGGGGGGGGAAACTCACGCGGCCCGTACT	CACACCACAACTCCCACCCTCAACCCCCCCCTTTGAGTGCGCCGGGCATGA	AGPAT1	exc5	rs112485576	rs115360806	chr6-32196761-32196761	chr6	NA	NA
rs115360806	AGPAT1_exc5	chr6	32196761	32196761	1	-	chr6:32196761:G:A	G	A	SNV	c(-4, 5)	ZNF740	gggagttggGgggggaaac	0.983068	0.836383	6.39434	5.48148	7.63e-06	0.000711	strong	1	-0.91286	-0.140446	0.0107827,0.000206044,0.00662589,-inf,0.5,-inf,-inf,-inf,-inf,-inf,-inf,-inf,-inf,0.001002,-inf,-inf,-inf,-inf,-inf,-inf,-inf,-inf,-inf,-inf,-inf,-inf,-inf,-inf,-inf,-inf,-inf,	chr6-32196761-32196761	GTGTGGTGTTGAGGGTGGGAGTTGGGGGGGGAAACTCACGCGGCCCGTACT	CACACCACAACTCCCACCCTCAACCCCCCCCTTTGAGTGCGCCGGGCATGA	AGPAT1	exc5	rs112485576	rs115360806	chr6-32196761-32196761	chr6	NA	NA
rs115360806	AGPAT1_exc5	chr6	32196761	32196761	1	-	chr6:32196761:G:A	G	A	SNV	c(-4, 5)	ZNF740	gggagttggGgggggaaac	0.96459	0.818127	10.1578	8.66475	4.77e-06	0.000441	strong	1	-1.49303	-0.14194	0.0107827,0.000206044,0.00662589,-inf,0.5,-inf,-inf,-inf,-inf,-inf,-inf,-inf,-inf,0.001002,-inf,-inf,-inf,-inf,-inf,-inf,-inf,-inf,-inf,-inf,-inf,-inf,-inf,-inf,-inf,-inf,-inf,	chr6-32196761-32196761	GTGTGGTGTTGAGGGTGGGAGTTGGGGGGGGAAACTCACGCGGCCCGTACT	CACACCACAACTCCCACCCTCAACCCCCCCCTTTGAGTGCGCCGGGCATGA	AGPAT1	exc5	rs112485576	rs115360806	chr6-32196761-32196761	chr6	NA	NA
rs2269423	AGPAT1_exc5	chr6	32177930	32177930	1	-	chr6:32177930:A:C	A	C	SNV	c(-7, 4)	ZNF75A	aagaggtggaaAaagagaaggtt	0.815167	0.71729	11.1738	9.86794	9.17e-05	0.00108	strong	1	-1.30583	-0.0957371	0.326677,0.358673,0.343458,0.34198,0.2173,0.212963,0.405,0.270833,0.374865,0.352148,0.364816,0.375,0.353918,0.400802,0.36317,0.400943,-inf,0.341966,0.285714,-inf,-inf,0.334536,-inf,-inf,0.29798,-inf,-inf,-inf,-inf,-inf,-inf,	chr6-32177930-32177930	ACAAGATAGGGGTGAAGAGGTGGAAAAAGAGAAGGTTAAACCCTCACAGGA	TGTTCTATCCCCACTTCTCCACCTTTTTCTCTTCCAATTTGGGAGTGTCCT	AGPAT1	exc5	rs112485576	rs2269423	chr6-32177930-32177930	chr6	0.001	0.066
rs16869385	AGPAT1_exc5	chr6	32176214	32176214	1	+	chr6:32176214:G:A	G	A	SNV	c(-10, 3)	ZSCAN26	cccacatctaccaAtgtcctcttgcga	0.72178	0.839847	9.43478	10.9255	0.00132	9.28e-05	strong	1	1.49069	0.115133	0.130791,0.132345,0.132298,0.179863,0.421569,0.0416667,0.163333,0.5,0.150755,0.146259,0.149455,0.125,0.138443,0.150301,0.129241,0.0188679,-inf,-inf,-inf,-inf,-inf,-inf,-inf,-inf,-inf,-inf,-inf,-inf,-inf,-inf,-inf,	chr6-32176214-32176214	TGGCATCTCCTCCCCACATCTACCAGTGTCCTCTTGCGAGCCCCGCCCCAG	ACCGTAGAGGAGGGGTGTAGATGGTCACAGGAGAACGCTCGGGGCGGGGTC	AGPAT1	exc5	rs112485576	rs16869385	chr6-32176214-32176214	chr6	0.012	0.12
rs56278961	AP3D1_oligo1	chr19	2169225	2169225	1	+	chr19:2169225:C:T	C	T	SNV	c(-5, 5)	AP1	cccaccgtgaCtcagaaggta	0.995523	0.90608	6.55413	5.98917	2.62e-05	0.00178933	weak	1	-0.56496	-0.0858287	0.0117812,0.0249609,0.021988,-inf,0.5,0.0509259,0.0333333,0.5,0.0280475,-inf,0.0332122,0.05,0.0230262,0.0240481,0.0270089,-inf,-inf,-inf,-inf,-inf,-inf,-inf,-inf,-inf,-inf,-inf,-inf,-inf,-inf,-inf,-inf,	chr19-2169225-2169225	GCGGGGTGAGCTGTCCCCACCGTGACTCAGAAGGTATTTTCTGCTGCTGAC	CGCCCCACTCGACAGGGGTGGCACTGAGTCTTCCATAAAAGACGACGACTG	AP3D1	oligo1	rs55818311	rs56278961	chr19-2169225-2169225	chr19	0.004	0.52
rs56278961	AP3D1_oligo1	chr19	2169225	2169225	1	+	chr19:2169225:C:T	C	T	SNV	c(-5, 5)	AP1	cccaccgtgaCtcagaaggta	0.978353	0.829463	7.32036	6.24622	4.2e-05	0.00369477	strong	1	-1.07414	-0.143668	0.0117812,0.0249609,0.021988,-inf,0.5,0.0509259,0.0333333,0.5,0.0280475,-inf,0.0332122,0.05,0.0230262,0.0240481,0.0270089,-inf,-inf,-inf,-inf,-inf,-inf,-inf,-inf,-inf,-inf,-inf,-inf,-inf,-inf,-inf,-inf,	chr19-2169225-2169225	GCGGGGTGAGCTGTCCCCACCGTGACTCAGAAGGTATTTTCTGCTGCTGAC	CGCCCCACTCGACAGGGGTGGCACTGAGTCTTCCATAAAAGACGACGACTG	AP3D1	oligo1	rs55818311	rs56278961	chr19-2169225-2169225	chr19	0.004	0.52
rs56278961	AP3D1_oligo1	chr19	2169225	2169225	1	+	chr19:2169225:C:T	C	T	SNV	c(-5, 5)	AP1	cccaccgtgaCtcagaaggta	0.96638	0.80831	7.30319	6.14824	0.000102043	0.00407505	strong	1	-1.15495	-0.152998	0.0117812,0.0249609,0.021988,-inf,0.5,0.0509259,0.0333333,0.5,0.0280475,-inf,0.0332122,0.05,0.0230262,0.0240481,0.0270089,-inf,-inf,-inf,-inf,-inf,-inf,-inf,-inf,-inf,-inf,-inf,-inf,-inf,-inf,-inf,-inf,	chr19-2169225-2169225	GCGGGGTGAGCTGTCCCCACCGTGACTCAGAAGGTATTTTCTGCTGCTGAC	CGCCCCACTCGACAGGGGTGGCACTGAGTCTTCCATAAAAGACGACGACTG	AP3D1	oligo1	rs55818311	rs56278961	chr19-2169225-2169225	chr19	0.004	0.52
rs56278961	AP3D1_oligo1	chr19	2169225	2169225	1	+	chr19:2169225:C:T	C	T	SNV	c(-5, 5)	AP1	cccaccgtgaCtcagaaggta	0.982905	0.808177	7.10602	5.88067	3.86e-05	0.0039525	strong	1	-1.22535	-0.169577	0.0117812,0.0249609,0.021988,-inf,0.5,0.0509259,0.0333333,0.5,0.0280475,-inf,0.0332122,0.05,0.0230262,0.0240481,0.0270089,-inf,-inf,-inf,-inf,-inf,-inf,-inf,-inf,-inf,-inf,-inf,-inf,-inf,-inf,-inf,-inf,	chr19-2169225-2169225	GCGGGGTGAGCTGTCCCCACCGTGACTCAGAAGGTATTTTCTGCTGCTGAC	CGCCCCACTCGACAGGGGTGGCACTGAGTCTTCCATAAAAGACGACGACTG	AP3D1	oligo1	rs55818311	rs56278961	chr19-2169225-2169225	chr19	0.004	0.52
rs56278961	AP3D1_oligo1	chr19	2169225	2169225	1	-	chr19:2169225:C:T	C	T	SNV	c(-4, 3)	AP1	accgtgaCtcagaag	0.996623	0.924998	5.91153	5.50368	3.05e-05	0.00114441	weak	1	-0.407843	-0.0687674	0.0117812,0.0249609,0.021988,-inf,0.5,0.0509259,0.0333333,0.5,0.0280475,-inf,0.0332122,0.05,0.0230262,0.0240481,0.0270089,-inf,-inf,-inf,-inf,-inf,-inf,-inf,-inf,-inf,-inf,-inf,-inf,-inf,-inf,-inf,-inf,	chr19-2169225-2169225	GCGGGGTGAGCTGTCCCCACCGTGACTCAGAAGGTATTTTCTGCTGCTGAC	CGCCCCACTCGACAGGGGTGGCACTGAGTCTTCCATAAAAGACGACGACTG	AP3D1	oligo1	rs55818311	rs56278961	chr19-2169225-2169225	chr19	0.004	0.52
rs56278961	AP3D1_oligo1	chr19	2169225	2169225	1	+	chr19:2169225:C:T	C	T	SNV	c(-3, 8)	AP1	ccccaccgtgaCtcagaaggtat	0.979072	0.901923	6.12637	5.66455	6e-05	0.00194371	weak	1	-0.461815	-0.073871	0.0117812,0.0249609,0.021988,-inf,0.5,0.0509259,0.0333333,0.5,0.0280475,-inf,0.0332122,0.05,0.0230262,0.0240481,0.0270089,-inf,-inf,-inf,-inf,-inf,-inf,-inf,-inf,-inf,-inf,-inf,-inf,-inf,-inf,-inf,-inf,	chr19-2169225-2169225	GCGGGGTGAGCTGTCCCCACCGTGACTCAGAAGGTATTTTCTGCTGCTGAC	CGCCCCACTCGACAGGGGTGGCACTGAGTCTTCCATAAAAGACGACGACTG	AP3D1	oligo1	rs55818311	rs56278961	chr19-2169225-2169225	chr19	0.004	0.52
rs73514407	AP3D1_oligo1	chr19	2152225	2152225	1	-	chr19:2152225:A:G	A	G	SNV	c(-7, 6)	ATF1	ccttccgagatacGtcattgagattgt	0.805177	0.982578	7.71066	9.34981	0.0012022	1.5e-05	strong	1	1.63915	0.172347	0.104433,0.0459502,0.0704333,0.172696,0.469697,0.0416667,0.03,0.375,0.0148328,0.183473,0.0150493,0.025,0.0642879,0.0130261,0.0276786,-inf,0.171397,-inf,-inf,-inf,-inf,-inf,-inf,-inf,-inf,-inf,-inf,-inf,-inf,-inf,-inf,	chr19-2152225-2152225	ACTGAGTCCCTGCCTTCCGAGATACATCATTGAGATTGTAAAAAAAAGCTC	TGACTCAGGGACGGAAGGCTCTATGTAGTAACTCTAACATTTTTTTTCGAG	AP3D1	oligo1	rs55818311	rs73514407	chr19-2152225-2152225	chr19	0	0.084
rs73514407	AP3D1_oligo1	chr19	2152225	2152225	1	-	chr19:2152225:A:G	A	G	SNV	c(-7, 4)	ATF1	ttccgagatacGtcattgagatt	0.785213	0.939343	8.5916	10.2308	0.00219262	8.9e-05	strong	1	1.63915	0.150715	0.104433,0.0459502,0.0704333,0.172696,0.469697,0.0416667,0.03,0.375,0.0148328,0.183473,0.0150493,0.025,0.0642879,0.0130261,0.0276786,-inf,0.171397,-inf,-inf,-inf,-inf,-inf,-inf,-inf,-inf,-inf,-inf,-inf,-inf,-inf,-inf,	chr19-2152225-2152225	ACTGAGTCCCTGCCTTCCGAGATACATCATTGAGATTGTAAAAAAAAGCTC	TGACTCAGGGACGGAAGGCTCTATGTAGTAACTCTAACATTTTTTTTCGAG	AP3D1	oligo1	rs55818311	rs73514407	chr19-2152225-2152225	chr19	0	0.084
rs73514407	AP3D1_oligo1	chr19	2152225	2152225	1	-	chr19:2152225:A:G	A	G	SNV	c(-6, 5)	ATF2	ttccgagatacGtcattgagatt	0.782011	0.932124	8.71314	10.3523	0.0017001	5.28e-05	strong	1	1.63915	0.147758	0.104433,0.0459502,0.0704333,0.172696,0.469697,0.0416667,0.03,0.375,0.0148328,0.183473,0.0150493,0.025,0.0642879,0.0130261,0.0276786,-inf,0.171397,-inf,-inf,-inf,-inf,-inf,-inf,-inf,-inf,-inf,-inf,-inf,-inf,-inf,-inf,	chr19-2152225-2152225	ACTGAGTCCCTGCCTTCCGAGATACATCATTGAGATTGTAAAAAAAAGCTC	TGACTCAGGGACGGAAGGCTCTATGTAGTAACTCTAACATTTTTTTTCGAG	AP3D1	oligo1	rs55818311	rs73514407	chr19-2152225-2152225	chr19	0	0.084
rs116117100	AP3D1_oligo1	chr19	2060539	2060539	1	-	chr19:2060539:G:C	G	C	SNV	c(-8, 1)	ATF3	accgcgcccCgccacaagg	0.861689	0.963816	3.55028	3.96036	0.00109959	3.72e-05	weak	1	0.410078	0.0998814	0.0195687,0.00947591,0.0190185,-inf,0.5,0.00925926,-inf,-inf,-inf,-inf,-inf,-inf,0.0189974,-inf,0.000223214,-inf,-inf,-inf,-inf,-inf,-inf,-inf,-inf,-inf,-inf,-inf,-inf,-inf,-inf,-inf,-inf,	chr19-2060539-2060539	ATTACAGGCGTGAGCCACCGCGCCCGGCCACAAGGCCTTTTCAGGGTGTTT	TAATGTCCGCACTCGGTGGCGCGGGCCGGTGTTCCGGAAAAGTCCCACAAA	AP3D1	oligo1	rs55818311	rs116117100	chr19-2060539-2060539	chr19	0.001	1
rs72981432	AP3D1_oligo1	chr19	2042746	2042746	1	+	chr19:2042746:C:G	C	G	SNV	c(-1, 8)	ATF3	aggagactcGgggcggggt	0.869794	0.971921	3.58282	3.9929	0.000882149	1.91e-05	weak	1	0.410078	0.0998814	0.0115815,0.0298802,0.0194416,-inf,0.5,0.0138889,0.0333333,0.5,0.0234628,-inf,0.0298391,-inf,0.0234774,0.0200401,0.0493304,-inf,-inf,-inf,-inf,-inf,-inf,-inf,-inf,0.0224719,-inf,0.023681,0.0431877,0.0249623,-inf,-inf,-inf,	chr19-2042746-2042746	CTTGGCAGGCGGCCCTAGGAGACTCCGGGCGGGGTCACCACCTACCTTTGT	GAACCGTCCGCCGGGATCCTCTGAGGCCCGCCCCAGTGGTGGATGGAAACA	AP3D1	oligo1	rs55818311	rs72981432	chr19-2042746-2042746	chr19	0	0.084
rs559304268	AP3D1_oligo1	chr19	1863386	1863386	1	+	chr19:1863386:C:T	C	T	SNV	c(-5, 4)	ATF3	ggccggcggCggggcccgc	0.951713	0.791543	3.91176	3.26862	6.87e-05	0.00549602	weak	1	-0.643141	-0.156648	0.038738,0.0192245,0.0249347,0.0988372,0.479167,0.037037,0.00666667,0.5,-inf,0.0617971,-inf,-inf,0.019493,-inf,0.0109375,-inf,0.0818505,-inf,-inf,-inf,-inf,-inf,-inf,-inf,-inf,-inf,-inf,0.0277778,-inf,-inf,-inf,	chr19-1863386-1863386	GCCGCGCGCACATCCAGGCCGGCGGCGGGGCCCGCGCCCTCGGGGCCGGGC	CGGCGCGCGTGTAGGTCCGGCCGCCGCCCCGGGCGCGGGAGCCCCGGCCCG	AP3D1	oligo1	rs55818311	rs559304268	chr19-1863386-1863386	chr19	0	0.06
rs56278961	AP3D1_oligo1	chr19	2169225	2169225	1	-	chr19:2169225:C:T	C	T	SNV	c(-7, 7)	BACH1	tgtccccaccgtgaCtcagaaggtatttt	0.895771	0.772951	12.1263	10.506	3.41e-05	0.000748686	strong	1	-1.6203	-0.12001	0.0117812,0.0249609,0.021988,-inf,0.5,0.0509259,0.0333333,0.5,0.0280475,-inf,0.0332122,0.05,0.0230262,0.0240481,0.0270089,-inf,-inf,-inf,-inf,-inf,-inf,-inf,-inf,-inf,-inf,-inf,-inf,-inf,-inf,-inf,-inf,	chr19-2169225-2169225	GCGGGGTGAGCTGTCCCCACCGTGACTCAGAAGGTATTTTCTGCTGCTGAC	CGCCCCACTCGACAGGGGTGGCACTGAGTCTTCCATAAAAGACGACGACTG	AP3D1	oligo1	rs55818311	rs56278961	chr19-2169225-2169225	chr19	0.004	0.52
rs56278961	AP3D1_oligo1	chr19	2169225	2169225	1	-	chr19:2169225:C:T	C	T	SNV	c(-5, 5)	BACH2	cccaccgtgaCtcagaaggta	0.945564	0.829525	8.23309	7.25131	5.39e-05	0.000574112	strong	1	-0.981774	-0.11293	0.0117812,0.0249609,0.021988,-inf,0.5,0.0509259,0.0333333,0.5,0.0280475,-inf,0.0332122,0.05,0.0230262,0.0240481,0.0270089,-inf,-inf,-inf,-inf,-inf,-inf,-inf,-inf,-inf,-inf,-inf,-inf,-inf,-inf,-inf,-inf,	chr19-2169225-2169225	GCGGGGTGAGCTGTCCCCACCGTGACTCAGAAGGTATTTTCTGCTGCTGAC	CGCCCCACTCGACAGGGGTGGCACTGAGTCTTCCATAAAAGACGACGACTG	AP3D1	oligo1	rs55818311	rs56278961	chr19-2169225-2169225	chr19	0.004	0.52
rs56278961	AP3D1_oligo1	chr19	2169225	2169225	1	-	chr19:2169225:C:T	C	T	SNV	c(-3, 7)	BATF	cccaccgtgaCtcagaaggta	0.97451	0.9284	10.7056	10.2085	4.05e-05	0.000192165	weak	1	-0.497108	-0.0452724	0.0117812,0.0249609,0.021988,-inf,0.5,0.0509259,0.0333333,0.5,0.0280475,-inf,0.0332122,0.05,0.0230262,0.0240481,0.0270089,-inf,-inf,-inf,-inf,-inf,-inf,-inf,-inf,-inf,-inf,-inf,-inf,-inf,-inf,-inf,-inf,	chr19-2169225-2169225	GCGGGGTGAGCTGTCCCCACCGTGACTCAGAAGGTATTTTCTGCTGCTGAC	CGCCCCACTCGACAGGGGTGGCACTGAGTCTTCCATAAAAGACGACGACTG	AP3D1	oligo1	rs55818311	rs56278961	chr19-2169225-2169225	chr19	0.004	0.52
rs58059306	AP3D1_oligo1	chr19	2168516	2168516	1	-	chr19:2168516:G:A	G	A	SNV	c(1, 9)	BCL3	gttcggaagGggtttgccc	0.943904	0.78212	9.73506	8.0959	3.53e-05	0.00174332	strong	1	-1.63915	-0.159088	0.118211,0.0472818,0.0883826,0.173379,0.458333,0.106481,0.035,0.375,0.0191478,0.183831,0.0189414,0.025,0.0805252,0.0160321,0.0279018,0.0794393,0.170852,-inf,0.047619,-inf,-inf,-inf,-inf,-inf,-inf,-inf,-inf,-inf,-inf,-inf,-inf,	chr19-2168516-2168516	CGCTCGGAAATGAGCAGTTCGGAAGGGGTTTGCCCAATTGGCAAACGCAAG	GCGAGCCTTTACTCGTCAAGCCTTCCCCAAACGGGTTAACCGTTTGCGTTC	AP3D1	oligo1	rs55818311	rs58059306	chr19-2168516-2168516	chr19	0	0.013
rs12985980	AP3D1_oligo1	chr19	2165198	2165198	1	-	chr19:2165198:C:G	C	G	SNV	c(-5, 3)	BCL3	agcaggcgCtgtcagcg	0.948365	0.814623	10.6364	9.15729	1.91e-05	0.000709534	strong	1	-1.47907	-0.131973	0.204473,0.206552,0.273373,0.259411,0.43299,0.449074,0.386667,0.416667,-inf,0.302757,-inf,0.45,-inf,-inf,0.383482,-inf,0.261556,-inf,-inf,-inf,-inf,-inf,-inf,-inf,-inf,-inf,-inf,-inf,-inf,-inf,-inf,	chr19-2165198-2165198	TTTTCGGGGAAAAGTGAAGCAGGCGCTGTCAGCGAGCGTGTCCGGGGCGCG	AAAAGCCCCTTTTCACTTCGTCCGCGACAGTCGCTCGCACAGGCCCCGCGC	AP3D1	oligo1	rs55818311	rs12985980	chr19-2165198-2165198	chr19	0	0.01
rs7251881	AP3D1_oligo1	chr19	2169068	2169068	1	+	chr19:2169068:G:A	G	A	SNV	c(-4, 9)	BCLAF1	gcgggcaggggcgGcctccactggcca	0.960895	0.830226	3.62582	3.15115	4.59e-05	0.0039576	weak	1	-0.474665	-0.125977	0.173722,0.124096,0.140829,0.222793,0.45,0.0787037,0.155,0.363636,0.12945,0.194736,0.117281,0.1,0.138648,0.136273,0.0928571,0.252381,-inf,0.148148,-inf,-inf,-inf,-inf,-inf,-inf,-inf,-inf,-inf,-inf,-inf,-inf,-inf,	chr19-2169068-2169068	CACAGGCTGTGGGCGGGCAGGGGCGGCCTCCACTGGCCAAGGGTCCGGACT	GTGTCCGACACCCGCCCGTCCCCGCCGGAGGTGACCGGTTCCCAGGCCTGA	AP3D1	oligo1	rs55818311	rs7251881	chr19-2169068-2169068	chr19	0	0.076
rs181130490	AP3D1_oligo1	chr19	2042041	2042041	1	-	chr19:2042041:G:A	G	A	SNV	c(-3, 6)	CCNT2	gcactgcggGcgggggagg	0.955771	0.897532	9.05625	8.51388	5.91e-05	8.58e-05	weak	1	-0.542368	-0.0572834	0.0151757,0.00301951,0.0136348,-inf,0.458333,-inf,-inf,-inf,-inf,-inf,-inf,-inf,0.00823424,-inf,-inf,-inf,-inf,-inf,-inf,-inf,-inf,-inf,-inf,0.00187266,-inf,8.00384e-05,0.00683923,0.0161361,-inf,-inf,-inf,	chr19-2042041-2042041	TGTACTCCGCCGAGCCGCACTGCGGGCGGGGGAGGGGCGCGTCAGCCGGGG	ACATGAGGCGGCTCGGCGTGACGCCCGCCCCCTCCCCGCGCAGTCGGCCCC	AP3D1	oligo1	rs55818311	rs181130490	chr19-2042041-2042041	chr19	NA	NA
rs72981432	AP3D1_oligo1	chr19	2042746	2042746	1	-	chr19:2042746:C:G	C	G	SNV	c(-1, 8)	CCNT2	aggagactcGgggcggggt	0.881181	0.972414	8.3616	9.21124	0.000229836	4.29e-05	strong	1	0.84964	0.0897367	0.0115815,0.0298802,0.0194416,-inf,0.5,0.0138889,0.0333333,0.5,0.0234628,-inf,0.0298391,-inf,0.0234774,0.0200401,0.0493304,-inf,-inf,-inf,-inf,-inf,-inf,-inf,-inf,0.0224719,-inf,0.023681,0.0431877,0.0249623,-inf,-inf,-inf,	chr19-2042746-2042746	CTTGGCAGGCGGCCCTAGGAGACTCCGGGCGGGGTCACCACCTACCTTTGT	GAACCGTCCGCCGGGATCCTCTGAGGCCCGCCCCAGTGGTGGATGGAAACA	AP3D1	oligo1	rs55818311	rs72981432	chr19-2042746-2042746	chr19	0	0.084
rs143845430	AP3D1_oligo1	chr19	2381145	2381145	1	+	chr19:2381145:C:T	C	T	SNV	c(-6, 8)	CREB1	tctcattcagggttTgacgcagccaggcc	0.732143	0.871648	8.91143	10.5506	0.00194321	6.99e-05	strong	1	1.63915	0.135931	0.0119808,0.0090846,0.012951,-inf,0.5,0.00462963,-inf,-inf,0.000269687,-inf,0,-inf,0.0123166,-inf,-inf,-inf,-inf,-inf,-inf,-inf,-inf,-inf,-inf,-inf,-inf,-inf,-inf,-inf,-inf,-inf,-inf,	chr19-2381145-2381145	AATCGTATCTGTCTCATTCAGGGTTCGACGCAGCCAGGCCTGGCCCATCGT	TTAGCATAGACAGAGTAAGTCCCAAGCTGCGTCGGTCCGGACCGGGTAGCA	AP3D1	oligo1	rs55818311	rs143845430	chr19-2381145-2381145	chr19	0.004	1
rs73514407	AP3D1_oligo1	chr19	2152225	2152225	1	-	chr19:2152225:A:G	A	G	SNV	c(-4, 3)	CREB1	gagatacGtcattga	0.804526	0.975177	7.87079	9.50994	0.00260925	7.63e-05	strong	1	1.63915	0.168146	0.104433,0.0459502,0.0704333,0.172696,0.469697,0.0416667,0.03,0.375,0.0148328,0.183473,0.0150493,0.025,0.0642879,0.0130261,0.0276786,-inf,0.171397,-inf,-inf,-inf,-inf,-inf,-inf,-inf,-inf,-inf,-inf,-inf,-inf,-inf,-inf,	chr19-2152225-2152225	ACTGAGTCCCTGCCTTCCGAGATACATCATTGAGATTGTAAAAAAAAGCTC	TGACTCAGGGACGGAAGGCTCTATGTAGTAACTCTAACATTTTTTTTCGAG	AP3D1	oligo1	rs55818311	rs73514407	chr19-2152225-2152225	chr19	0	0.084
rs73514407	AP3D1_oligo1	chr19	2152225	2152225	1	-	chr19:2152225:A:G	A	G	SNV	c(-4, 6)	CREB1	tccgagatacGtcattgagat	0.897577	0.974323	7.29984	7.90573	0.00100279	5.41e-05	weak	1	0.60589	0.0747232	0.104433,0.0459502,0.0704333,0.172696,0.469697,0.0416667,0.03,0.375,0.0148328,0.183473,0.0150493,0.025,0.0642879,0.0130261,0.0276786,-inf,0.171397,-inf,-inf,-inf,-inf,-inf,-inf,-inf,-inf,-inf,-inf,-inf,-inf,-inf,-inf,	chr19-2152225-2152225	ACTGAGTCCCTGCCTTCCGAGATACATCATTGAGATTGTAAAAAAAAGCTC	TGACTCAGGGACGGAAGGCTCTATGTAGTAACTCTAACATTTTTTTTCGAG	AP3D1	oligo1	rs55818311	rs73514407	chr19-2152225-2152225	chr19	0	0.084
rs73514407	AP3D1_oligo1	chr19	2152225	2152225	1	-	chr19:2152225:A:G	A	G	SNV	c(-6, 5)	CREB1	ttccgagatacGtcattgagatt	0.7665	0.938586	7.50299	9.14214	0.00329298	9.64e-05	strong	1	1.63915	0.168514	0.104433,0.0459502,0.0704333,0.172696,0.469697,0.0416667,0.03,0.375,0.0148328,0.183473,0.0150493,0.025,0.0642879,0.0130261,0.0276786,-inf,0.171397,-inf,-inf,-inf,-inf,-inf,-inf,-inf,-inf,-inf,-inf,-inf,-inf,-inf,-inf,	chr19-2152225-2152225	ACTGAGTCCCTGCCTTCCGAGATACATCATTGAGATTGTAAAAAAAAGCTC	TGACTCAGGGACGGAAGGCTCTATGTAGTAACTCTAACATTTTTTTTCGAG	AP3D1	oligo1	rs55818311	rs73514407	chr19-2152225-2152225	chr19	0	0.084
rs73514407	AP3D1_oligo1	chr19	2152225	2152225	1	+	chr19:2152225:A:G	A	G	SNV	c(-7, 6)	CREB3	ccttccgagatacGtcattgagattgt	0.727344	0.863382	8.59964	10.1502	0.00217633	9.38e-05	strong	1	1.55058	0.132445	0.104433,0.0459502,0.0704333,0.172696,0.469697,0.0416667,0.03,0.375,0.0148328,0.183473,0.0150493,0.025,0.0642879,0.0130261,0.0276786,-inf,0.171397,-inf,-inf,-inf,-inf,-inf,-inf,-inf,-inf,-inf,-inf,-inf,-inf,-inf,-inf,	chr19-2152225-2152225	ACTGAGTCCCTGCCTTCCGAGATACATCATTGAGATTGTAAAAAAAAGCTC	TGACTCAGGGACGGAAGGCTCTATGTAGTAACTCTAACATTTTTTTTCGAG	AP3D1	oligo1	rs55818311	rs73514407	chr19-2152225-2152225	chr19	0	0.084
rs147018632	AP3D1_oligo1	chr19	2151516	2151516	1	-	chr19:2151516:G:A	G	A	SNV	c(-7, 1)	CTCF	ctcggcagGtgccgcga	0.945979	0.807171	11.3609	9.72176	5.34e-05	0.00120544	strong	1	-1.63915	-0.136609	0.063099,0.0595253,0.100363,0.00174703,0.478261,0.0694444,0.14,0.5,0.180421,0.000179083,0.167878,0.15,0.111694,-inf,0.13192,-inf,0.000564334,-inf,-inf,-inf,-inf,-inf,-inf,-inf,-inf,-inf,-inf,-inf,-inf,-inf,-inf,	chr19-2151516-2151516	GCAGAGGCGGCGACCCGCTCGGCAGGTGCCGCGATCCCGCTCCGGGCCCCT	CGTCTCCGCCGCTGGGCGAGCCGTCCACGGCGCTAGGGCGAGGCCCGGGGA	AP3D1	oligo1	rs55818311	rs147018632	chr19-2151516-2151516	chr19	0.007	0.319
rs114804531	AP3D1_oligo1	chr19	2169164	2169164	1	+	chr19:2169164:C:T	C	T	SNV	c(-11, 2)	CTCF	cggctgtgggcggCggtgagtgggcag	0.967591	0.882179	5.60837	5.13421	2.96e-05	0.000769671	weak	1	-0.474159	-0.081917	0.0375399,0.0288488,0.0403,-inf,0.5,0.0138889,-inf,-inf,-inf,-inf,-inf,-inf,0.038031,-inf,-inf,-inf,-inf,-inf,-inf,-inf,-inf,-inf,-inf,-inf,-inf,-inf,-inf,-inf,-inf,-inf,-inf,	chr19-2169164-2169164	TGGCCTGGAGCCCGGCTGTGGGCGGCGGTGAGTGGGCAGCCAGCAGTGAGT	ACCGGACCTCGGGCCGACACCCGCCGCCACTCACCCGTCGGTCGTCACTCA	AP3D1	oligo1	rs55818311	rs114804531	chr19-2169164-2169164	chr19	0.001	1
rs141958336	AP3D1_oligo1	chr19	2165384	2165384	1	+	chr19:2165384:G:A	G	A	SNV	c(-6, 7)	CTCF	ctcactgccccggGtcggtgcgagtgg	0.95634	0.818832	5.08492	4.37033	7.89e-05	0.0066189	strong	1	-0.71459	-0.134528	0.0599042,0.0378507,0.0388379,0.127478,0.423077,0.0277778,0.0783333,0.5,0.0342503,0.071906,0.0448884,0.025,0.0408649,-inf,0.0535714,0.136792,0.143581,-inf,-inf,-inf,-inf,0.0409521,-inf,-inf,-inf,-inf,-inf,-inf,-inf,-inf,-inf,	chr19-2165384-2165384	AGCCCGGGCTGGCTCACTGCCCCGGGTCGGTGCGAGTGGATGGGAGAGGGA	TCGGGCCCGACCGAGTGACGGGGCCCAGCCACGCTCACCTACCCTCTCCCT	AP3D1	oligo1	rs55818311	rs141958336	chr19-2165384-2165384	chr19	0.001	0.116
rs72981432	AP3D1_oligo1	chr19	2042746	2042746	1	-	chr19:2042746:C:G	C	G	SNV	c(-3, 6)	CTCF	aggagactcCgggcggggt	0.877735	0.722212	4.77581	4.01218	8.68e-05	0.00298786	strong	1	-0.763623	-0.14204	0.0115815,0.0298802,0.0194416,-inf,0.5,0.0138889,0.0333333,0.5,0.0234628,-inf,0.0298391,-inf,0.0234774,0.0200401,0.0493304,-inf,-inf,-inf,-inf,-inf,-inf,-inf,-inf,0.0224719,-inf,0.023681,0.0431877,0.0249623,-inf,-inf,-inf,	chr19-2042746-2042746	CTTGGCAGGCGGCCCTAGGAGACTCCGGGCGGGGTCACCACCTACCTTTGT	GAACCGTCCGCCGGGATCCTCTGAGGCCCGCCCCAGTGGTGGATGGAAACA	AP3D1	oligo1	rs55818311	rs72981432	chr19-2042746-2042746	chr19	0	0.084
rs115935302	AP3D1_oligo1	chr19	2096859	2096859	1	+	chr19:2096859:C:T	C	T	SNV	c(-3, 12)	CTCF	agacacggccaagcgCccgagtgggggccgt	0.962324	0.827749	5.64934	4.88798	1.84e-05	0.00299479	strong	1	-0.761357	-0.129869	0.0307508,0.0160961,0.0357248,-inf,0.5,0.00925926,0.00166667,-inf,-inf,-inf,-inf,-inf,0.0337532,-inf,0.00290179,-inf,-inf,-inf,-inf,-inf,-inf,-inf,-inf,-inf,-inf,-inf,0.0147785,0.0114261,-inf,-inf,-inf,	chr19-2096859-2096859	GCGGGGGAGGAGACACGGCCAAGCGCCCGAGTGGGGGCCGTTGGTTGGTGC	CGCCCCCTCCTCTGTGCCGGTTCGCGGGCTCACCCCCGGCAACCAACCACG	AP3D1	oligo1	rs55818311	rs115935302	chr19-2096859-2096859	chr19	0	0.059
rs118085015	AP3D1_oligo1	chr19	1863885	1863885	1	+	chr19:1863885:T:C	T	C	SNV	c(-5, 4)	CTCFL	gagcgcgccCtctccgcgc	0.758041	0.869704	9.58359	10.966	0.000980377	5.25e-05	strong	1	1.38243	0.109899	0.340455,0.30287,0.302837,0.40031,0.251055,0.226852,0.298333,0.235294,0.287487,0.374371,0.295537,0.264706,0.308716,-inf,0.31693,-inf,-inf,-inf,-inf,-inf,-inf,-inf,-inf,-inf,-inf,-inf,-inf,-inf,-inf,-inf,-inf,	chr19-1863885-1863885	TAGCGTCTTAGGCCCGGAGCGCGCCTTCTCCGCGCTAGGGTGCAAGGCCGG	ATCGCAGAATCCGGGCCTCGCGCGGAAGAGGCGCGATCCCACGTTCCGGCC	AP3D1	oligo1	rs55818311	rs118085015	chr19-1863885-1863885	chr19	0.004	0.142
rs35166564	AP3D1_oligo1	chr19	2152019	2152019	1	+	chr19:2152019:T:C	T	C	SNV	c(-1, 6)	E2F1	cctgtggTtcccgca	0.952629	0.824665	7.27816	6.31836	7.63e-05	0.00198364	strong	1	-0.959803	-0.125736	0.205471,0.335045,0.274604,0.25256,0.433673,0.444444,0.393333,0.416667,0.39644,0.30179,0.396731,0.45,0.280713,0.380762,0.38683,0.127358,0.255191,-inf,-inf,-inf,-inf,-inf,-inf,-inf,-inf,-inf,-inf,-inf,-inf,-inf,-inf,	chr19-2152019-2152019	GTGGGTGGGGGAACGGATCCTGTGGTTCCCGCAGCCTCACAACATCCTGTG	CACCCACCCCCTTGCCTAGGACACCAAGGGCGTCGGAGTGTTGTAGGACAC	AP3D1	oligo1	rs55818311	rs35166564	chr19-2152019-2152019	chr19	0	0.001
rs181130490	AP3D1_oligo1	chr19	2042041	2042041	1	+	chr19:2042041:G:A	G	A	SNV	c(-4, 5)	E2F4	gcactgcggGcgggggagg	0.988007	0.848438	5.10607	4.41697	9.54e-06	0.00218582	weak	1	-0.689108	-0.133411	0.0151757,0.00301951,0.0136348,-inf,0.458333,-inf,-inf,-inf,-inf,-inf,-inf,-inf,0.00823424,-inf,-inf,-inf,-inf,-inf,-inf,-inf,-inf,-inf,-inf,0.00187266,-inf,8.00384e-05,0.00683923,0.0161361,-inf,-inf,-inf,	chr19-2042041-2042041	TGTACTCCGCCGAGCCGCACTGCGGGCGGGGGAGGGGCGCGTCAGCCGGGG	ACATGAGGCGGCTCGGCGTGACGCCCGCCCCCTCCCCGCGCAGTCGGCCCC	AP3D1	oligo1	rs55818311	rs181130490	chr19-2042041-2042041	chr19	NA	NA
rs71337080	AP3D1_oligo1	chr19	2042286	2042286	1	+	chr19:2042286:C:T	C	T	SNV	c(-3, 9)	E2F4	cccgccgcgacaTcccgcccaacca	0.829557	0.930331	7.30136	8.16051	0.000699595	8.05e-05	strong	1	0.859153	0.0981387	0.440096,0.307888,0.361389,0.45554,0.3125,0.384259,0.258333,0.25,0.279666,0.496177,0.272963,0.3,0.347084,-inf,0.234375,0.485849,0.490439,-inf,-inf,-inf,-inf,-inf,-inf,-inf,-inf,-inf,-inf,-inf,-inf,-inf,-inf,	chr19-2042286-2042286	GCCTGCTCGAGGCCCCGCCGCGACACCCCGCCCAACCAATCAGCGGCTGTT	CGGACGAGCTCCGGGGCGGCGCTGTGGGGCGGGTTGGTTAGTCGCCGACAA	AP3D1	oligo1	rs55818311	rs71337080	chr19-2042286-2042286	chr19	0	0.025
rs71337080	AP3D1_oligo1	chr19	2042286	2042286	1	+	chr19:2042286:C:T	C	T	SNV	c(-2, 9)	E2F8	ccgccgcgacaTcccgcccaacc	0.678109	0.77128	11.6541	13.2193	0.00120509	9.1e-05	strong	1	1.56519	0.0917378	0.440096,0.307888,0.361389,0.45554,0.3125,0.384259,0.258333,0.25,0.279666,0.496177,0.272963,0.3,0.347084,-inf,0.234375,0.485849,0.490439,-inf,-inf,-inf,-inf,-inf,-inf,-inf,-inf,-inf,-inf,-inf,-inf,-inf,-inf,	chr19-2042286-2042286	GCCTGCTCGAGGCCCCGCCGCGACACCCCGCCCAACCAATCAGCGGCTGTT	CGGACGAGCTCCGGGGCGGCGCTGTGGGGCGGGTTGGTTAGTCGCCGACAA	AP3D1	oligo1	rs55818311	rs71337080	chr19-2042286-2042286	chr19	0	0.025
rs73514407	AP3D1_oligo1	chr19	2152225	2152225	1	+	chr19:2152225:A:G	A	G	SNV	c(-5, 4)	E4F1	ccgagatacGtcattgaga	0.793666	0.938153	9.16043	10.7996	0.00094986	2.1e-05	strong	1	1.63915	0.14252	0.104433,0.0459502,0.0704333,0.172696,0.469697,0.0416667,0.03,0.375,0.0148328,0.183473,0.0150493,0.025,0.0642879,0.0130261,0.0276786,-inf,0.171397,-inf,-inf,-inf,-inf,-inf,-inf,-inf,-inf,-inf,-inf,-inf,-inf,-inf,-inf,	chr19-2152225-2152225	ACTGAGTCCCTGCCTTCCGAGATACATCATTGAGATTGTAAAAAAAAGCTC	TGACTCAGGGACGGAAGGCTCTATGTAGTAACTCTAACATTTTTTTTCGAG	AP3D1	oligo1	rs55818311	rs73514407	chr19-2152225-2152225	chr19	0	0.084
rs181130490	AP3D1_oligo1	chr19	2042041	2042041	1	-	chr19:2042041:G:A	G	A	SNV	c(-9, 4)	EGR	agccgcactgcggGcgggggaggggcg	0.887158	0.839813	9.01873	8.55433	7.56e-05	0.000300728	weak	1	-0.464402	-0.0458643	0.0151757,0.00301951,0.0136348,-inf,0.458333,-inf,-inf,-inf,-inf,-inf,-inf,-inf,0.00823424,-inf,-inf,-inf,-inf,-inf,-inf,-inf,-inf,-inf,-inf,0.00187266,-inf,8.00384e-05,0.00683923,0.0161361,-inf,-inf,-inf,	chr19-2042041-2042041	TGTACTCCGCCGAGCCGCACTGCGGGCGGGGGAGGGGCGCGTCAGCCGGGG	ACATGAGGCGGCTCGGCGTGACGCCCGCCCCCTCCCCGCGCAGTCGGCCCC	AP3D1	oligo1	rs55818311	rs181130490	chr19-2042041-2042041	chr19	NA	NA
rs118085015	AP3D1_oligo1	chr19	1863885	1863885	1	+	chr19:1863885:T:C	T	C	SNV	c(-6, 7)	EGR	cccggagcgcgccCtctccgcgctagg	0.804792	0.9143	8.21082	9.28496	0.000716042	2.48e-05	strong	1	1.07414	0.106082	0.340455,0.30287,0.302837,0.40031,0.251055,0.226852,0.298333,0.235294,0.287487,0.374371,0.295537,0.264706,0.308716,-inf,0.31693,-inf,-inf,-inf,-inf,-inf,-inf,-inf,-inf,-inf,-inf,-inf,-inf,-inf,-inf,-inf,-inf,	chr19-1863885-1863885	TAGCGTCTTAGGCCCGGAGCGCGCCTTCTCCGCGCTAGGGTGCAAGGCCGG	ATCGCAGAATCCGGGCCTCGCGCGGAAGAGGCGCGATCCCACGTTCCGGCC	AP3D1	oligo1	rs55818311	rs118085015	chr19-1863885-1863885	chr19	0.004	0.142
rs181130490	AP3D1_oligo1	chr19	2042041	2042041	1	-	chr19:2042041:G:A	G	A	SNV	c(-3, 10)	EGR1	agccgcactgcggGcgggggaggggcg	0.869601	0.768061	10.6126	9.40718	5.43e-05	0.000707474	strong	1	-1.20537	-0.099122	0.0151757,0.00301951,0.0136348,-inf,0.458333,-inf,-inf,-inf,-inf,-inf,-inf,-inf,0.00823424,-inf,-inf,-inf,-inf,-inf,-inf,-inf,-inf,-inf,-inf,0.00187266,-inf,8.00384e-05,0.00683923,0.0161361,-inf,-inf,-inf,	chr19-2042041-2042041	TGTACTCCGCCGAGCCGCACTGCGGGCGGGGGAGGGGCGCGTCAGCCGGGG	ACATGAGGCGGCTCGGCGTGACGCCCGCCCCCTCCCCGCGCAGTCGGCCCC	AP3D1	oligo1	rs55818311	rs181130490	chr19-2042041-2042041	chr19	NA	NA
rs181130490	AP3D1_oligo1	chr19	2042041	2042041	1	-	chr19:2042041:G:A	G	A	SNV	c(-3, 10)	EGR1	agccgcactgcggGcgggggaggggcg	0.922433	0.842512	9.72851	8.91397	1.4e-05	0.000201128	strong	1	-0.814546	-0.0774351	0.0151757,0.00301951,0.0136348,-inf,0.458333,-inf,-inf,-inf,-inf,-inf,-inf,-inf,0.00823424,-inf,-inf,-inf,-inf,-inf,-inf,-inf,-inf,-inf,-inf,0.00187266,-inf,8.00384e-05,0.00683923,0.0161361,-inf,-inf,-inf,	chr19-2042041-2042041	TGTACTCCGCCGAGCCGCACTGCGGGCGGGGGAGGGGCGCGTCAGCCGGGG	ACATGAGGCGGCTCGGCGTGACGCCCGCCCCCTCCCCGCGCAGTCGGCCCC	AP3D1	oligo1	rs55818311	rs181130490	chr19-2042041-2042041	chr19	NA	NA
rs181130490	AP3D1_oligo1	chr19	2042041	2042041	1	+	chr19:2042041:G:A	G	A	SNV	c(-1, 9)	EGR1	cgcactgcggGcgggggaggg	0.899343	0.840599	9.50317	8.89308	5.82e-05	0.000301838	weak	1	-0.610092	-0.0578365	0.0151757,0.00301951,0.0136348,-inf,0.458333,-inf,-inf,-inf,-inf,-inf,-inf,-inf,0.00823424,-inf,-inf,-inf,-inf,-inf,-inf,-inf,-inf,-inf,-inf,0.00187266,-inf,8.00384e-05,0.00683923,0.0161361,-inf,-inf,-inf,	chr19-2042041-2042041	TGTACTCCGCCGAGCCGCACTGCGGGCGGGGGAGGGGCGCGTCAGCCGGGG	ACATGAGGCGGCTCGGCGTGACGCCCGCCCCCTCCCCGCGCAGTCGGCCCC	AP3D1	oligo1	rs55818311	rs181130490	chr19-2042041-2042041	chr19	NA	NA
rs181130490	AP3D1_oligo1	chr19	2042041	2042041	1	-	chr19:2042041:G:A	G	A	SNV	c(-7, 15)	EGR1	actccgccgagccgcactgcggGcgggggaggggcgcgtcagccg	0.862303	0.787833	8.20612	7.54073	9.33e-05	0.000790462	weak	1	-0.665395	-0.0705132	0.0151757,0.00301951,0.0136348,-inf,0.458333,-inf,-inf,-inf,-inf,-inf,-inf,-inf,0.00823424,-inf,-inf,-inf,-inf,-inf,-inf,-inf,-inf,-inf,-inf,0.00187266,-inf,8.00384e-05,0.00683923,0.0161361,-inf,-inf,-inf,	chr19-2042041-2042041	TGTACTCCGCCGAGCCGCACTGCGGGCGGGGGAGGGGCGCGTCAGCCGGGG	ACATGAGGCGGCTCGGCGTGACGCCCGCCCCCTCCCCGCGCAGTCGGCCCC	AP3D1	oligo1	rs55818311	rs181130490	chr19-2042041-2042041	chr19	NA	NA
rs181130490	AP3D1_oligo1	chr19	2042041	2042041	1	-	chr19:2042041:G:A	G	A	SNV	c(1, 9)	EGR1	gcactgcggGcgggggagg	0.910502	0.826458	12.4023	11.2738	1.72e-05	0.000222206	strong	1	-1.12847	-0.0829515	0.0151757,0.00301951,0.0136348,-inf,0.458333,-inf,-inf,-inf,-inf,-inf,-inf,-inf,0.00823424,-inf,-inf,-inf,-inf,-inf,-inf,-inf,-inf,-inf,-inf,0.00187266,-inf,8.00384e-05,0.00683923,0.0161361,-inf,-inf,-inf,	chr19-2042041-2042041	TGTACTCCGCCGAGCCGCACTGCGGGCGGGGGAGGGGCGCGTCAGCCGGGG	ACATGAGGCGGCTCGGCGTGACGCCCGCCCCCTCCCCGCGCAGTCGGCCCC	AP3D1	oligo1	rs55818311	rs181130490	chr19-2042041-2042041	chr19	NA	NA
rs3810417	AP3D1_oligo1	chr19	1864602	1864602	1	-	chr19:1864602:C:G	C	G	SNV	c(-2, 7)	EGR1	tgggggcgcGtgagcgggt	0.73831	0.860387	10.0902	11.7294	0.0013876	7.44e-05	strong	1	1.63915	0.120491	0.308107,0.188029,0.280679,0.37637,0.402174,0.333333,0.198333,0.444444,0.161543,0.420764,0.145823,0.2,0.26695,-inf,0.189955,0.193396,-inf,0.311111,-inf,-inf,-inf,-inf,-inf,-inf,0.30916,-inf,-inf,-inf,-inf,-inf,-inf,	chr19-1864602-1864602	AAGGGCTGGGCTGGGCTGGGGGCGCCTGAGCGGGTCAGAGGTTCCCCGCCC	TTCCCGACCCGACCCGACCCCCGCGGACTCGCCCAGTCTCCAAGGGGCGGG	AP3D1	oligo1	rs55818311	rs3810417	chr19-1864602-1864602	chr19	0.002	0.06
rs3810417	AP3D1_oligo1	chr19	1864602	1864602	1	-	chr19:1864602:C:G	C	G	SNV	c(-5, 8)	EGR1	gggctgggggcgcGtgagcgggtcaga	0.699461	0.80708	10.8896	12.5243	0.00136462	9.69e-05	strong	1	1.63469	0.105773	0.308107,0.188029,0.280679,0.37637,0.402174,0.333333,0.198333,0.444444,0.161543,0.420764,0.145823,0.2,0.26695,-inf,0.189955,0.193396,-inf,0.311111,-inf,-inf,-inf,-inf,-inf,-inf,0.30916,-inf,-inf,-inf,-inf,-inf,-inf,	chr19-1864602-1864602	AAGGGCTGGGCTGGGCTGGGGGCGCCTGAGCGGGTCAGAGGTTCCCCGCCC	TTCCCGACCCGACCCGACCCCCGCGGACTCGCCCAGTCTCCAAGGGGCGGG	AP3D1	oligo1	rs55818311	rs3810417	chr19-1864602-1864602	chr19	0.002	0.06
rs114804531	AP3D1_oligo1	chr19	2169164	2169164	1	-	chr19:2169164:C:T	C	T	SNV	c(-7, -1)	EGR1	tgggcggTggtgagt	0.825399	1	7.91994	9.55909	0.00108337	0	strong	1	1.63915	0.171476	0.0375399,0.0288488,0.0403,-inf,0.5,0.0138889,-inf,-inf,-inf,-inf,-inf,-inf,0.038031,-inf,-inf,-inf,-inf,-inf,-inf,-inf,-inf,-inf,-inf,-inf,-inf,-inf,-inf,-inf,-inf,-inf,-inf,	chr19-2169164-2169164	TGGCCTGGAGCCCGGCTGTGGGCGGCGGTGAGTGGGCAGCCAGCAGTGAGT	ACCGGACCTCGGGCCGACACCCGCCGCCACTCACCCGTCGGTCGTCACTCA	AP3D1	oligo1	rs55818311	rs114804531	chr19-2169164-2169164	chr19	0.001	1
rs7251881	AP3D1_oligo1	chr19	2169068	2169068	1	-	chr19:2169068:G:A	G	A	SNV	c(-9, -1)	EGR1	gcaggggcgGcctccactg	0.877923	0.836488	11.9648	11.4085	3.05e-05	0.000164032	weak	1	-0.556357	-0.0408966	0.173722,0.124096,0.140829,0.222793,0.45,0.0787037,0.155,0.363636,0.12945,0.194736,0.117281,0.1,0.138648,0.136273,0.0928571,0.252381,-inf,0.148148,-inf,-inf,-inf,-inf,-inf,-inf,-inf,-inf,-inf,-inf,-inf,-inf,-inf,	chr19-2169068-2169068	CACAGGCTGTGGGCGGGCAGGGGCGGCCTCCACTGGCCAAGGGTCCGGACT	GTGTCCGACACCCGCCCGTCCCCGCCGGAGGTGACCGGTTCCCAGGCCTGA	AP3D1	oligo1	rs55818311	rs7251881	chr19-2169068-2169068	chr19	0	0.076
rs3810417	AP3D1_oligo1	chr19	1864602	1864602	1	-	chr19:1864602:C:G	C	G	SNV	c(-5, 9)	EGR2	tgggctgggggcgcGtgagcgggtcagag	0.712475	0.851451	8.53924	10.151	0.00238229	8.7e-05	strong	1	1.61179	0.135743	0.308107,0.188029,0.280679,0.37637,0.402174,0.333333,0.198333,0.444444,0.161543,0.420764,0.145823,0.2,0.26695,-inf,0.189955,0.193396,-inf,0.311111,-inf,-inf,-inf,-inf,-inf,-inf,0.30916,-inf,-inf,-inf,-inf,-inf,-inf,	chr19-1864602-1864602	AAGGGCTGGGCTGGGCTGGGGGCGCCTGAGCGGGTCAGAGGTTCCCCGCCC	TTCCCGACCCGACCCGACCCCCGCGGACTCGCCCAGTCTCCAAGGGGCGGG	AP3D1	oligo1	rs55818311	rs3810417	chr19-1864602-1864602	chr19	0.002	0.06
rs3810417	AP3D1_oligo1	chr19	1864602	1864602	1	-	chr19:1864602:C:G	C	G	SNV	c(-3, 7)	EGR2	ctgggggcgcGtgagcgggtc	0.723354	0.855207	8.62509	10.1563	0.00152135	8.37e-05	strong	1	1.53123	0.129351	0.308107,0.188029,0.280679,0.37637,0.402174,0.333333,0.198333,0.444444,0.161543,0.420764,0.145823,0.2,0.26695,-inf,0.189955,0.193396,-inf,0.311111,-inf,-inf,-inf,-inf,-inf,-inf,0.30916,-inf,-inf,-inf,-inf,-inf,-inf,	chr19-1864602-1864602	AAGGGCTGGGCTGGGCTGGGGGCGCCTGAGCGGGTCAGAGGTTCCCCGCCC	TTCCCGACCCGACCCGACCCCCGCGGACTCGCCCAGTCTCCAAGGGGCGGG	AP3D1	oligo1	rs55818311	rs3810417	chr19-1864602-1864602	chr19	0.002	0.06
rs3810417	AP3D1_oligo1	chr19	1864602	1864602	1	-	chr19:1864602:C:G	C	G	SNV	c(-5, 9)	EGR3	tgggctgggggcgcGtgagcgggtcagag	0.711273	0.827381	10.0982	11.6969	0.00161382	0.000104414	strong	1	1.59872	0.113596	0.308107,0.188029,0.280679,0.37637,0.402174,0.333333,0.198333,0.444444,0.161543,0.420764,0.145823,0.2,0.26695,-inf,0.189955,0.193396,-inf,0.311111,-inf,-inf,-inf,-inf,-inf,-inf,0.30916,-inf,-inf,-inf,-inf,-inf,-inf,	chr19-1864602-1864602	AAGGGCTGGGCTGGGCTGGGGGCGCCTGAGCGGGTCAGAGGTTCCCCGCCC	TTCCCGACCCGACCCGACCCCCGCGGACTCGCCCAGTCTCCAAGGGGCGGG	AP3D1	oligo1	rs55818311	rs3810417	chr19-1864602-1864602	chr19	0.002	0.06
rs181130490	AP3D1_oligo1	chr19	2042041	2042041	1	-	chr19:2042041:G:A	G	A	SNV	c(-4, 11)	EGR4	cgagccgcactgcggGcgggggaggggcgcg	0.847608	0.735239	8.60404	7.52095	9.16e-05	0.00144273	strong	1	-1.08309	-0.107525	0.0151757,0.00301951,0.0136348,-inf,0.458333,-inf,-inf,-inf,-inf,-inf,-inf,-inf,0.00823424,-inf,-inf,-inf,-inf,-inf,-inf,-inf,-inf,-inf,-inf,0.00187266,-inf,8.00384e-05,0.00683923,0.0161361,-inf,-inf,-inf,	chr19-2042041-2042041	TGTACTCCGCCGAGCCGCACTGCGGGCGGGGGAGGGGCGCGTCAGCCGGGG	ACATGAGGCGGCTCGGCGTGACGCCCGCCCCCTCCCCGCGCAGTCGGCCCC	AP3D1	oligo1	rs55818311	rs181130490	chr19-2042041-2042041	chr19	NA	NA
rs181130490	AP3D1_oligo1	chr19	2042041	2042041	1	+	chr19:2042041:G:A	G	A	SNV	c(-2, 9)	EGR4	ccgcactgcggGcgggggagggg	0.847654	0.732592	11.1636	9.67893	8.34e-05	0.00141197	strong	1	-1.48472	-0.113083	0.0151757,0.00301951,0.0136348,-inf,0.458333,-inf,-inf,-inf,-inf,-inf,-inf,-inf,0.00823424,-inf,-inf,-inf,-inf,-inf,-inf,-inf,-inf,-inf,-inf,0.00187266,-inf,8.00384e-05,0.00683923,0.0161361,-inf,-inf,-inf,	chr19-2042041-2042041	TGTACTCCGCCGAGCCGCACTGCGGGCGGGGGAGGGGCGCGTCAGCCGGGG	ACATGAGGCGGCTCGGCGTGACGCCCGCCCCCTCCCCGCGCAGTCGGCCCC	AP3D1	oligo1	rs55818311	rs181130490	chr19-2042041-2042041	chr19	NA	NA
rs4807250	AP3D1_oligo1	chr19	2381270	2381270	1	+	chr19:2381270:A:C	A	C	SNV	c(-6, 1)	EP300	gatgacaCgaccatt	0.828062	0.979895	9.07994	10.7191	0.00106811	4.58e-05	strong	1	1.63915	0.149884	0.473442,0.407623,0.471242,0.387372,0.304124,0.402778,0.458333,0.304348,0.364617,0.368496,0.36767,0.25,0.454491,0.360721,0.371205,0.34434,0.403384,-inf,-inf,-inf,-inf,-inf,-inf,-inf,-inf,-inf,-inf,-inf,-inf,-inf,-inf,	chr19-2381270-2381270	CTGTGAACCAATAATGGTGATGACAAGACCATTTAGAGAACACAGGAATCC	GACACTTGGTTATTACCACTACTGTTCTGGTAAATCTCTTGTGTCCTTAGG	AP3D1	oligo1	rs55818311	rs4807250	chr19-2381270-2381270	chr19	0.024	0.159
rs141958336	AP3D1_oligo1	chr19	2165384	2165384	1	-	chr19:2165384:G:A	G	A	SNV	c(-9, 7)	EP300	tggctcactgccccggGtcggtgcgagtggatg	0.909464	0.801594	4.02331	3.56159	0.000100435	0.00260513	weak	1	-0.46172	-0.104679	0.0599042,0.0378507,0.0388379,0.127478,0.423077,0.0277778,0.0783333,0.5,0.0342503,0.071906,0.0448884,0.025,0.0408649,-inf,0.0535714,0.136792,0.143581,-inf,-inf,-inf,-inf,0.0409521,-inf,-inf,-inf,-inf,-inf,-inf,-inf,-inf,-inf,	chr19-2165384-2165384	AGCCCGGGCTGGCTCACTGCCCCGGGTCGGTGCGAGTGGATGGGAGAGGGA	TCGGGCCCGACCGAGTGACGGGGCCCAGCCACGCTCACCTACCCTCTCCCT	AP3D1	oligo1	rs55818311	rs141958336	chr19-2165384-2165384	chr19	0.001	0.116
rs7249786	AP3D1_oligo1	chr19	2168695	2168695	1	+	chr19:2168695:A:G	A	G	SNV	c(-3, 13)	EP300	atctcggttcactgcaGcatctgcctcctgggt	0.805527	0.936097	3.57843	4.13731	0.00236276	3.15e-05	weak	1	0.558884	0.126707	0.0255591,0.0149792,0.0242963,-inf,0.5,0.0185185,-inf,-inf,-inf,-inf,-inf,-inf,0.0233795,-inf,-inf,-inf,-inf,-inf,-inf,-inf,-inf,-inf,-inf,-inf,-inf,-inf,-inf,-inf,-inf,-inf,-inf,	chr19-2168695-2168695	AACGGTGTGATCTCGGTTCACTGCAACATCTGCCTCCTGGGTTCAAGTGAT	TTGCCACACTAGAGCCAAGTGACGTTGTAGACGGAGGACCCAAGTTCACTA	AP3D1	oligo1	rs55818311	rs7249786	chr19-2168695-2168695	chr19	0	0.247
rs559304268	AP3D1_oligo1	chr19	1863386	1863386	1	-	chr19:1863386:C:T	C	T	SNV	c(1, 9)	EP300	ggccggcggCggggcccgc	0.934914	0.831724	6.34947	5.67212	1.05e-05	0.000319481	weak	1	-0.677351	-0.0999529	0.038738,0.0192245,0.0249347,0.0988372,0.479167,0.037037,0.00666667,0.5,-inf,0.0617971,-inf,-inf,0.019493,-inf,0.0109375,-inf,0.0818505,-inf,-inf,-inf,-inf,-inf,-inf,-inf,-inf,-inf,-inf,0.0277778,-inf,-inf,-inf,	chr19-1863386-1863386	GCCGCGCGCACATCCAGGCCGGCGGCGGGGCCCGCGCCCTCGGGGCCGGGC	CGGCGCGCGTGTAGGTCCGGCCGCCGCCCCGGGCGCGGGAGCCCCGGCCCG	AP3D1	oligo1	rs55818311	rs559304268	chr19-1863386-1863386	chr19	0	0.06
rs960492	AP3D1_oligo1	chr19	2165059	2165059	1	+	chr19:2165059:A:G	A	G	SNV	c(-3, 10)	ERG	accgggtggttccGgaaacccgcgtgc	0.732484	0.850545	10.4255	12.0598	0.000980608	4.51e-05	strong	1	1.63428	0.115671	0.11262,0.0587346,0.0851562,0.172355,0.463235,0.106481,0.0433333,0.5,0.035329,0.184129,0.0290607,0.025,0.0783153,-inf,0.0314732,0.0740741,0.167032,-inf,-inf,-inf,-inf,-inf,-inf,-inf,-inf,-inf,-inf,-inf,-inf,-inf,-inf,	chr19-2165059-2165059	CAGAGGCACCCCACCGGGTGGTTCCAGAAACCCGCGTGCGGCTCCCGGGGT	GTCTCCGTGGGGTGGCCCACCAAGGTCTTTGGGCGCACGCCGAGGGCCCCA	AP3D1	oligo1	rs55818311	rs960492	chr19-2165059-2165059	chr19	0.001	0.194
rs960492	AP3D1_oligo1	chr19	2165059	2165059	1	+	chr19:2165059:A:G	A	G	SNV	c(-3, 10)	ERG	accgggtggttccGgaaacccgcgtgc	0.725913	0.834857	11.2295	12.8686	0.000680186	3.34e-05	strong	1	1.63915	0.106762	0.11262,0.0587346,0.0851562,0.172355,0.463235,0.106481,0.0433333,0.5,0.035329,0.184129,0.0290607,0.025,0.0783153,-inf,0.0314732,0.0740741,0.167032,-inf,-inf,-inf,-inf,-inf,-inf,-inf,-inf,-inf,-inf,-inf,-inf,-inf,-inf,	chr19-2165059-2165059	CAGAGGCACCCCACCGGGTGGTTCCAGAAACCCGCGTGCGGCTCCCGGGGT	GTCTCCGTGGGGTGGCCCACCAAGGTCTTTGGGCGCACGCCGAGGGCCCCA	AP3D1	oligo1	rs55818311	rs960492	chr19-2165059-2165059	chr19	0.001	0.194
rs960492	AP3D1_oligo1	chr19	2165059	2165059	1	+	chr19:2165059:A:G	A	G	SNV	c(-3, 6)	ETS1	ggtggttccGgaaacccgc	0.794231	0.951995	6.59895	7.87019	0.00357056	8.58e-05	strong	1	1.27124	0.153959	0.11262,0.0587346,0.0851562,0.172355,0.463235,0.106481,0.0433333,0.5,0.035329,0.184129,0.0290607,0.025,0.0783153,-inf,0.0314732,0.0740741,0.167032,-inf,-inf,-inf,-inf,-inf,-inf,-inf,-inf,-inf,-inf,-inf,-inf,-inf,-inf,	chr19-2165059-2165059	CAGAGGCACCCCACCGGGTGGTTCCAGAAACCCGCGTGCGGCTCCCGGGGT	GTCTCCGTGGGGTGGCCCACCAAGGTCTTTGGGCGCACGCCGAGGGCCCCA	AP3D1	oligo1	rs55818311	rs960492	chr19-2165059-2165059	chr19	0.001	0.194
rs73514420	AP3D1_oligo1	chr19	2165024	2165024	1	+	chr19:2165024:T:A	T	A	SNV	c(-11, 6)	EWSR1::FLI1	gaaaatgacaggccgggAggaatgttacagaggca	0.620613	0.682238	16.8725	18.5116	0.000524962	6.06e-05	strong	1	1.63915	0.0607913	0.0501198,0.0371012,0.0520533,-inf,0.5,0.0185185,-inf,-inf,-inf,-inf,-inf,-inf,0.0494819,-inf,-inf,-inf,-inf,-inf,-inf,-inf,-inf,-inf,-inf,-inf,-inf,-inf,-inf,-inf,-inf,-inf,-inf,	chr19-2165024-2165024	GACCGTTGGAAAATGACAGGCCGGGTGGAATGTTACAGAGGCACCCCACCG	CTGGCAACCTTTTACTGTCCGGCCCACCTTACAATGTCTCCGTGGGGTGGC	AP3D1	oligo1	rs55818311	rs73514420	chr19-2165024-2165024	chr19	0.001	1
rs960492	AP3D1_oligo1	chr19	2165059	2165059	1	+	chr19:2165059:A:G	A	G	SNV	c(-3, 10)	FLI1	accgggtggttccGgaaacccgcgtgc	0.720499	0.843695	9.86671	11.5059	0.00149156	6.9e-05	strong	1	1.63915	0.120654	0.11262,0.0587346,0.0851562,0.172355,0.463235,0.106481,0.0433333,0.5,0.035329,0.184129,0.0290607,0.025,0.0783153,-inf,0.0314732,0.0740741,0.167032,-inf,-inf,-inf,-inf,-inf,-inf,-inf,-inf,-inf,-inf,-inf,-inf,-inf,-inf,	chr19-2165059-2165059	CAGAGGCACCCCACCGGGTGGTTCCAGAAACCCGCGTGCGGCTCCCGGGGT	GTCTCCGTGGGGTGGCCCACCAAGGTCTTTGGGCGCACGCCGAGGGCCCCA	AP3D1	oligo1	rs55818311	rs960492	chr19-2165059-2165059	chr19	0.001	0.194
rs960492	AP3D1_oligo1	chr19	2165059	2165059	1	+	chr19:2165059:A:G	A	G	SNV	c(-3, 10)	FLI1	accgggtggttccGgaaacccgcgtgc	0.722474	0.823852	11.8415	13.4611	0.000525367	2.96e-05	strong	1	1.6196	0.0995131	0.11262,0.0587346,0.0851562,0.172355,0.463235,0.106481,0.0433333,0.5,0.035329,0.184129,0.0290607,0.025,0.0783153,-inf,0.0314732,0.0740741,0.167032,-inf,-inf,-inf,-inf,-inf,-inf,-inf,-inf,-inf,-inf,-inf,-inf,-inf,-inf,	chr19-2165059-2165059	CAGAGGCACCCCACCGGGTGGTTCCAGAAACCCGCGTGCGGCTCCCGGGGT	GTCTCCGTGGGGTGGCCCACCAAGGTCTTTGGGCGCACGCCGAGGGCCCCA	AP3D1	oligo1	rs55818311	rs960492	chr19-2165059-2165059	chr19	0.001	0.194
rs960492	AP3D1_oligo1	chr19	2165059	2165059	1	+	chr19:2165059:A:G	A	G	SNV	c(-3, 6)	FLI1	ggtggttccGgaaacccgc	0.77423	0.941154	6.59932	7.97903	0.00411224	8.49e-05	strong	1	1.37972	0.162983	0.11262,0.0587346,0.0851562,0.172355,0.463235,0.106481,0.0433333,0.5,0.035329,0.184129,0.0290607,0.025,0.0783153,-inf,0.0314732,0.0740741,0.167032,-inf,-inf,-inf,-inf,-inf,-inf,-inf,-inf,-inf,-inf,-inf,-inf,-inf,-inf,	chr19-2165059-2165059	CAGAGGCACCCCACCGGGTGGTTCCAGAAACCCGCGTGCGGCTCCCGGGGT	GTCTCCGTGGGGTGGCCCACCAAGGTCTTTGGGCGCACGCCGAGGGCCCCA	AP3D1	oligo1	rs55818311	rs960492	chr19-2165059-2165059	chr19	0.001	0.194
rs142891314	AP3D1_oligo1	chr19	2151511	2151511	1	-	chr19:2151511:G:A	G	A	SNV	c(-2, 5)	FOXA1	cccgctcAgcaggtg	0.892246	1	9.18216	10.2746	0.000167847	0	strong	1	1.09246	0.106326	0.0864617,0.00112179,0.0152029,0.113445,0.402439,-inf,0.00666667,0.5,-inf,0.154674,-inf,0.025,-inf,-inf,0.00446429,0.25463,0.102492,-inf,-inf,-inf,-inf,-inf,-inf,-inf,-inf,-inf,-inf,-inf,-inf,-inf,-inf,	chr19-2151511-2151511	CCGCGGCAGAGGCGGCGACCCGCTCGGCAGGTGCCGCGATCCCGCTCCGGG	GGCGCCGTCTCCGCCGCTGGGCGAGCCGTCCACGGCGCTAGGGCGAGGCCC	AP3D1	oligo1	rs55818311	rs142891314	chr19-2151511-2151511	chr19	NA	NA
rs78892835	AP3D1_oligo1	chr19	2168995	2168995	1	-	chr19:2168995:G:A	G	A	SNV	c(-9, -1)	FOXA1	tgtttgctcAgaaagaacc	0.887664	0.929517	8.74929	9.15512	0.000196457	5.34e-05	weak	1	0.405826	0.0412485	0.0127796,0.00252339,0.00805141,0.0552901,0.5,-inf,0.00166667,0.5,0.00458468,0.0511337,0.00492994,-inf,-inf,0.00200401,0.0102679,0.0190476,0.0496725,-inf,-inf,-inf,-inf,-inf,-inf,-inf,-inf,-inf,-inf,-inf,-inf,-inf,-inf,	chr19-2168995-2168995	AAGTGGCATTATTGGTTGTTTGCTCGGAAAGAACCTTCAAAGGCCACAGAA	TTCACCGTAATAACCAACAAACGAGCCTTTCTTGGAAGTTTCCGGTGTCTT	AP3D1	oligo1	rs55818311	rs78892835	chr19-2168995-2168995	chr19	0.004	1
rs113847413	AP3D1_oligo1	chr19	2152239	2152246	8	+	chr19:2152239-2152246:AAAAAAAA:AAAA	AAAAAAAA	AAAA	Deletion	c(-11, 2)	FOXA2	cattgagattgtAAAAAAAAgctctggaaacttggc	0.920968	0.705401	9.07232	7.02273	5.6e-05	0.00514957	strong	05:08:00	-2.0496	-0.208637	0.16254,0.0101705,-inf,-inf,-inf,-inf,0.0383333,-inf,-inf,0.183532,-inf,0.025,-inf,0.0310621,0.0314732,-inf,0.173035,-inf,-inf,-inf,-inf,-inf,-inf,-inf,-inf,-inf,-inf,-inf,-inf,-inf,-inf,	chr19-2152239-2152246	TTCCGAGATACATCATTGAGATTGTAAAAAAAAGCTCTGGAAACTTGGCCAGCCGTGG	AAGGCTCTATGTAGTAACTCTAACATTTTTTTTCGAGACCTTTGAACCGGTCGGCACC	AP3D1	oligo1	rs55818311	rs113847413	chr19-2152239-2152246	chr19	NA	NA
rs113847413	AP3D1_oligo1	chr19	2152239	2152246	8	+	chr19:2152239-2152246:AAAAAAAA:AAAA	AAAAAAAA	AAAA	Deletion	c(-7, -3)	FOXB1	ttgtAAAAAAAAgctctgga	0.954553	0.781385	8.14986	6.70525	4.58e-05	0.00268555	strong	05:08:00	-1.44461	-0.169376	0.16254,0.0101705,-inf,-inf,-inf,-inf,0.0383333,-inf,-inf,0.183532,-inf,0.025,-inf,0.0310621,0.0314732,-inf,0.173035,-inf,-inf,-inf,-inf,-inf,-inf,-inf,-inf,-inf,-inf,-inf,-inf,-inf,-inf,	chr19-2152239-2152246	TTCCGAGATACATCATTGAGATTGTAAAAAAAAGCTCTGGAAACTTGGCCAGCCGTGG	AAGGCTCTATGTAGTAACTCTAACATTTTTTTTCGAGACCTTTGAACCGGTCGGCACC	AP3D1	oligo1	rs55818311	rs113847413	chr19-2152239-2152246	chr19	NA	NA
rs4807250	AP3D1_oligo1	chr19	2381270	2381270	1	+	chr19:2381270:A:C	A	C	SNV	c(-8, 5)	FOXB1	aatggtgatgacaCgaccatttagaga	0.724592	0.846092	8.98667	10.4229	0.0010285	4.01e-05	strong	1	1.43628	0.117321	0.473442,0.407623,0.471242,0.387372,0.304124,0.402778,0.458333,0.304348,0.364617,0.368496,0.36767,0.25,0.454491,0.360721,0.371205,0.34434,0.403384,-inf,-inf,-inf,-inf,-inf,-inf,-inf,-inf,-inf,-inf,-inf,-inf,-inf,-inf,	chr19-2381270-2381270	CTGTGAACCAATAATGGTGATGACAAGACCATTTAGAGAACACAGGAATCC	GACACTTGGTTATTACCACTACTGTTCTGGTAAATCTCTTGTGTCCTTAGG	AP3D1	oligo1	rs55818311	rs4807250	chr19-2381270-2381270	chr19	0.024	0.159
rs113847413	AP3D1_oligo1	chr19	2152239	2152246	8	+	chr19:2152239-2152246:AAAAAAAA:AAAA	AAAAAAAA	AAAA	Deletion	c(-11, 1)	FOXC1	attgagattgtAAAAAAAAgctctggaaacttgg	0.876414	0.674748	11.7961	9.13425	4.16e-05	0.00468636	strong	05:08:00	-2.66183	-0.19824	0.16254,0.0101705,-inf,-inf,-inf,-inf,0.0383333,-inf,-inf,0.183532,-inf,0.025,-inf,0.0310621,0.0314732,-inf,0.173035,-inf,-inf,-inf,-inf,-inf,-inf,-inf,-inf,-inf,-inf,-inf,-inf,-inf,-inf,	chr19-2152239-2152246	TTCCGAGATACATCATTGAGATTGTAAAAAAAAGCTCTGGAAACTTGGCCAGCCGTGG	AAGGCTCTATGTAGTAACTCTAACATTTTTTTTCGAGACCTTTGAACCGGTCGGCACC	AP3D1	oligo1	rs55818311	rs113847413	chr19-2152239-2152246	chr19	NA	NA
rs66864687	AP3D1_oligo1	chr19	2156053	2156067	15	+	chr19:2156053-2156067:AAAAAAAAAAAAAAA:AAAAAAAA	AAAAAAAAAAAAAAA	AAAAAAAA	Deletion	c(-3, 7)	FOXG1	tccgtctcAAAAAAAAAAAAAAAgaaaaaagaaaaagga	0.711849	0.693435	16.7691	16.3441	9.98e-05	0.000230974	weak	09:15:00	-0.425045	-0.0181483	0.413339,0,-inf,-inf,-inf,-inf,-inf,-inf,-inf,-inf,-inf,0.4,-inf,-inf,-inf,-inf,-inf,-inf,-inf,-inf,-inf,-inf,-inf,-inf,-inf,-inf,-inf,-inf,-inf,-inf,-inf,	chr19-2156053-2156067	GGACGACAGAGCGAGACTCCGTCTCAAAAAAAAAAAAAAAGAAAAAAGAAAAAGGAAGAATGGTT	CCTGCTGTCTCGCTCTGAGGCAGAGTTTTTTTTTTTTTTTCTTTTTTCTTTTTCCTTCTTACCAA	AP3D1	oligo1	rs55818311	rs66864687	chr19-2156053-2156067	chr19	0	0.008
rs113847413	AP3D1_oligo1	chr19	2152239	2152246	8	+	chr19:2152239-2152246:AAAAAAAA:AAAA	AAAAAAAA	AAAA	Deletion	c(-6, -3)	FOXJ3	tgtAAAAAAAAgctctgg	0.984164	0.674275	6.39983	4.45715	3.05e-05	0.0279083	strong	05:08:00	-1.94268	-0.298915	0.16254,0.0101705,-inf,-inf,-inf,-inf,0.0383333,-inf,-inf,0.183532,-inf,0.025,-inf,0.0310621,0.0314732,-inf,0.173035,-inf,-inf,-inf,-inf,-inf,-inf,-inf,-inf,-inf,-inf,-inf,-inf,-inf,-inf,	chr19-2152239-2152246	TTCCGAGATACATCATTGAGATTGTAAAAAAAAGCTCTGGAAACTTGGCCAGCCGTGG	AAGGCTCTATGTAGTAACTCTAACATTTTTTTTCGAGACCTTTGAACCGGTCGGCACC	AP3D1	oligo1	rs55818311	rs113847413	chr19-2152239-2152246	chr19	NA	NA
rs113847413	AP3D1_oligo1	chr19	2152239	2152246	8	+	chr19:2152239-2152246:AAAAAAAA:AAAA	AAAAAAAA	AAAA	Deletion	c(-11, 2)	FOXK1	cattgagattgtAAAAAAAAgctctggaaacttggc	0.86679	0.652128	9.71701	7.39607	7.75e-05	0.0080793	strong	05:08:00	-2.32094	-0.20802	0.16254,0.0101705,-inf,-inf,-inf,-inf,0.0383333,-inf,-inf,0.183532,-inf,0.025,-inf,0.0310621,0.0314732,-inf,0.173035,-inf,-inf,-inf,-inf,-inf,-inf,-inf,-inf,-inf,-inf,-inf,-inf,-inf,-inf,	chr19-2152239-2152246	TTCCGAGATACATCATTGAGATTGTAAAAAAAAGCTCTGGAAACTTGGCCAGCCGTGG	AAGGCTCTATGTAGTAACTCTAACATTTTTTTTCGAGACCTTTGAACCGGTCGGCACC	AP3D1	oligo1	rs55818311	rs113847413	chr19-2152239-2152246	chr19	NA	NA
rs116117100	AP3D1_oligo1	chr19	2060539	2060539	1	+	chr19:2060539:G:C	G	C	SNV	c(-1, 8)	FOXK1	accgcgcccGgccacaagg	0.81733	0.713931	12.3048	10.7757	9.06e-05	0.00114632	strong	1	-1.52912	-0.101899	0.0195687,0.00947591,0.0190185,-inf,0.5,0.00925926,-inf,-inf,-inf,-inf,-inf,-inf,0.0189974,-inf,0.000223214,-inf,-inf,-inf,-inf,-inf,-inf,-inf,-inf,-inf,-inf,-inf,-inf,-inf,-inf,-inf,-inf,	chr19-2060539-2060539	ATTACAGGCGTGAGCCACCGCGCCCGGCCACAAGGCCTTTTCAGGGTGTTT	TAATGTCCGCACTCGGTGGCGCGGGCCGGTGTTCCGGAAAAGTCCCACAAA	AP3D1	oligo1	rs55818311	rs116117100	chr19-2060539-2060539	chr19	0.001	1
rs113847413	AP3D1_oligo1	chr19	2152239	2152246	8	+	chr19:2152239-2152246:AAAAAAAA:AAAA	AAAAAAAA	AAAA	Deletion	c(-11, 2)	FOXL1	cattgagattgtAAAAAAAAgctctggaaacttggc	0.895671	0.680084	10.0627	7.72657	3.78e-05	0.00607609	strong	05:08:00	-2.33609	-0.208707	0.16254,0.0101705,-inf,-inf,-inf,-inf,0.0383333,-inf,-inf,0.183532,-inf,0.025,-inf,0.0310621,0.0314732,-inf,0.173035,-inf,-inf,-inf,-inf,-inf,-inf,-inf,-inf,-inf,-inf,-inf,-inf,-inf,-inf,	chr19-2152239-2152246	TTCCGAGATACATCATTGAGATTGTAAAAAAAAGCTCTGGAAACTTGGCCAGCCGTGG	AAGGCTCTATGTAGTAACTCTAACATTTTTTTTCGAGACCTTTGAACCGGTCGGCACC	AP3D1	oligo1	rs55818311	rs113847413	chr19-2152239-2152246	chr19	NA	NA
rs66864687	AP3D1_oligo1	chr19	2156053	2156067	15	-	chr19:2156053-2156067:AAAAAAAAAAAAAAA:AAAAAAAA	AAAAAAAAAAAAAAA	AAAAAAAA	Deletion	c(-6, 7)	FOXP1	gactccgtctcAAAAAAAAAAAAAAAgaaaaaagaaaaaggaaga	0.862396	0.782234	19.8643	18.0473	2.37e-07	9.13e-06	strong	09:15:00	-1.81701	-0.0790577	0.413339,0,-inf,-inf,-inf,-inf,-inf,-inf,-inf,-inf,-inf,0.4,-inf,-inf,-inf,-inf,-inf,-inf,-inf,-inf,-inf,-inf,-inf,-inf,-inf,-inf,-inf,-inf,-inf,-inf,-inf,	chr19-2156053-2156067	GGACGACAGAGCGAGACTCCGTCTCAAAAAAAAAAAAAAAGAAAAAAGAAAAAGGAAGAATGGTT	CCTGCTGTCTCGCTCTGAGGCAGAGTTTTTTTTTTTTTTTCTTTTTTCTTTTTCCTTCTTACCAA	AP3D1	oligo1	rs55818311	rs66864687	chr19-2156053-2156067	chr19	0	0.008
rs12983458	AP3D1_oligo1	chr19	2168613	2168613	1	+	chr19:2168613:A:G	A	G	SNV	c(-9, 2)	GCM	tcaagccccgcAtggcatttctt	0.960513	0.79181	9.49625	7.8571	3.93e-05	0.00224674	strong	1	-1.63915	-0.165907	0.446885,0.468819,0.467298,0.440956,0.334197,0.388889,0.49,0.386364,0.46521,0.440215,0.472496,0.5,0.464693,0.450902,0.468973,0.339623,0.424127,0.5,-inf,-inf,-inf,-inf,-inf,-inf,-inf,-inf,-inf,-inf,-inf,-inf,-inf,	chr19-2168613-2168613	GATAACCGCTTTTCTCAAGCCCCGCATGGCATTTCTTATTTTTTTGAGAGG	CTATTGGCGAAAAGAGTTCGGGGCGTACCGTAAAGAATAAAAAAACTCTCC	AP3D1	oligo1	rs55818311	rs12983458	chr19-2168613-2168613	chr19	0	0.008
rs12983458	AP3D1_oligo1	chr19	2168613	2168613	1	+	chr19:2168613:A:G	A	G	SNV	c(-10, 5)	GCM1	tttctcaagccccgcAtggcatttcttattt	0.936175	0.771885	8.7248	7.23597	4.02e-05	0.00219928	strong	1	-1.48882	-0.160034	0.446885,0.468819,0.467298,0.440956,0.334197,0.388889,0.49,0.386364,0.46521,0.440215,0.472496,0.5,0.464693,0.450902,0.468973,0.339623,0.424127,0.5,-inf,-inf,-inf,-inf,-inf,-inf,-inf,-inf,-inf,-inf,-inf,-inf,-inf,	chr19-2168613-2168613	GATAACCGCTTTTCTCAAGCCCCGCATGGCATTTCTTATTTTTTTGAGAGG	CTATTGGCGAAAAGAGTTCGGGGCGTACCGTAAAGAATAAAAAAACTCTCC	AP3D1	oligo1	rs55818311	rs12983458	chr19-2168613-2168613	chr19	0	0.008
rs12983458	AP3D1_oligo1	chr19	2168613	2168613	1	-	chr19:2168613:A:G	A	G	SNV	c(-7, 2)	GCM2	aagccccgcAtggcatttc	0.948471	0.797781	7.85893	6.65001	5.72e-05	0.00202656	strong	1	-1.20892	-0.14614	0.446885,0.468819,0.467298,0.440956,0.334197,0.388889,0.49,0.386364,0.46521,0.440215,0.472496,0.5,0.464693,0.450902,0.468973,0.339623,0.424127,0.5,-inf,-inf,-inf,-inf,-inf,-inf,-inf,-inf,-inf,-inf,-inf,-inf,-inf,	chr19-2168613-2168613	GATAACCGCTTTTCTCAAGCCCCGCATGGCATTTCTTATTTTTTTGAGAGG	CTATTGGCGAAAAGAGTTCGGGGCGTACCGTAAAGAATAAAAAAACTCTCC	AP3D1	oligo1	rs55818311	rs12983458	chr19-2168613-2168613	chr19	0	0.008
rs72981432	AP3D1_oligo1	chr19	2042746	2042746	1	-	chr19:2042746:C:G	C	G	SNV	c(-4, 11)	GLIS1	ggccctaggagactcCgggcggggtcaccac	0.798896	0.718609	16.1998	14.6015	2.47e-05	0.000270146	strong	1	-1.59829	-0.0791105	0.0115815,0.0298802,0.0194416,-inf,0.5,0.0138889,0.0333333,0.5,0.0234628,-inf,0.0298391,-inf,0.0234774,0.0200401,0.0493304,-inf,-inf,-inf,-inf,-inf,-inf,-inf,-inf,0.0224719,-inf,0.023681,0.0431877,0.0249623,-inf,-inf,-inf,	chr19-2042746-2042746	CTTGGCAGGCGGCCCTAGGAGACTCCGGGCGGGGTCACCACCTACCTTTGT	GAACCGTCCGCCGGGATCCTCTGAGGCCCGCCCCAGTGGTGGATGGAAACA	AP3D1	oligo1	rs55818311	rs72981432	chr19-2042746-2042746	chr19	0	0.084
rs72981432	AP3D1_oligo1	chr19	2042746	2042746	1	-	chr19:2042746:C:G	C	G	SNV	c(-3, 10)	GLIS3	ccctaggagactcCgggcggggtcacc	0.786928	0.762018	12.954	12.552	6.35e-05	0.000132844	weak	1	-0.402039	-0.0245252	0.0115815,0.0298802,0.0194416,-inf,0.5,0.0138889,0.0333333,0.5,0.0234628,-inf,0.0298391,-inf,0.0234774,0.0200401,0.0493304,-inf,-inf,-inf,-inf,-inf,-inf,-inf,-inf,0.0224719,-inf,0.023681,0.0431877,0.0249623,-inf,-inf,-inf,	chr19-2042746-2042746	CTTGGCAGGCGGCCCTAGGAGACTCCGGGCGGGGTCACCACCTACCTTTGT	GAACCGTCCGCCGGGATCCTCTGAGGCCCGCCCCAGTGGTGGATGGAAACA	AP3D1	oligo1	rs55818311	rs72981432	chr19-2042746-2042746	chr19	0	0.084
rs147018632	AP3D1_oligo1	chr19	2151516	2151516	1	-	chr19:2151516:G:A	G	A	SNV	c(-14, 2)	GRHL1	gcgacccgctcggcagGtgccgcgatcccgctc	0.829837	0.708865	9.17993	7.90939	9.9e-05	0.00231818	strong	1	-1.27054	-0.11585	0.063099,0.0595253,0.100363,0.00174703,0.478261,0.0694444,0.14,0.5,0.180421,0.000179083,0.167878,0.15,0.111694,-inf,0.13192,-inf,0.000564334,-inf,-inf,-inf,-inf,-inf,-inf,-inf,-inf,-inf,-inf,-inf,-inf,-inf,-inf,	chr19-2151516-2151516	GCAGAGGCGGCGACCCGCTCGGCAGGTGCCGCGATCCCGCTCCGGGCCCCT	CGTCTCCGCCGCTGGGCGAGCCGTCCACGGCGCTAGGGCGAGGCCCGGGGA	AP3D1	oligo1	rs55818311	rs147018632	chr19-2151516-2151516	chr19	0.007	0.319
rs183796180	AP3D1_oligo1	chr19	2096512	2096512	1	+	chr19:2096512:C:T	C	T	SNV	c(1, 22)	GTF3C2	tccgggcagcagccctgggatgCcctgagccgggccgggcggagg	0.699609	0.666782	15.8266	15.1115	5.5e-05	0.000173655	strong	1	-0.715128	-0.0319675	0.0161741,0.005982,0.0135895,-inf,0.5,0.00925926,-inf,-inf,-inf,-inf,-inf,-inf,0.0135896,-inf,0.000223214,-inf,-inf,-inf,-inf,-inf,-inf,-inf,-inf,-inf,-inf,-inf,-inf,-inf,-inf,-inf,-inf,	chr19-2096512-2096512	AGTTCCGGGCAGCAGCCCTGGGATGCCCTGAGCCGGGCCGGGCGGAGGTCT	TCAAGGCCCGTCGTCGGGACCCTACGGGACTCGGCCCGGCCCGCCTCCAGA	AP3D1	oligo1	rs55818311	rs183796180	chr19-2096512-2096512	chr19	0.001	1
rs559304268	AP3D1_oligo1	chr19	1863386	1863386	1	-	chr19:1863386:C:T	C	T	SNV	c(-18, 4)	GTF3C2	gcgcgcacatccaggccggcggCggggcccgcgccctcggggccg	0.718807	0.657712	16.2448	14.9139	2.68e-05	0.000234756	strong	1	-1.33092	-0.0594945	0.038738,0.0192245,0.0249347,0.0988372,0.479167,0.037037,0.00666667,0.5,-inf,0.0617971,-inf,-inf,0.019493,-inf,0.0109375,-inf,0.0818505,-inf,-inf,-inf,-inf,-inf,-inf,-inf,-inf,-inf,-inf,0.0277778,-inf,-inf,-inf,	chr19-1863386-1863386	GCCGCGCGCACATCCAGGCCGGCGGCGGGGCCCGCGCCCTCGGGGCCGGGC	CGGCGCGCGTGTAGGTCCGGCCGCCGCCCCGGGCGCGGGAGCCCCGGCCCG	AP3D1	oligo1	rs55818311	rs559304268	chr19-1863386-1863386	chr19	0	0.06
rs117645211	AP3D1_oligo1	chr19	2061741	2061741	1	+	chr19:2061741:C:T	C	T	SNV	c(1, 22)	GTF3C2	gcgcattactccacacttcgctCgccgctgtgttctgggcggagg	0.698549	0.665722	15.8035	15.0884	5.71e-05	0.000179948	strong	1	-0.715128	-0.0319675	0.0109824,0.0261595,0.0187994,-inf,0.5,0.0231481,0.0533333,0.5,0.0277778,-inf,0.0228334,-inf,0.0208375,-inf,0.0404018,-inf,-inf,-inf,-inf,-inf,-inf,-inf,-inf,-inf,-inf,-inf,-inf,-inf,-inf,-inf,-inf,	chr19-2061741-2061741	CGTGCGCATTACTCCACACTTCGCTCGCCGCTGTGTTCTGGGCGGAGGCCT	GCACGCGTAATGAGGTGTGAAGCGAGCGGCGACACAAGACCCGCCTCCGGA	AP3D1	oligo1	rs55818311	rs117645211	chr19-2061741-2061741	chr19	0	0.008
[truncated: 10,799 more rows]

## Sheet: S10. Enriched TFs Seq. Variants
	Table S10. Predicted target PD GWAS-DEGs of TF-DEGs with enriched binding in cCREs, by cluster
	Cluster	TF DEG	Target GWAS DEGs with sequence variants
	Astro1	RXRA	MPDU1
	Exc3	EGR1	KRTCAP2	STX1B
	Exc3	ETV5	KRTCAP2
[truncated: 49 more rows]

[truncated: 3 more sheets: S11. Variants with GWAS SNP LD, S12. PD Sample Pathology, S13. Cohort statistics]
